# Supplementary material for: Quantitative proteomic analysis of amniocytes reveals potentially dysregulated molecular networks in Down syndrome
Source: Clin Proteomics. 2013 Feb 8;10(1):2. doi: 10.1186/1559-0275-10-2 (PMC3626793; doi:10.1186/1559-0275-10-2)
Supplement: Additional file 1 — Combined lysate proteome. [file 1559-0275-10-2-S1.xls]

## Sheet: Additional file 1
Additional file 1. Combined lysate proteome
Red: Lysate #1; Orange: Lysate #2; Green: Lysate #3
ID	Peptide IDs	Oxidation (M) Site IDs	Oxidation (M) Site Positions	Protein IDs	Peptide Counts (all)	Peptide Counts (razor+unique)	Peptide Counts (unique)	Protein Names	Gene Names	Protein Descriptions	Uniprot	Uniprot Name	ENSEMBL	VEGA	REFSEQ	Pfam	Pfam Names	Pfam Descriptions	GOCC	GOCC Names	GOMF	GOMF Names	GOBP	GOBP Names	KEGG	KEGG Pathways	KEGG Pathway Names	KEGG Ortholog	Proteins	Peptides (seq)	Peptides (seq/mod)	Peptides (seq/mod/labels)	Razor Peptides (seq)	Razor Peptides (seq/mod)	Razor Peptides (seq/mod/labels)	Unique Peptides (seq)	Unique Peptides (seq/mod)	Unique Peptides (seq/mod/labels)	Sequence Coverage [%]	Unique + Razor Sequence Coverage [%]	Unique Sequence Coverage [%]	Mol. Weight [kDa]	Sequence Length	PEP	Ratio H/L	Ratio H/L Normalized	Ratio H/L Significance(A)	Ratio H/L Significance(B)	Ratio H/L Variability [%]
1063	12108			IPI00022895	1	1	1	Alpha-1B-glycoprotein;Alpha-1-B glycoprotein	A1BG	Alpha-1B-glycoprotein	P04217;A8K052	A1BG_HUMAN	ENST00000263100	OTTHUMP00000076062	NP_570602	PF00047	ig	Immunoglobulin domain	GO:0005576	extracellular region									1	1	1	1	1	1	1	1	1	1	2.4	2.4	2.4	54.272	495	2.1371e-06
2949	1281;9207;10316;11611			IPI00478003;IPI00748437;IPI00884981;IPI00922117	4;2;2;1	4;2;2;1	2;0;0;0	Alpha-2-macroglobulin;C3 and PZP-like alpha-2-macroglobulin domain-containing protein 5;Putative uncharacterized protein PZP;Pregnancy zone protein;C3 and PZP-like alpha-2-macroglobulin domain-containing protein 6	A2M;CPAMD5;FWP007;PZP;CPAMD6	Alpha-2-macroglobulin;Putative uncharacterized protein PZP;Isoform 2 of Pregnancy zone protein	P01023;Q9BQ22;A6ND27;P20742-2;P20742	A2MG_HUMAN;A6ND27_HUMAN;PZP_HUMAN	ENST00000318602;ENST00000404455;ENST00000261336;ENST00000381997	OTTHUMP00000166617;OTTHUMP00000196829	NP_000005	PF00207;PF07678;PF01835;PF07703;PF07677;PF10569	A2M;A2M_comp;A2M_N;A2M_N_2;A2M_recep;Thiol-ester_cl	Alpha-2-macroglobulin family;A-macroglobulin complement component;Alpha-2-macroglobulin family N-terminal region;Alpha-2-macroglobulin family N-terminal region;A-macroglobulin receptor;Alpha-macro-globulin thiol-ester bond-forming region	GO:0005615;GO:0005634;GO:0031093;GO:0031974;GO:0031983;GO:0043226;GO:0043227;GO:0043229;GO:0043231;GO:0043233;GO:0044421;GO:0044422;GO:0044424;GO:0044433;GO:0044444;GO:0044446;GO:0044464;GO:0060205	extracellular space;nucleus;platelet alpha granule lumen;membrane-enclosed lumen;vesicle lumen;organelle;membrane-bounded organelle;intracellular organelle;intracellular membrane-bounded organelle;organelle lumen;extracellular region part;organelle part	GO:0004857;GO:0004866;GO:0004867;GO:0005488;GO:0005515;GO:0019838;GO:0019899;GO:0019955;GO:0019956;GO:0019958;GO:0019959;GO:0019966;GO:0030234;GO:0030414;GO:0043120	enzyme inhibitor activity;endopeptidase inhibitor activity;serine-type endopeptidase inhibitor activity;binding;protein binding;growth factor binding;enzyme binding;cytokine binding;chemokine binding;C-X-C chemokine binding;interleukin-8 binding	GO:0001868;GO:0001869;GO:0002673;GO:0002682;GO:0002683;GO:0002697;GO:0002698;GO:0002920;GO:0002921;GO:0009892;GO:0009894;GO:0009895;GO:0010468;GO:0010605;GO:0010953;GO:0010955;GO:0019222;GO:0030162;GO:0030449;GO:0031323;GO:0031324;GO:0031347;GO:0031348;GO:0031399;GO:0031400;GO:0032101;GO:0032268;GO:0032269;GO:0042176;GO:0042177;GO:0045088;GO:0045824;GO:0045861;GO:0045916;GO:0048519;GO:0048523;GO:…	regulation of complement activation, lectin pathway;negative regulation of complement activation, lectin pathway;regulation of acute inflammatory response;regulation of immune system process;negative regulation of immune system process	hsa:2	ko04610	Complement and coagulation cascades	K03910	4	4	4	4	4	4	4	2	2	2	2.9	2.9	1.4	163.28	1474	3.7646e-10	0.032362	0.043996	3.6335e-21	4.9797e-33	66.732
2629	1021;7706;8651;9674			IPI00478003;IPI00748437;IPI00884981;IPI00922117	4;2;2;1	4;2;2;1	2;0;0;0	Alpha-2-macroglobulin;C3 and PZP-like alpha-2-macroglobulin domain-containing protein 5;Putative uncharacterized protein PZP;Pregnancy zone protein;C3 and PZP-like alpha-2-macroglobulin domain-containing protein 6	A2M;CPAMD5;FWP007;PZP;CPAMD6	Alpha-2-macroglobulin;Putative uncharacterized protein PZP;Isoform 2 of Pregnancy zone protein	P01023;Q9BQ22;A6ND27;P20742-2;P20742	A2MG_HUMAN;A6ND27_HUMAN;PZP_HUMAN	ENST00000318602;ENST00000404455;ENST00000261336;ENST00000381997	OTTHUMP00000166617;OTTHUMP00000196829	NP_000005	PF00207;PF07678;PF01835;PF07703;PF07677;PF10569	A2M;A2M_comp;A2M_N;A2M_N_2;A2M_recep;Thiol-ester_cl	Alpha-2-macroglobulin family;A-macroglobulin complement component;Alpha-2-macroglobulin family N-terminal region;Alpha-2-macroglobulin family N-terminal region;A-macroglobulin receptor;Alpha-macro-globulin thiol-ester bond-forming region	GO:0005615;GO:0005634;GO:0031093;GO:0031974;GO:0031983;GO:0043226;GO:0043227;GO:0043229;GO:0043231;GO:0043233;GO:0044421;GO:0044422;GO:0044424;GO:0044433;GO:0044444;GO:0044446;GO:0044464;GO:0060205	extracellular space;nucleus;platelet alpha granule lumen;membrane-enclosed lumen;vesicle lumen;organelle;membrane-bounded organelle;intracellular organelle;intracellular membrane-bounded organelle;organelle lumen;extracellular region part;organelle part	GO:0004857;GO:0004866;GO:0004867;GO:0005488;GO:0005515;GO:0019838;GO:0019899;GO:0019955;GO:0019956;GO:0019958;GO:0019959;GO:0019966;GO:0030234;GO:0030414;GO:0043120	enzyme inhibitor activity;endopeptidase inhibitor activity;serine-type endopeptidase inhibitor activity;binding;protein binding;growth factor binding;enzyme binding;cytokine binding;chemokine binding;C-X-C chemokine binding;interleukin-8 binding	GO:0001868;GO:0001869;GO:0002673;GO:0002682;GO:0002683;GO:0002697;GO:0002698;GO:0002920;GO:0002921;GO:0009892;GO:0009894;GO:0009895;GO:0010468;GO:0010605;GO:0010953;GO:0010955;GO:0019222;GO:0030162;GO:0030449;GO:0031323;GO:0031324;GO:0031347;GO:0031348;GO:0031399;GO:0031400;GO:0032101;GO:0032268;GO:0032269;GO:0042176;GO:0042177;GO:0045088;GO:0045824;GO:0045861;GO:0045916;GO:0048519;GO:0048523;GO:…	regulation of complement activation, lectin pathway;negative regulation of complement activation, lectin pathway;regulation of acute inflammatory response;regulation of immune system process;negative regulation of immune system process	hsa:2	ko04610	Complement and coagulation cascades	K03910	4	4	4	4	4	4	4	2	2	2	2.9	2.9	1.4	163.28	1474	2.8289e-16	0.015803	0.029157	3.8362e-10	1.71e-12	89.164
1111	8852			IPI00024143;IPI00747361;IPI00792670	1;1;1	1;1;1	1;1;1	Aladin;Adracalin;cDNA FLJ56797, highly similar to Aladin	AAAS;ADRACALA;GL003	Aladin;cDNA FLJ56797, highly similar to Aladin;14 kDa protein	Q9NRG9;Q53HS1;B4DDU7;Q5JB47	AAAS_HUMAN;B4DDU7_HUMAN	ENST00000209873;ENST00000394384	OTTHUMP00000167740;OTTHUMP00000167741;OTTHUMP00000167745	NP_056480	PF00400	WD40	WD domain, G-beta repeat	GO:0005643;GO:0032991;GO:0043234;GO:0044422;GO:0044424;GO:0044425;GO:0044428;GO:0044446;GO:0044464;GO:0046930	nuclear pore;macromolecular complex;protein complex;organelle part;intracellular part;membrane part;nuclear part;intracellular organelle part;cell part;pore complex			GO:0006810;GO:0006913;GO:0032386;GO:0032879;GO:0046822;GO:0046907;GO:0050789;GO:0050794;GO:0051049;GO:0051169;GO:0051234;GO:0051649;GO:0060341;GO:0065007;GO:0003008;GO:0007610;GO:0007611;GO:0007612;GO:0009566;GO:0022414;GO:0032501;GO:0050877;GO:0050890;GO:0050896	transport;nucleocytoplasmic transport;regulation of intracellular transport;regulation of localization;regulation of nucleocytoplasmic transport;intracellular transport;regulation of biological process;regulation of cellular process	hsa:8086				3	1	1	1	1	1	1	1	1	1	3.5	3.5	3.5	59.573	546	4.0133e-35
1111	7959;9873			IPI00024143;IPI00747361;IPI00793524;IPI00792670;IPI00794723	2;2;1;1;1	2;2;1;1;1	2;2;1;1;1	Aladin;Adracalin;cDNA FLJ56797, highly similar to Aladin	AAAS;ADRACALA;GL003	Aladin;cDNA FLJ56797, highly similar to Aladin;16 kDa protein;14 kDa protein;11 kDa protein	Q9NRG9;Q53HS1;B4DDU7;Q5JB47	AAAS_HUMAN;B4DDU7_HUMAN	ENST00000209873;ENST00000394384	OTTHUMP00000167740;OTTHUMP00000167741;OTTHUMP00000167744;OTTHUMP00000167745;OTTHUMP00000167746	NP_056480	PF00400	WD40	WD domain, G-beta repeat	GO:0005643;GO:0032991;GO:0043234;GO:0044422;GO:0044424;GO:0044425;GO:0044428;GO:0044446;GO:0044464;GO:0046930	nuclear pore;macromolecular complex;protein complex;organelle part;intracellular part;membrane part;nuclear part;intracellular organelle part;cell part;pore complex			GO:0006810;GO:0006913;GO:0032386;GO:0032879;GO:0046822;GO:0046907;GO:0050789;GO:0050794;GO:0051049;GO:0051169;GO:0051234;GO:0051649;GO:0060341;GO:0065007;GO:0003008;GO:0007610;GO:0007611;GO:0007612;GO:0009566;GO:0022414;GO:0032501;GO:0050877;GO:0050890;GO:0050896	transport;nucleocytoplasmic transport;regulation of intracellular transport;regulation of localization;regulation of nucleocytoplasmic transport;intracellular transport;regulation of biological process;regulation of cellular process	hsa:8086				5	2	2	3	2	2	3	2	2	3	9.3	9.3	9.3	59.573	546	2.6763e-50	0.17157	1.2788	0.15603	0.15866	67.561
1010	4973;9157			IPI00024143;IPI00747361;IPI00793524;IPI00794723	2;2;1;1	2;2;1;1	2;2;1;1	Aladin;Adracalin;cDNA FLJ56797, highly similar to Aladin	AAAS;ADRACALA;GL003	Aladin;cDNA FLJ56797, highly similar to Aladin;16 kDa protein;11 kDa protein	Q9NRG9;Q53HS1;B4DDU7;Q5JB47	AAAS_HUMAN;B4DDU7_HUMAN	ENST00000209873;ENST00000394384	OTTHUMP00000167740;OTTHUMP00000167741;OTTHUMP00000167744;OTTHUMP00000167746	NP_056480	PF00400	WD40	WD domain, G-beta repeat	GO:0005643;GO:0032991;GO:0043234;GO:0044422;GO:0044424;GO:0044425;GO:0044428;GO:0044446;GO:0044464;GO:0046930	nuclear pore;macromolecular complex;protein complex;organelle part;intracellular part;membrane part;nuclear part;intracellular organelle part;cell part;pore complex			GO:0006810;GO:0006913;GO:0032386;GO:0032879;GO:0046822;GO:0046907;GO:0050789;GO:0050794;GO:0051049;GO:0051169;GO:0051234;GO:0051649;GO:0060341;GO:0065007;GO:0003008;GO:0007610;GO:0007611;GO:0007612;GO:0009566;GO:0022414;GO:0032501;GO:0050877;GO:0050890;GO:0050896	transport;nucleocytoplasmic transport;regulation of intracellular transport;regulation of localization;regulation of nucleocytoplasmic transport;intracellular transport;regulation of biological process;regulation of cellular process	hsa:8086				4	2	2	2	2	2	2	2	2	2	8.2	8.2	8.2	59.573	546	2.622e-16	0.20354	0.38494	0.068856	0.12559	28.669
1966	5691			IPI00217272;IPI00646775;IPI00908814	1;1;1	1;1;1	1;1;1	Acetoacetyl-CoA synthetase;Acyl-CoA synthetase family member 1;Protein sur-5 homolog;cDNA FLJ60054, highly similar to Homo sapiens acetoacetyl-CoA synthetase (AACS), mRNA	AACS;ACSF1	Isoform 1 of Acetoacetyl-CoA synthetase;Isoform 2 of Acetoacetyl-CoA synthetase;cDNA FLJ60054, highly similar to Homo sapiens acetoacetyl-CoA synthetase (AACS), mRNA	Q86V21-1;Q86V21;Q86V21-2;B4E296	AACS_HUMAN;B4E296_HUMAN	ENST00000261686;ENST00000316519	OTTHUMP00000169792;OTTHUMP00000169793	NP_076417	PF00501	AMP-binding	AMP-binding enzyme	GO:0005829;GO:0044424;GO:0044444;GO:0044464	cytosol;intracellular part;cytoplasmic part;cell part	GO:0000166;GO:0001882;GO:0001883;GO:0003824;GO:0005488;GO:0005524;GO:0016874;GO:0016877;GO:0016878;GO:0017076;GO:0030554;GO:0030729;GO:0032553;GO:0032555;GO:0032559	nucleotide binding;nucleoside binding;purine nucleoside binding;catalytic activity;binding;ATP binding;ligase activity;ligase activity, forming carbon-sulfur bonds;acid-thiol ligase activity;purine nucleotide binding;adenyl nucleotide binding	GO:0006082;GO:0006629;GO:0006631;GO:0008152;GO:0009987;GO:0019752;GO:0032787;GO:0042180;GO:0043436;GO:0044237;GO:0044238;GO:0044255	organic acid metabolic process;lipid metabolic process;fatty acid metabolic process;metabolic process;cellular process;carboxylic acid metabolic process;monocarboxylic acid metabolic process;cellular ketone metabolic process;oxoacid metabolic process	hsa:65985	ko00650	Butanoate metabolism	K01907	3	1	1	2	1	1	2	1	1	2	1.5	1.5	1.5	75.143	672	0.0034502	1.6339	2.2679	0.005689	0.022087	23.909
1766	4649;7679			IPI00217272;IPI00646775;IPI00908814	2;2;2	2;2;2	2;2;2	Acetoacetyl-CoA synthetase;Acyl-CoA synthetase family member 1;Protein sur-5 homolog;cDNA FLJ60054, highly similar to Homo sapiens acetoacetyl-CoA synthetase (AACS), mRNA	AACS;ACSF1	Isoform 1 of Acetoacetyl-CoA synthetase;Isoform 2 of Acetoacetyl-CoA synthetase;cDNA FLJ60054, highly similar to Homo sapiens acetoacetyl-CoA synthetase (AACS), mRNA	Q86V21-1;Q86V21;Q86V21-2;B4E296	AACS_HUMAN;B4E296_HUMAN	ENST00000261686;ENST00000316519	OTTHUMP00000169792;OTTHUMP00000169793	NP_076417	PF00501	AMP-binding	AMP-binding enzyme	GO:0005829;GO:0044424;GO:0044444;GO:0044464	cytosol;intracellular part;cytoplasmic part;cell part	GO:0000166;GO:0001882;GO:0001883;GO:0003824;GO:0005488;GO:0005524;GO:0016874;GO:0016877;GO:0016878;GO:0017076;GO:0030554;GO:0030729;GO:0032553;GO:0032555;GO:0032559	nucleotide binding;nucleoside binding;purine nucleoside binding;catalytic activity;binding;ATP binding;ligase activity;ligase activity, forming carbon-sulfur bonds;acid-thiol ligase activity;purine nucleotide binding;adenyl nucleotide binding	GO:0006082;GO:0006629;GO:0006631;GO:0008152;GO:0009987;GO:0019752;GO:0032787;GO:0042180;GO:0043436;GO:0044237;GO:0044238;GO:0044255	organic acid metabolic process;lipid metabolic process;fatty acid metabolic process;metabolic process;cellular process;carboxylic acid metabolic process;monocarboxylic acid metabolic process;cellular ketone metabolic process;oxoacid metabolic process	hsa:65985	ko00650	Butanoate metabolism	K01907	3	2	2	2	2	2	2	2	2	2	2.8	2.8	2.8	75.143	672	0.0013716	0.30342	0.58565	0.23411	0.28648	38.223
72	6594;7626;9084;9234;11807;15297;16224			IPI00924788;IPI00002230;IPI00925612;IPI00790972;IPI00927596	7;7;7;6;1	7;7;7;6;1	7;7;7;6;1	Arylacetamide deacetylase-like 1;Neutral cholesterol ester hydrolase	AADACL1;KIAA1363	arylacetamide deacetylase-like 1 isoform a;arylacetamide deacetylase-like 1 isoform b;Isoform 1 of Arylacetamide deacetylase-like 1;Isoform 3 of Arylacetamide deacetylase-like 1	Q6PIU2-2;Q6PIU2;Q6PIU2-1;Q6PIU2-3	ADCL1_HUMAN	ENST00000273512	OTTHUMP00000210946;OTTHUMP00000210873;OTTHUMP00000173605;OTTHUMP00000173606	NP_001139748;NP_065843;NP_001139749;NP_001139750	PF07859	Abhydrolase_3	alpha/beta hydrolase fold	GO:0000267;GO:0005624;GO:0005626;GO:0005783;GO:0005792;GO:0016021;GO:0031224;GO:0042598;GO:0043226;GO:0043227;GO:0043229;GO:0043231;GO:0044424;GO:0044425;GO:0044444;GO:0044464	cell fraction;membrane fraction;insoluble fraction;endoplasmic reticulum;microsome;integral to membrane;intrinsic to membrane;vesicular fraction;organelle;membrane-bounded organelle;intracellular organelle;intracellular membrane-bounded organelle	GO:0003824;GO:0004091;GO:0016787;GO:0016788	catalytic activity;carboxylesterase activity;hydrolase activity;hydrolase activity, acting on ester bonds	GO:0006629;GO:0008152;GO:0009056;GO:0016042;GO:0044238	lipid metabolic process;metabolic process;catabolic process;lipid catabolic process;primary metabolic process	hsa:57552				5	7	7	9	7	7	9	7	7	9	25.2	25.2	25.2	49.881	448	6.1032e-145	2.8245	3.9596	1.1854e-05	2.8756e-07	17.523
74	5898;6877;8182;8320;10613;13517;14519			IPI00924788;IPI00002230;IPI00925612;IPI00790972;IPI00927596	7;7;7;5;1	7;7;7;5;1	7;7;7;5;1	Arylacetamide deacetylase-like 1;Neutral cholesterol ester hydrolase	AADACL1;KIAA1363	arylacetamide deacetylase-like 1 isoform a;arylacetamide deacetylase-like 1 isoform b;Isoform 1 of Arylacetamide deacetylase-like 1;Isoform 3 of Arylacetamide deacetylase-like 1	Q6PIU2-2;Q6PIU2;Q6PIU2-1;Q6PIU2-3	ADCL1_HUMAN	ENST00000273512	OTTHUMP00000210946;OTTHUMP00000210873;OTTHUMP00000173605;OTTHUMP00000173606	NP_001139748;NP_065843;NP_001139749;NP_001139750	PF07859	Abhydrolase_3	alpha/beta hydrolase fold	GO:0000267;GO:0005624;GO:0005626;GO:0005783;GO:0005792;GO:0016021;GO:0031224;GO:0042598;GO:0043226;GO:0043227;GO:0043229;GO:0043231;GO:0044424;GO:0044425;GO:0044444;GO:0044464	cell fraction;membrane fraction;insoluble fraction;endoplasmic reticulum;microsome;integral to membrane;intrinsic to membrane;vesicular fraction;organelle;membrane-bounded organelle;intracellular organelle;intracellular membrane-bounded organelle	GO:0003824;GO:0004091;GO:0016787;GO:0016788	catalytic activity;carboxylesterase activity;hydrolase activity;hydrolase activity, acting on ester bonds	GO:0006629;GO:0008152;GO:0009056;GO:0016042;GO:0044238	lipid metabolic process;metabolic process;catabolic process;lipid catabolic process;primary metabolic process	hsa:57552				5	7	7	10	7	7	10	7	7	10	25.2	25.2	25.2	49.881	448	5.3233e-76	0.15654	0.90467	0.41536	0.39635	68.108
67	5461;6325;7595;7725;9843;12561;12765;13588			IPI00924788;IPI00002230;IPI00925612;IPI00790972;IPI00927596	8;8;8;6;1	8;8;8;6;1	8;8;8;6;1	Arylacetamide deacetylase-like 1;Neutral cholesterol ester hydrolase	AADACL1;KIAA1363	arylacetamide deacetylase-like 1 isoform a;arylacetamide deacetylase-like 1 isoform b;Isoform 1 of Arylacetamide deacetylase-like 1;Isoform 3 of Arylacetamide deacetylase-like 1	Q6PIU2-2;Q6PIU2;Q6PIU2-1;Q6PIU2-3	ADCL1_HUMAN	ENST00000273512	OTTHUMP00000210946;OTTHUMP00000210873;OTTHUMP00000173605;OTTHUMP00000173606	NP_001139748;NP_065843;NP_001139749;NP_001139750	PF07859	Abhydrolase_3	alpha/beta hydrolase fold	GO:0000267;GO:0005624;GO:0005626;GO:0005783;GO:0005792;GO:0016021;GO:0031224;GO:0042598;GO:0043226;GO:0043227;GO:0043229;GO:0043231;GO:0044424;GO:0044425;GO:0044444;GO:0044464	cell fraction;membrane fraction;insoluble fraction;endoplasmic reticulum;microsome;integral to membrane;intrinsic to membrane;vesicular fraction;organelle;membrane-bounded organelle;intracellular organelle;intracellular membrane-bounded organelle	GO:0003824;GO:0004091;GO:0016787;GO:0016788	catalytic activity;carboxylesterase activity;hydrolase activity;hydrolase activity, acting on ester bonds	GO:0006629;GO:0008152;GO:0009056;GO:0016042;GO:0044238	lipid metabolic process;metabolic process;catabolic process;lipid catabolic process;primary metabolic process	hsa:57552				5	8	8	9	8	8	9	8	8	9	27.9	27.9	27.9	49.881	448	4.6158e-136	0.15614	0.31083	0.030663	0.016786	21.357
2716	3367;9093	428;429	381;385	IPI00410702;IPI00395929	2;2	2;2	2;2	Kynurenine/alpha-aminoadipate aminotransferase mitochondrial;KAT/AadAT;Kynurenine aminotransferase II;Kynurenine--oxoglutarate aminotransferase II;Kynurenine--oxoglutarate transaminase II;2-aminoadipate transaminase;2-aminoadipate aminotransferase;Alpha-aminoadipate aminotransferase	AADAT;KAT2	Isoform 2 of Kynurenine/alpha-aminoadipate aminotransferase mitochondrial;Isoform 1 of Kynurenine/alpha-aminoadipate aminotransferase mitochondrial	Q8N5Z0-2;Q8N5Z0;B3KP84;Q8N5Z0-1;Q4W5N8	AADAT_HUMAN	ENST00000337664;ENST00000353187		NP_057312;NP_872603	PF00155	Aminotran_1_2	Aminotransferase class I and II	GO:0005739;GO:0005829;GO:0043226;GO:0043227;GO:0043229;GO:0043231;GO:0044424;GO:0044444;GO:0044464	mitochondrion;cytosol;organelle;membrane-bounded organelle;intracellular organelle;intracellular membrane-bounded organelle;intracellular part;cytoplasmic part;cell part	GO:0003824;GO:0005488;GO:0005496;GO:0008289;GO:0008483;GO:0016212;GO:0016740;GO:0016769;GO:0019842;GO:0030170;GO:0047536;GO:0048037;GO:0070279	catalytic activity;binding;steroid binding;lipid binding;transaminase activity;kynurenine-oxoglutarate transaminase activity;transferase activity;transferase activity, transferring nitrogenous groups;vitamin binding;pyridoxal phosphate binding	GO:0008152;GO:0009058	metabolic process;biosynthetic process	hsa:51166	ko00300;ko00310;ko00380	Lysine biosynthesis;Lysine degradation;Tryptophan metabolism	K00816;K00825	2	2	2	2	2	2	2	2	2	2	7.5	7.5	7.5	47.822	429	0.088714	0.13285	0.97517	0.48941	0.45722	15.595
2965	247;4924;9511			IPI00916402;IPI00479760;IPI00916534;IPI00337426;IPI00033606;IPI00412057	3;3;3;1;1;1	3;3;3;1;1;1	3;3;3;1;1;1	AP2-associated protein kinase 1;Adaptor-associated kinase 1;AAK1 protein	AAK1;KIAA1048	AP2 associated kinase 1;AP2-associated protein kinase 1;AAK1 protein	Q2M2I8;B7ZLC4;Q9BUD9	AAK1_HUMAN;Q9BUD9_HUMAN	ENST00000390657;ENST00000406297;ENST00000409085;ENST00000409068	OTTHUMP00000202201;OTTHUMP00000202200;OTTHUMP00000205121	NP_055726	PF00069	Pkinase	Protein kinase domain	GO:0005905;GO:0044425;GO:0044464	coated pit;membrane part;cell part	GO:0000166;GO:0001882;GO:0001883;GO:0003824;GO:0004672;GO:0004674;GO:0005488;GO:0005524;GO:0016301;GO:0016740;GO:0016772;GO:0016773;GO:0017076;GO:0030554;GO:0032553;GO:0032555;GO:0032559	nucleotide binding;nucleoside binding;purine nucleoside binding;catalytic activity;protein kinase activity;protein serine/threonine kinase activity;binding;ATP binding;kinase activity;transferase activity	GO:0006464;GO:0006468;GO:0006793;GO:0006796;GO:0008152;GO:0009987;GO:0016310;GO:0019538;GO:0034960;GO:0043170;GO:0043283;GO:0043412;GO:0043687;GO:0044237;GO:0044238;GO:0044260;GO:0044267	protein modification process;protein amino acid phosphorylation;phosphorus metabolic process;phosphate metabolic process;metabolic process;cellular process;phosphorylation;protein metabolic process;cellular biopolymer metabolic process	hsa:22848			K08853	6	3	3	4	3	3	4	3	3	4	4.7	4.7	4.7	103.88	961	8.1918e-22	0.55152	0.78204	0.24142	0.25803	18.29
1258	1135;1330;1411;3521;5927;7487;7566;9927;10250;11018;11277;11377;12959;13319;13989;14294;15232			IPI00027442;IPI00910701	17;16	17;16	17;16	Alanyl-tRNA synthetase, cytoplasmic;Alanine--tRNA ligase;Renal carcinoma antigen NY-REN-42;cDNA FLJ61339, highly similar to Alanyl-tRNA synthetase (EC 6.1.1.7)	AARS	Alanyl-tRNA synthetase, cytoplasmic;cDNA FLJ61339, highly similar to Alanyl-tRNA synthetase	P49588;B4DR45	SYAC_HUMAN;B4DR45_HUMAN	ENST00000261772	OTTHUMP00000080084	NP_001596	PF02272;PF01411;PF07973	DHHA1;tRNA-synt_2c;tRNA_SAD	DHHA1 domain;tRNA synthetases class II (A);Threonyl and Alanyl tRNA synthetase second additional domain	GO:0000267;GO:0005625;GO:0005737;GO:0044424;GO:0044464	cell fraction;soluble fraction;cytoplasm;intracellular part;cell part	GO:0000049;GO:0000166;GO:0001882;GO:0001883;GO:0003676;GO:0003723;GO:0003824;GO:0004812;GO:0004813;GO:0005488;GO:0005524;GO:0016874;GO:0016875;GO:0016876;GO:0017076;GO:0030554;GO:0032553;GO:0032555;GO:0032559	tRNA binding;nucleotide binding;nucleoside binding;purine nucleoside binding;nucleic acid binding;RNA binding;catalytic activity;aminoacyl-tRNA ligase activity;alanine-tRNA ligase activity;binding;ATP binding;ligase activity	GO:0006082;GO:0006139;GO:0006399;GO:0006418;GO:0006419;GO:0006519;GO:0006520;GO:0006807;GO:0008152;GO:0009308;GO:0009987;GO:0016070;GO:0019752;GO:0034660;GO:0034960;GO:0042180;GO:0043038;GO:0043039;GO:0043170;GO:0043283;GO:0043436;GO:0044106;GO:0044237;GO:0044238;GO:0044260;GO:0001101;GO:0001942;GO:0003008;GO:0006396;GO:0006400;GO:0006457;GO:0006950;GO:0006984;GO:0006986;GO:0007154;GO:0007165;GO:…	organic acid metabolic process;nucleobase, nucleoside, nucleotide and nucleic acid metabolic process;tRNA metabolic process;tRNA aminoacylation for protein translation;alanyl-tRNA aminoacylation;cellular amino acid and derivative metabolic process	hsa:16	ko00252;ko00970	Alanine and aspartate metabolism;Aminoacyl-tRNA biosynthesis	K01872	2	17	17	27	17	17	27	17	17	27	29.1	29.1	29.1	106.81	968	0	0.45428	0.64078	0.096488	0.051663	17.262
1264	1018;1193;1260;2351;3187;5273;5374;6746;6815;8943;9262;9948;10171;10262;10925;11969;12553;12843			IPI00027442;IPI00910701	18;17	18;17	18;17	Alanyl-tRNA synthetase, cytoplasmic;Alanine--tRNA ligase;Renal carcinoma antigen NY-REN-42;cDNA FLJ61339, highly similar to Alanyl-tRNA synthetase (EC 6.1.1.7)	AARS	Alanyl-tRNA synthetase, cytoplasmic;cDNA FLJ61339, highly similar to Alanyl-tRNA synthetase	P49588;B4DR45	SYAC_HUMAN;B4DR45_HUMAN	ENST00000261772	OTTHUMP00000080084	NP_001596	PF02272;PF01411;PF07973	DHHA1;tRNA-synt_2c;tRNA_SAD	DHHA1 domain;tRNA synthetases class II (A);Threonyl and Alanyl tRNA synthetase second additional domain	GO:0000267;GO:0005625;GO:0005737;GO:0044424;GO:0044464	cell fraction;soluble fraction;cytoplasm;intracellular part;cell part	GO:0000049;GO:0000166;GO:0001882;GO:0001883;GO:0003676;GO:0003723;GO:0003824;GO:0004812;GO:0004813;GO:0005488;GO:0005524;GO:0016874;GO:0016875;GO:0016876;GO:0017076;GO:0030554;GO:0032553;GO:0032555;GO:0032559	tRNA binding;nucleotide binding;nucleoside binding;purine nucleoside binding;nucleic acid binding;RNA binding;catalytic activity;aminoacyl-tRNA ligase activity;alanine-tRNA ligase activity;binding;ATP binding;ligase activity	GO:0006082;GO:0006139;GO:0006399;GO:0006418;GO:0006419;GO:0006519;GO:0006520;GO:0006807;GO:0008152;GO:0009308;GO:0009987;GO:0016070;GO:0019752;GO:0034660;GO:0034960;GO:0042180;GO:0043038;GO:0043039;GO:0043170;GO:0043283;GO:0043436;GO:0044106;GO:0044237;GO:0044238;GO:0044260;GO:0001101;GO:0001942;GO:0003008;GO:0006396;GO:0006400;GO:0006457;GO:0006950;GO:0006984;GO:0006986;GO:0007154;GO:0007165;GO:…	organic acid metabolic process;nucleobase, nucleoside, nucleotide and nucleic acid metabolic process;tRNA metabolic process;tRNA aminoacylation for protein translation;alanyl-tRNA aminoacylation;cellular amino acid and derivative metabolic process	hsa:16	ko00252;ko00970	Alanine and aspartate metabolism;Aminoacyl-tRNA biosynthesis	K01872	2	18	18	24	18	18	24	18	18	24	28	28	28	106.81	968	1.0467e-215	0.23028	0.64413	0.099241	0.035586	65.7
1150	913;1138;2858;2859;8310;8591;9224;9419;9504;10782;11097;11650;11914			IPI00027442;IPI00910701	13;12	13;12	13;12	Alanyl-tRNA synthetase, cytoplasmic;Alanine--tRNA ligase;Renal carcinoma antigen NY-REN-42;cDNA FLJ61339, highly similar to Alanyl-tRNA synthetase (EC 6.1.1.7)	AARS	Alanyl-tRNA synthetase, cytoplasmic;cDNA FLJ61339, highly similar to Alanyl-tRNA synthetase	P49588;B4DR45	SYAC_HUMAN;B4DR45_HUMAN	ENST00000261772	OTTHUMP00000080084	NP_001596	PF02272;PF01411;PF07973	DHHA1;tRNA-synt_2c;tRNA_SAD	DHHA1 domain;tRNA synthetases class II (A);Threonyl and Alanyl tRNA synthetase second additional domain	GO:0000267;GO:0005625;GO:0005737;GO:0044424;GO:0044464	cell fraction;soluble fraction;cytoplasm;intracellular part;cell part	GO:0000049;GO:0000166;GO:0001882;GO:0001883;GO:0003676;GO:0003723;GO:0003824;GO:0004812;GO:0004813;GO:0005488;GO:0005524;GO:0016874;GO:0016875;GO:0016876;GO:0017076;GO:0030554;GO:0032553;GO:0032555;GO:0032559	tRNA binding;nucleotide binding;nucleoside binding;purine nucleoside binding;nucleic acid binding;RNA binding;catalytic activity;aminoacyl-tRNA ligase activity;alanine-tRNA ligase activity;binding;ATP binding;ligase activity	GO:0006082;GO:0006139;GO:0006399;GO:0006418;GO:0006419;GO:0006519;GO:0006520;GO:0006807;GO:0008152;GO:0009308;GO:0009987;GO:0016070;GO:0019752;GO:0034660;GO:0034960;GO:0042180;GO:0043038;GO:0043039;GO:0043170;GO:0043283;GO:0043436;GO:0044106;GO:0044237;GO:0044238;GO:0044260;GO:0001101;GO:0001942;GO:0003008;GO:0006396;GO:0006400;GO:0006457;GO:0006950;GO:0006984;GO:0006986;GO:0007154;GO:0007165;GO:…	organic acid metabolic process;nucleobase, nucleoside, nucleotide and nucleic acid metabolic process;tRNA metabolic process;tRNA aminoacylation for protein translation;alanyl-tRNA aminoacylation;cellular amino acid and derivative metabolic process	hsa:16	ko00252;ko00970	Alanine and aspartate metabolism;Aminoacyl-tRNA biosynthesis	K01872	2	13	13	21	13	13	21	13	13	21	20.9	20.9	20.9	106.81	968	0	0.43743	0.83433	0.46601	0.37913	62.423
2689	1014			IPI00394788	1	1	1	Probable alanyl-tRNA synthetase, mitochondrial;Alanine--tRNA ligase;Alanyl-tRNA synthetase-like	AARS2;AARSL;KIAA1270	Probable alanyl-tRNA synthetase, mitochondrial	Q5JTZ9;A2VCL8	SYAM_HUMAN	ENST00000244571	OTTHUMP00000016528	NP_065796	PF01411;PF07973	tRNA-synt_2c;tRNA_SAD	tRNA synthetases class II (A);Threonyl and Alanyl tRNA synthetase second additional domain	GO:0005759;GO:0044422;GO:0044424;GO:0044429;GO:0044444;GO:0044446;GO:0044464	mitochondrial matrix;organelle part;intracellular part;mitochondrial part;cytoplasmic part;intracellular organelle part;cell part	GO:0000166;GO:0001882;GO:0001883;GO:0003676;GO:0003824;GO:0004812;GO:0004813;GO:0005488;GO:0005524;GO:0016874;GO:0016875;GO:0016876;GO:0017076;GO:0030554;GO:0032553;GO:0032555;GO:0032559	nucleotide binding;nucleoside binding;purine nucleoside binding;nucleic acid binding;catalytic activity;aminoacyl-tRNA ligase activity;alanine-tRNA ligase activity;binding;ATP binding;ligase activity;ligase activity, forming carbon-oxygen bonds	GO:0006082;GO:0006139;GO:0006399;GO:0006418;GO:0006419;GO:0006519;GO:0006520;GO:0006807;GO:0008152;GO:0009308;GO:0009987;GO:0016070;GO:0019752;GO:0034660;GO:0034960;GO:0042180;GO:0043038;GO:0043039;GO:0043170;GO:0043283;GO:0043436;GO:0044106;GO:0044237;GO:0044238;GO:0044260	organic acid metabolic process;nucleobase, nucleoside, nucleotide and nucleic acid metabolic process;tRNA metabolic process;tRNA aminoacylation for protein translation;alanyl-tRNA aminoacylation;cellular amino acid and derivative metabolic process					1	1	1	2	1	1	2	1	1	2	2.6	2.6	2.6	107.34	985	1.1549e-12	0.87532	1.2845	0.21153	0.25502	1.2449
2707	900;7260;9849			IPI00394788	3	3	3	Probable alanyl-tRNA synthetase, mitochondrial;Alanine--tRNA ligase;Alanyl-tRNA synthetase-like	AARS2;AARSL;KIAA1270	Probable alanyl-tRNA synthetase, mitochondrial	Q5JTZ9;A2VCL8	SYAM_HUMAN	ENST00000244571	OTTHUMP00000016528	NP_065796	PF01411;PF07973	tRNA-synt_2c;tRNA_SAD	tRNA synthetases class II (A);Threonyl and Alanyl tRNA synthetase second additional domain	GO:0005759;GO:0044422;GO:0044424;GO:0044429;GO:0044444;GO:0044446;GO:0044464	mitochondrial matrix;organelle part;intracellular part;mitochondrial part;cytoplasmic part;intracellular organelle part;cell part	GO:0000166;GO:0001882;GO:0001883;GO:0003676;GO:0003824;GO:0004812;GO:0004813;GO:0005488;GO:0005524;GO:0016874;GO:0016875;GO:0016876;GO:0017076;GO:0030554;GO:0032553;GO:0032555;GO:0032559	nucleotide binding;nucleoside binding;purine nucleoside binding;nucleic acid binding;catalytic activity;aminoacyl-tRNA ligase activity;alanine-tRNA ligase activity;binding;ATP binding;ligase activity;ligase activity, forming carbon-oxygen bonds	GO:0006082;GO:0006139;GO:0006399;GO:0006418;GO:0006419;GO:0006519;GO:0006520;GO:0006807;GO:0008152;GO:0009308;GO:0009987;GO:0016070;GO:0019752;GO:0034660;GO:0034960;GO:0042180;GO:0043038;GO:0043039;GO:0043170;GO:0043283;GO:0043436;GO:0044106;GO:0044237;GO:0044238;GO:0044260	organic acid metabolic process;nucleobase, nucleoside, nucleotide and nucleic acid metabolic process;tRNA metabolic process;tRNA aminoacylation for protein translation;alanyl-tRNA aminoacylation;cellular amino acid and derivative metabolic process					1	3	3	3	3	3	3	3	3	3	6.4	6.4	6.4	107.34	985	9.2797e-23	0.13727	1.0057	0.44489	0.44711	44.778
3139	13673			IPI00748490;IPI00914584;IPI00916940;IPI00917260;IPI00916173;IPI00917638	1;1;1;1;1;1	1;1;1;1;1;1	1;1;1;1;1;1	cDNA FLJ36765 fis, clone 3NB691000191;Alanyl-tRNA synthetase domain-containing protein 1	AARSD1;hCG_16967	alanyl-tRNA synthetase domain containing 1 isoform 1;Isoform 2 of Alanyl-tRNA synthetase domain-containing protein 1;Isoform 1 of Alanyl-tRNA synthetase domain-containing protein 1;Protein;Protein;19 kDa protein	B3KSP9;B4DI73;Q9BTE6-2;Q9BTE6;Q9BTE6-1	B3KSP9_HUMAN;AASD1_HUMAN	ENST00000409399;ENST00000360221;ENST00000409103	OTTHUMP00000204017;OTTHUMP00000181388;OTTHUMP00000204018;OTTHUMP00000204019;OTTHUMP00000204138;OTTHUMP00000204135;OTTHUMP00000204132	NP_001129514;NP_079543	PF04969;PF07973	CS;tRNA_SAD	CS domain;Threonyl and Alanyl tRNA synthetase second additional domain	GO:0005737;GO:0044424;GO:0044464	cytoplasm;intracellular part;cell part	GO:0000166;GO:0001882;GO:0001883;GO:0003676;GO:0003824;GO:0004812;GO:0004813;GO:0005488;GO:0005524;GO:0016874;GO:0016875;GO:0016876;GO:0017076;GO:0030554;GO:0032553;GO:0032555;GO:0032559	nucleotide binding;nucleoside binding;purine nucleoside binding;nucleic acid binding;catalytic activity;aminoacyl-tRNA ligase activity;alanine-tRNA ligase activity;binding;ATP binding;ligase activity;ligase activity, forming carbon-oxygen bonds	GO:0006082;GO:0006139;GO:0006399;GO:0006418;GO:0006419;GO:0006519;GO:0006520;GO:0006807;GO:0008152;GO:0009308;GO:0009987;GO:0016070;GO:0019752;GO:0034660;GO:0034960;GO:0042180;GO:0043038;GO:0043039;GO:0043170;GO:0043283;GO:0043436;GO:0044106;GO:0044237;GO:0044238;GO:0044260	organic acid metabolic process;nucleobase, nucleoside, nucleotide and nucleic acid metabolic process;tRNA metabolic process;tRNA aminoacylation for protein translation;alanyl-tRNA aminoacylation;cellular amino acid and derivative metabolic process					6	1	1	1	1	1	1	1	1	1	4.6	4.6	4.6	65.701	586	0.0014314
2168	552;7303			IPI00250297	2	2	2	L-aminoadipate-semialdehyde dehydrogenase-phosphopantetheinyl transferase;4'-phosphopantetheinyl transferase;Alpha-aminoadipic semialdehyde dehydrogenase-phosphopantetheinyl transferase;LYS5 ortholog	AASDHPPT;CGI-80;HAH-P;HSPC223;x0005	L-aminoadipate-semialdehyde dehydrogenase-phosphopantetheinyl transferase	Q9NRN7;B4DDW7	ADPPT_HUMAN	ENST00000278618		NP_056238	PF01648	ACPS	4'-phosphopantetheinyl transferase superfamily	GO:0005829;GO:0044424;GO:0044444;GO:0044464	cytosol;intracellular part;cytoplasmic part;cell part	GO:0000287;GO:0003824;GO:0005488;GO:0008897;GO:0016740;GO:0016772;GO:0016780;GO:0043167;GO:0043169;GO:0046872	magnesium ion binding;catalytic activity;binding;holo-[acyl-carrier-protein] synthase activity;transferase activity;transferase activity, transferring phosphorus-containing groups;phosphotransferase activity, for other substituted phosphate groups	GO:0008152;GO:0009058;GO:0009059;GO:0043170	metabolic process;biosynthetic process;macromolecule biosynthetic process;macromolecule metabolic process	hsa:60496	ko00300;ko00310	Lysine biosynthesis;Lysine degradation	K00142	1	2	2	2	2	2	2	2	2	2	9.4	9.4	9.4	35.776	309	1.7497e-09	0.27691	1.8248	0.01066	0.057067	43.602
1478	11208			IPI00033217;IPI00924639;IPI00926352	1;1;1	1;1;1	1;1;1	Alpha-aminoadipic semialdehyde synthase, mitochondrial;LKR/SDH;Lysine ketoglutarate reductase;Saccharopine dehydrogenase	AASS	Alpha-aminoadipic semialdehyde synthase, mitochondrial;102 kDa protein;81 kDa protein	Q9UDR5;A4D0W4;B4DFY7	AASS_HUMAN	ENST00000358954;ENST00000393376	OTTHUMP00000211399;OTTHUMP00000211400;OTTHUMP00000024755;OTTHUMP00000211402	NP_005754	PF01262;PF05222;PF03435	AlaDh_PNT_C;AlaDh_PNT_N;Saccharop_dh	Alanine dehydrogenase/PNT, C-terminal domain;Alanine dehydrogenase/PNT, N-terminal domain;Saccharopine dehydrogenase	GO:0005739;GO:0043226;GO:0043227;GO:0043229;GO:0043231;GO:0044424;GO:0044444;GO:0044464	mitochondrion;organelle;membrane-bounded organelle;intracellular organelle;intracellular membrane-bounded organelle;intracellular part;cytoplasmic part;cell part	GO:0003824;GO:0004753;GO:0005488;GO:0009055;GO:0016491;GO:0016645;GO:0016646;GO:0047130;GO:0047131	catalytic activity;saccharopine dehydrogenase activity;binding;electron carrier activity;oxidoreductase activity;oxidoreductase activity, acting on the CH-NH group of donors	GO:0006461;GO:0008152;GO:0010926;GO:0016043;GO:0022607;GO:0043933;GO:0051259;GO:0051262;GO:0055114;GO:0065003	protein complex assembly;metabolic process;anatomical structure formation;cellular component organization;cellular component assembly;macromolecular complex subunit organization;protein oligomerization;protein tetramerization;oxidation reduction	hsa:10157	ko00300;ko00310	Lysine biosynthesis;Lysine degradation	K00290;K00291;K00292	3	1	1	2	1	1	2	1	1	2	1.9	1.9	1.9	102.13	926	1.0605e-24	0.27296	0.38826	0.0024703	0.022637	15.179
1487	10107			IPI00033217;IPI00924639;IPI00926352	1;1;1	1;1;1	1;1;1	Alpha-aminoadipic semialdehyde synthase, mitochondrial;LKR/SDH;Lysine ketoglutarate reductase;Saccharopine dehydrogenase	AASS	Alpha-aminoadipic semialdehyde synthase, mitochondrial;102 kDa protein;81 kDa protein	Q9UDR5;A4D0W4;B4DFY7	AASS_HUMAN	ENST00000358954;ENST00000393376	OTTHUMP00000211399;OTTHUMP00000211400;OTTHUMP00000024755;OTTHUMP00000211402	NP_005754	PF01262;PF05222;PF03435	AlaDh_PNT_C;AlaDh_PNT_N;Saccharop_dh	Alanine dehydrogenase/PNT, C-terminal domain;Alanine dehydrogenase/PNT, N-terminal domain;Saccharopine dehydrogenase	GO:0005739;GO:0043226;GO:0043227;GO:0043229;GO:0043231;GO:0044424;GO:0044444;GO:0044464	mitochondrion;organelle;membrane-bounded organelle;intracellular organelle;intracellular membrane-bounded organelle;intracellular part;cytoplasmic part;cell part	GO:0003824;GO:0004753;GO:0005488;GO:0009055;GO:0016491;GO:0016645;GO:0016646;GO:0047130;GO:0047131	catalytic activity;saccharopine dehydrogenase activity;binding;electron carrier activity;oxidoreductase activity;oxidoreductase activity, acting on the CH-NH group of donors	GO:0006461;GO:0008152;GO:0010926;GO:0016043;GO:0022607;GO:0043933;GO:0051259;GO:0051262;GO:0055114;GO:0065003	protein complex assembly;metabolic process;anatomical structure formation;cellular component organization;cellular component assembly;macromolecular complex subunit organization;protein oligomerization;protein tetramerization;oxidation reduction	hsa:10157	ko00300;ko00310	Lysine biosynthesis;Lysine degradation	K00290;K00291;K00292	3	1	1	1	1	1	1	1	1	1	1.9	1.9	1.9	102.13	926	2.1201e-07
1361	9365			IPI00033217;IPI00924639;IPI00926352	1;1;1	1;1;1	1;1;1	Alpha-aminoadipic semialdehyde synthase, mitochondrial;LKR/SDH;Lysine ketoglutarate reductase;Saccharopine dehydrogenase	AASS	Alpha-aminoadipic semialdehyde synthase, mitochondrial;102 kDa protein;81 kDa protein	Q9UDR5;A4D0W4;B4DFY7	AASS_HUMAN	ENST00000358954;ENST00000393376	OTTHUMP00000211399;OTTHUMP00000211400;OTTHUMP00000024755;OTTHUMP00000211402	NP_005754	PF01262;PF05222;PF03435	AlaDh_PNT_C;AlaDh_PNT_N;Saccharop_dh	Alanine dehydrogenase/PNT, C-terminal domain;Alanine dehydrogenase/PNT, N-terminal domain;Saccharopine dehydrogenase	GO:0005739;GO:0043226;GO:0043227;GO:0043229;GO:0043231;GO:0044424;GO:0044444;GO:0044464	mitochondrion;organelle;membrane-bounded organelle;intracellular organelle;intracellular membrane-bounded organelle;intracellular part;cytoplasmic part;cell part	GO:0003824;GO:0004753;GO:0005488;GO:0009055;GO:0016491;GO:0016645;GO:0016646;GO:0047130;GO:0047131	catalytic activity;saccharopine dehydrogenase activity;binding;electron carrier activity;oxidoreductase activity;oxidoreductase activity, acting on the CH-NH group of donors	GO:0006461;GO:0008152;GO:0010926;GO:0016043;GO:0022607;GO:0043933;GO:0051259;GO:0051262;GO:0055114;GO:0065003	protein complex assembly;metabolic process;anatomical structure formation;cellular component organization;cellular component assembly;macromolecular complex subunit organization;protein oligomerization;protein tetramerization;oxidation reduction	hsa:10157	ko00300;ko00310	Lysine biosynthesis;Lysine degradation	K00290;K00291;K00292	3	1	1	2	1	1	2	1	1	2	1.9	1.9	1.9	102.13	926	3.9573e-22	0.74355	1.4645	0.16774	0.14758	1.7964
438	6640;10731			IPI00009532	2	2	2	4-aminobutyrate aminotransferase, mitochondrial;Gamma-amino-N-butyrate transaminase;GABA aminotransferase;L-AIBAT;(S)-3-amino-2-methylpropionate transaminase	ABAT;GABAT	cDNA FLJ56034, highly similar to 4-aminobutyrate aminotransferase, mitochondrial	P80404;B7Z1V4	GABT_HUMAN	ENST00000268251;ENST00000396600	OTTHUMP00000045876;OTTHUMP00000080085;OTTHUMP00000080086	NP_000654;NP_001120920;NP_065737	PF00202	Aminotran_3	Aminotransferase class-III	GO:0005759;GO:0032144;GO:0032991;GO:0043234;GO:0044422;GO:0044424;GO:0044429;GO:0044444;GO:0044446;GO:0044464	mitochondrial matrix;4-aminobutyrate transaminase complex;macromolecular complex;protein complex;organelle part;intracellular part;mitochondrial part;cytoplasmic part;intracellular organelle part;cell part	GO:0003824;GO:0003867;GO:0005488;GO:0005496;GO:0005515;GO:0008289;GO:0008483;GO:0016740;GO:0016769;GO:0019842;GO:0019899;GO:0030170;GO:0032145;GO:0042802;GO:0042803;GO:0046983;GO:0047298;GO:0048037;GO:0070279	catalytic activity;4-aminobutyrate transaminase activity;binding;steroid binding;protein binding;lipid binding;transaminase activity;transferase activity;transferase activity, transferring nitrogenous groups;vitamin binding;enzyme binding	GO:0001505;GO:0006082;GO:0006519;GO:0006575;GO:0006629;GO:0006631;GO:0006725;GO:0006807;GO:0007610;GO:0008152;GO:0009056;GO:0009062;GO:0009308;GO:0009448;GO:0009450;GO:0009987;GO:0010033;GO:0014070;GO:0014073;GO:0016042;GO:0016054;GO:0019439;GO:0019605;GO:0019626;GO:0019752;GO:0030534;GO:0032501;GO:0032787;GO:0042133;GO:0042135;GO:0042180;GO:0042219;GO:0042220;GO:0042221;GO:0043279;GO:0043436;GO:…	regulation of neurotransmitter levels;organic acid metabolic process;cellular amino acid and derivative metabolic process;cellular amino acid derivative metabolic process;lipid metabolic process;fatty acid metabolic process	hsa:18	ko00251;ko00252;ko00280;ko00410;ko00640;ko00650	Glutamate metabolism;Alanine and aspartate metabolism;Valine, leucine and isoleucine degradation;beta-Alanine metabolism;Propanoate metabolism;Butanoate metabolism	K00823;K07250	1	2	2	3	2	2	3	2	2	3	5.2	5.2	5.2	58.228	515	1.1854e-42	0.65698	0.95589	0.46131	0.44882	8.9977
447	743;5948;7073;9682			IPI00009532	4	4	4	4-aminobutyrate aminotransferase, mitochondrial;Gamma-amino-N-butyrate transaminase;GABA aminotransferase;L-AIBAT;(S)-3-amino-2-methylpropionate transaminase	ABAT;GABAT	cDNA FLJ56034, highly similar to 4-aminobutyrate aminotransferase, mitochondrial	P80404;B7Z1V4	GABT_HUMAN	ENST00000268251;ENST00000396600	OTTHUMP00000045876;OTTHUMP00000080085;OTTHUMP00000080086	NP_000654;NP_001120920;NP_065737	PF00202	Aminotran_3	Aminotransferase class-III	GO:0005759;GO:0032144;GO:0032991;GO:0043234;GO:0044422;GO:0044424;GO:0044429;GO:0044444;GO:0044446;GO:0044464	mitochondrial matrix;4-aminobutyrate transaminase complex;macromolecular complex;protein complex;organelle part;intracellular part;mitochondrial part;cytoplasmic part;intracellular organelle part;cell part	GO:0003824;GO:0003867;GO:0005488;GO:0005496;GO:0005515;GO:0008289;GO:0008483;GO:0016740;GO:0016769;GO:0019842;GO:0019899;GO:0030170;GO:0032145;GO:0042802;GO:0042803;GO:0046983;GO:0047298;GO:0048037;GO:0070279	catalytic activity;4-aminobutyrate transaminase activity;binding;steroid binding;protein binding;lipid binding;transaminase activity;transferase activity;transferase activity, transferring nitrogenous groups;vitamin binding;enzyme binding	GO:0001505;GO:0006082;GO:0006519;GO:0006575;GO:0006629;GO:0006631;GO:0006725;GO:0006807;GO:0007610;GO:0008152;GO:0009056;GO:0009062;GO:0009308;GO:0009448;GO:0009450;GO:0009987;GO:0010033;GO:0014070;GO:0014073;GO:0016042;GO:0016054;GO:0019439;GO:0019605;GO:0019626;GO:0019752;GO:0030534;GO:0032501;GO:0032787;GO:0042133;GO:0042135;GO:0042180;GO:0042219;GO:0042220;GO:0042221;GO:0043279;GO:0043436;GO:…	regulation of neurotransmitter levels;organic acid metabolic process;cellular amino acid and derivative metabolic process;cellular amino acid derivative metabolic process;lipid metabolic process;fatty acid metabolic process	hsa:18	ko00251;ko00252;ko00280;ko00410;ko00640;ko00650	Glutamate metabolism;Alanine and aspartate metabolism;Valine, leucine and isoleucine degradation;beta-Alanine metabolism;Propanoate metabolism;Butanoate metabolism	K00823;K07250	1	4	4	4	4	4	4	4	4	4	9.5	9.5	9.5	58.228	515	9.7708e-27	0.30296	2.1336	0.0020521	0.014411	46.843
386	5500;8986			IPI00009532	2	2	2	4-aminobutyrate aminotransferase, mitochondrial;Gamma-amino-N-butyrate transaminase;GABA aminotransferase;L-AIBAT;(S)-3-amino-2-methylpropionate transaminase	ABAT;GABAT	cDNA FLJ56034, highly similar to 4-aminobutyrate aminotransferase, mitochondrial	P80404;B7Z1V4	GABT_HUMAN	ENST00000268251;ENST00000396600	OTTHUMP00000045876;OTTHUMP00000080085;OTTHUMP00000080086	NP_000654;NP_001120920;NP_065737	PF00202	Aminotran_3	Aminotransferase class-III	GO:0005759;GO:0032144;GO:0032991;GO:0043234;GO:0044422;GO:0044424;GO:0044429;GO:0044444;GO:0044446;GO:0044464	mitochondrial matrix;4-aminobutyrate transaminase complex;macromolecular complex;protein complex;organelle part;intracellular part;mitochondrial part;cytoplasmic part;intracellular organelle part;cell part	GO:0003824;GO:0003867;GO:0005488;GO:0005496;GO:0005515;GO:0008289;GO:0008483;GO:0016740;GO:0016769;GO:0019842;GO:0019899;GO:0030170;GO:0032145;GO:0042802;GO:0042803;GO:0046983;GO:0047298;GO:0048037;GO:0070279	catalytic activity;4-aminobutyrate transaminase activity;binding;steroid binding;protein binding;lipid binding;transaminase activity;transferase activity;transferase activity, transferring nitrogenous groups;vitamin binding;enzyme binding	GO:0001505;GO:0006082;GO:0006519;GO:0006575;GO:0006629;GO:0006631;GO:0006725;GO:0006807;GO:0007610;GO:0008152;GO:0009056;GO:0009062;GO:0009308;GO:0009448;GO:0009450;GO:0009987;GO:0010033;GO:0014070;GO:0014073;GO:0016042;GO:0016054;GO:0019439;GO:0019605;GO:0019626;GO:0019752;GO:0030534;GO:0032501;GO:0032787;GO:0042133;GO:0042135;GO:0042180;GO:0042219;GO:0042220;GO:0042221;GO:0043279;GO:0043436;GO:…	regulation of neurotransmitter levels;organic acid metabolic process;cellular amino acid and derivative metabolic process;cellular amino acid derivative metabolic process;lipid metabolic process;fatty acid metabolic process	hsa:18	ko00251;ko00252;ko00280;ko00410;ko00640;ko00650	Glutamate metabolism;Alanine and aspartate metabolism;Valine, leucine and isoleucine degradation;beta-Alanine metabolism;Propanoate metabolism;Butanoate metabolism	K00823;K07250	1	2	2	4	2	2	4	2	2	4	5.2	5.2	5.2	58.228	515	1.417e-51	0.69976	1.2287	0.26269	0.22245	9.7273
2254	5131			IPI00477917;IPI00293460	1;1	1;1	1;1	ABCA1 protein;ATP-binding cassette sub-family A member 1;ATP-binding cassette transporter 1;Cholesterol efflux regulatory protein	ABCA1;ABC1;CERP	ATP-binding cassette, sub-family A member 1;ATP-binding cassette sub-family A member 1	A5D8U6;B2RUU2;B7XCW9;Q59HC0;O95477	A5D8U6_HUMAN;ABCA1_HUMAN	ENST00000374736	OTTHUMP00000021833	NP_005493	PF00005	ABC_tran	ABC transporter	GO:0000267;GO:0005624;GO:0005626;GO:0005887;GO:0016021;GO:0016023;GO:0030139;GO:0031224;GO:0031226;GO:0031410;GO:0031982;GO:0031988;GO:0043226;GO:0043227;GO:0043229;GO:0043231;GO:0044424;GO:0044425;GO:0044444;GO:0044459;GO:0044464;GO:0045121;GO:0045335	cell fraction;membrane fraction;insoluble fraction;integral to plasma membrane;integral to membrane;cytoplasmic membrane-bounded vesicle;endocytic vesicle;intrinsic to membrane;intrinsic to plasma membrane;cytoplasmic vesicle;vesicle	GO:0000166;GO:0001882;GO:0001883;GO:0003824;GO:0005488;GO:0005524;GO:0016462;GO:0016787;GO:0016817;GO:0016818;GO:0016887;GO:0017076;GO:0017111;GO:0030554;GO:0032553;GO:0032555;GO:0032559;GO:0000149;GO:0004871;GO:0004872;GO:0005215;GO:0005319;GO:0005496;GO:0005515;GO:0005543;GO:0005548;GO:0008289;GO:0008509;GO:0015075;GO:0015248;GO:0015485;GO:0017127;GO:0019899;GO:0019905;GO:0022857;GO:0022891;GO:…	nucleotide binding;nucleoside binding;purine nucleoside binding;catalytic activity;binding;ATP binding;pyrophosphatase activity;hydrolase activity;hydrolase activity, acting on acid anhydrides	GO:0002682;GO:0002761;GO:0002762;GO:0006066;GO:0006140;GO:0006629;GO:0006810;GO:0006869;GO:0006996;GO:0007033;GO:0007040;GO:0007154;GO:0007165;GO:0007166;GO:0007186;GO:0007242;GO:0007264;GO:0007265;GO:0007266;GO:0008152;GO:0008202;GO:0008203;GO:0009058;GO:0009306;GO:0009889;GO:0009891;GO:0009893;GO:0009987;GO:0010743;GO:0010745;GO:0010883;GO:0010885;GO:0010887;GO:0010888;GO:0010926;GO:0015031;GO:…	regulation of immune system process;regulation of myeloid leukocyte differentiation;negative regulation of myeloid leukocyte differentiation;alcohol metabolic process;regulation of nucleotide metabolic process;lipid metabolic process;transport	hsa:19	ko02010	ABC transporters	K05641	2	1	1	1	1	1	1	1	1	1	0.5	0.5	0.5	254.3	2261	0.0026382	0.26243	0.35222	0.0009537	0.013739	39.285
1264	3560			IPI00027481;IPI00926798;IPI00792032;IPI00436830	1;1;1;1	1;1;1;1	1;1;1;1	Multidrug resistance protein 1;ATP-binding cassette sub-family B member 1;P-glycoprotein 1;P-glycoprotein	ABCB1;MDR1;PGY1	Multidrug resistance protein 1;Multidrug resistance protein 1;Multidrug resistance protein 1;P-glycoprotein (Fragment)	P08183;A1L471;A4D1D2;A8K294;Q59GY9;B5U2G4;O60213;B5AK60;Q6TBL4;Q6RVA0	MDR1_HUMAN;B5U2G4_HUMAN;B5AK60_HUMAN;Q6RVA0_HUMAN	ENST00000265724	OTTHUMP00000205790;OTTHUMP00000025011;OTTHUMP00000205918	NP_000918	PF00664;PF00005	ABC_membrane;ABC_tran	ABC transporter transmembrane region;ABC transporter	GO:0000267;GO:0005624;GO:0005626;GO:0009986;GO:0016021;GO:0031224;GO:0044425;GO:0044464	cell fraction;membrane fraction;insoluble fraction;cell surface;integral to membrane;intrinsic to membrane;membrane part;cell part	GO:0000166;GO:0001882;GO:0001883;GO:0003824;GO:0005215;GO:0005488;GO:0005515;GO:0005524;GO:0008559;GO:0015238;GO:0015239;GO:0015399;GO:0015405;GO:0016462;GO:0016787;GO:0016817;GO:0016818;GO:0016820;GO:0016887;GO:0017076;GO:0017111;GO:0022804;GO:0022857;GO:0030554;GO:0032553;GO:0032555;GO:0032559;GO:0042623;GO:0042626;GO:0042910;GO:0043492	nucleotide binding;nucleoside binding;purine nucleoside binding;catalytic activity;transporter activity;binding;protein binding;ATP binding;xenobiotic-transporting ATPase activity;drug transporter activity;multidrug transporter activity	GO:0006810;GO:0042221;GO:0042493;GO:0050896;GO:0051234	transport;response to chemical stimulus;response to drug;response to stimulus;establishment of localization	hsa:5243	ko02010	ABC transporters	K05658	4	1	1	1	1	1	1	1	1	1	1.7	1.7	1.7	141.48	1280	7.9572e-05	4.1942	6.133	1.3629e-08	2.0273e-07	15.948
1155	2885;8258			IPI00027481;IPI00926798;IPI00792032;IPI00436830	2;2;2;1	2;2;2;1	2;2;2;1	Multidrug resistance protein 1;ATP-binding cassette sub-family B member 1;P-glycoprotein 1;P-glycoprotein	ABCB1;MDR1;PGY1	Multidrug resistance protein 1;Multidrug resistance protein 1;Multidrug resistance protein 1;P-glycoprotein (Fragment)	P08183;A1L471;A4D1D2;A8K294;Q59GY9;B5U2G4;O60213;B5AK60;Q6TBL4;Q6RVA0	MDR1_HUMAN;B5U2G4_HUMAN;B5AK60_HUMAN;Q6RVA0_HUMAN	ENST00000265724	OTTHUMP00000205790;OTTHUMP00000025011;OTTHUMP00000205918	NP_000918	PF00664;PF00005	ABC_membrane;ABC_tran	ABC transporter transmembrane region;ABC transporter	GO:0000267;GO:0005624;GO:0005626;GO:0009986;GO:0016021;GO:0031224;GO:0044425;GO:0044464	cell fraction;membrane fraction;insoluble fraction;cell surface;integral to membrane;intrinsic to membrane;membrane part;cell part	GO:0000166;GO:0001882;GO:0001883;GO:0003824;GO:0005215;GO:0005488;GO:0005515;GO:0005524;GO:0008559;GO:0015238;GO:0015239;GO:0015399;GO:0015405;GO:0016462;GO:0016787;GO:0016817;GO:0016818;GO:0016820;GO:0016887;GO:0017076;GO:0017111;GO:0022804;GO:0022857;GO:0030554;GO:0032553;GO:0032555;GO:0032559;GO:0042623;GO:0042626;GO:0042910;GO:0043492	nucleotide binding;nucleoside binding;purine nucleoside binding;catalytic activity;transporter activity;binding;protein binding;ATP binding;xenobiotic-transporting ATPase activity;drug transporter activity;multidrug transporter activity	GO:0006810;GO:0042221;GO:0042493;GO:0050896;GO:0051234	transport;response to chemical stimulus;response to drug;response to stimulus;establishment of localization	hsa:5243	ko02010	ABC transporters	K05658	4	2	2	2	2	2	2	2	2	2	5.4	5.4	5.4	141.48	1280	0.0029132
1270	408;3222;4031;8278;11437			IPI00027481;IPI00926798;IPI00792032;IPI00042932;IPI00218731;IPI00927655;IPI00436830	5;5;5;3;3;3;1	5;5;5;3;3;3;1	5;5;5;3;3;3;1	Multidrug resistance protein 1;ATP-binding cassette sub-family B member 1;P-glycoprotein 1;Multidrug resistance protein 3;ATP-binding cassette sub-family B member 4;P-glycoprotein 3;ATP-binding cassette, sub-family B (MDR/TAP), member 4;ATP-binding cassette, sub-family B (MDR/TAP), member 4, isoform CRA_f	ABCB1;MDR1;PGY1;ABCB4;MDR3;PGY3;hCG_1743207;tcag7.319	Multidrug resistance protein 1;Multidrug resistance protein 1;Multidrug resistance protein 1;Isoform 1 of Multidrug resistance protein 3;Isoform 2 of Multidrug resistance protein 3;ATP-binding cassette, subfamily B, member 4 isoform C	P08183;A1L471;A4D1D2;A8K294;Q59GY9;B5U2G4;O60213;B5AK60;Q6TBL4;P21439-1;P21439;A4D1D3;Q4G0Q4;P21439-2;A4D1D4;A7J1S4;A4D1D5;A7J1Q3;A7J1Q4;A7J1Q5;A7J1Q6;A7J1Q7;A7J1Q8;A7J1R0;A7J1R1;A7J1R2;A7J1R3;A7J1R4;A7J1R5;A7J1R6;A7J1R7;A7J1R9;A7J1S0;A7J1S1;A7J1S2;A7J1S3;A7J1S5;A7K6Y6;A8HT68;A8HT72;Q75MQ5	MDR1_HUMAN;B5U2G4_HUMAN;B5AK60_HUMAN;MDR3_HUMAN;A4D1D5_HUMAN	ENST00000265724;ENST00000265723;ENST00000359206;ENST00000358400	OTTHUMP00000205790;OTTHUMP00000025011;OTTHUMP00000205918;OTTHUMP00000206137;OTTHUMP00000161613;OTTHUMP00000210458	NP_000918;NP_061337;NP_000434;NP_061338	PF00664;PF00005	ABC_membrane;ABC_tran	ABC transporter transmembrane region;ABC transporter	GO:0000267;GO:0005624;GO:0005626;GO:0009986;GO:0016021;GO:0031224;GO:0044425;GO:0044464;GO:0005887;GO:0031226;GO:0044459	cell fraction;membrane fraction;insoluble fraction;cell surface;integral to membrane;intrinsic to membrane;membrane part;cell part;integral to plasma membrane;intrinsic to plasma membrane;plasma membrane part	GO:0000166;GO:0001882;GO:0001883;GO:0003824;GO:0005215;GO:0005488;GO:0005515;GO:0005524;GO:0008559;GO:0015238;GO:0015239;GO:0015399;GO:0015405;GO:0016462;GO:0016787;GO:0016817;GO:0016818;GO:0016820;GO:0016887;GO:0017076;GO:0017111;GO:0022804;GO:0022857;GO:0030554;GO:0032553;GO:0032555;GO:0032559;GO:0042623;GO:0042626;GO:0042910;GO:0043492	nucleotide binding;nucleoside binding;purine nucleoside binding;catalytic activity;transporter activity;binding;protein binding;ATP binding;xenobiotic-transporting ATPase activity;drug transporter activity;multidrug transporter activity	GO:0006810;GO:0042221;GO:0042493;GO:0050896;GO:0051234;GO:0006629;GO:0008152;GO:0044238	transport;response to chemical stimulus;response to drug;response to stimulus;establishment of localization;lipid metabolic process;metabolic process;primary metabolic process	hsa:5243;hsa:5244	ko02010	ABC transporters	K05658;K05659	7	5	5	5	5	5	5	5	5	5	5.3	5.3	5.3	141.48	1280	8.3507e-15	0.098307	0.74077	0.19915	0.23155	102.16
1563	843			IPI00742677;IPI00065486;IPI00816705	1;1;1	1;1;1	1;1;1	ATP-binding cassette sub-family B member 6, mitochondrial;Mitochondrial ABC transporter 3;Ubiquitously-expressed mammalian ABC half transporter;P-glycoprotein-related protein	ABCB6;MTABC3;PRP;UMAT	Isoform 1 of ATP-binding cassette sub-family B member 6, mitochondrial;Isoform 2 of ATP-binding cassette sub-family B member 6, mitochondrial;Mitochondrial ATP-binding cassette sub-family B member 6 (Mitochondrial ABC transporter 3) (Mt-ABC transporter 3)	Q9NP58-1;Q9NP58;Q9NP58-4	ABCB6_HUMAN	ENST00000265316;ENST00000295750	OTTHUMP00000164171;OTTHUMP00000206108;OTTHUMP00000206107	NP_005680	PF00664;PF00005	ABC_membrane;ABC_tran	ABC transporter transmembrane region;ABC transporter	GO:0005741;GO:0016020;GO:0016021;GO:0019867;GO:0031090;GO:0031224;GO:0031966;GO:0031968;GO:0032991;GO:0043190;GO:0043234;GO:0044422;GO:0044424;GO:0044425;GO:0044429;GO:0044444;GO:0044446;GO:0044464	mitochondrial outer membrane;membrane;integral to membrane;outer membrane;organelle membrane;intrinsic to membrane;mitochondrial membrane;organelle outer membrane;macromolecular complex;ATP-binding cassette (ABC) transporter complex;protein complex	GO:0000166;GO:0001882;GO:0001883;GO:0003824;GO:0005215;GO:0005488;GO:0005524;GO:0015399;GO:0015405;GO:0016462;GO:0016787;GO:0016817;GO:0016818;GO:0016820;GO:0016887;GO:0017076;GO:0017111;GO:0022804;GO:0022857;GO:0030554;GO:0032553;GO:0032555;GO:0032559;GO:0042623;GO:0042626;GO:0043492	nucleotide binding;nucleoside binding;purine nucleoside binding;catalytic activity;transporter activity;binding;ATP binding;primary active transmembrane transporter activity;P-P-bond-hydrolysis-driven transmembrane transporter activity	GO:0006810;GO:0006873;GO:0006879;GO:0009987;GO:0019725;GO:0030003;GO:0030005;GO:0042592;GO:0048878;GO:0050801;GO:0051234;GO:0055066;GO:0055072;GO:0055080;GO:0055082;GO:0065007;GO:0065008	transport;cellular ion homeostasis;cellular iron ion homeostasis;cellular process;cellular homeostasis;cellular cation homeostasis;cellular di-, tri-valent inorganic cation homeostasis;homeostatic process;chemical homeostasis;ion homeostasis	hsa:10058	ko02010	ABC transporters	K05661	3	1	1	2	1	1	2	1	1	2	1.3	1.3	1.3	93.884	842	0.0020363	1.0848	1.5014	0.10103	0.13599	12.624
378	1407;3871;11895;12758;14487			IPI00719178;IPI00014985;IPI00008463;IPI00008465;IPI00216263;IPI00216262;IPI00216266;IPI00008338;IPI00216265;IPI00216264;IPI00216267	5;5;5;5;5;4;4;3;3;2;2	5;5;5;5;5;4;4;3;3;2;2	5;5;5;5;5;4;4;3;3;2;2	Multidrug resistance-associated protein 1;ATP-binding cassette sub-family C member 1;Leukotriene C(4) transporter	ABCC1;MRP;MRP1	Isoform 9 of Multidrug resistance-associated protein 1;Isoform 1 of Multidrug resistance-associated protein 1;167 kDa protein;166 kDa protein;Isoform 4 of Multidrug resistance-associated protein 1;Isoform 3 of Multidrug resistance-associated protein 1;Isof	P33527-9;P33527;Q68CP7;P33527-1;P33527-4;P33527-3;P33527-7;P33527-2;P33527-6	MRP1_HUMAN	ENST00000345148;ENST00000346370;ENST00000349029;ENST00000351154;ENST00000399408;ENST00000399410	OTTHUMP00000045904;OTTHUMP00000080089;OTTHUMP00000080094;OTTHUMP00000080098;OTTHUMP00000080095;OTTHUMP00000080097;OTTHUMP00000080091;OTTHUMP00000080096;OTTHUMP00000080090	NP_004987;NP_063955;NP_063953;NP_063915	PF00664;PF00005	ABC_membrane;ABC_tran	ABC transporter transmembrane region;ABC transporter	GO:0000267;GO:0005624;GO:0005626;GO:0005887;GO:0016021;GO:0031224;GO:0031226;GO:0044425;GO:0044459;GO:0044464	cell fraction;membrane fraction;insoluble fraction;integral to plasma membrane;integral to membrane;intrinsic to membrane;intrinsic to plasma membrane;membrane part;plasma membrane part;cell part	GO:0000166;GO:0001882;GO:0001883;GO:0003824;GO:0005215;GO:0005488;GO:0005524;GO:0015399;GO:0015405;GO:0016462;GO:0016787;GO:0016817;GO:0016818;GO:0016820;GO:0016887;GO:0017076;GO:0017111;GO:0022804;GO:0022857;GO:0030554;GO:0032553;GO:0032555;GO:0032559;GO:0042623;GO:0042626;GO:0043492	nucleotide binding;nucleoside binding;purine nucleoside binding;catalytic activity;transporter activity;binding;ATP binding;primary active transmembrane transporter activity;P-P-bond-hydrolysis-driven transmembrane transporter activity	GO:0006810;GO:0042221;GO:0042493;GO:0050896;GO:0051234	transport;response to chemical stimulus;response to drug;response to stimulus;establishment of localization					11	5	5	6	5	5	6	5	5	6	7.5	7.5	7.5	172.61	1541	2.7297e-18	0.991	1.4029	0.14245	0.12973	33.577
385	1808;3534;8864			IPI00719178;IPI00014985;IPI00008463;IPI00008465;IPI00216262;IPI00216263;IPI00216266;IPI00008338;IPI00216264;IPI00216265;IPI00216267	3;3;3;3;3;3;3;2;2;2;2	3;3;3;3;3;3;3;2;2;2;2	3;3;3;3;3;3;3;2;2;2;2	Multidrug resistance-associated protein 1;ATP-binding cassette sub-family C member 1;Leukotriene C(4) transporter	ABCC1;MRP;MRP1	Isoform 9 of Multidrug resistance-associated protein 1;Isoform 1 of Multidrug resistance-associated protein 1;167 kDa protein;166 kDa protein;Isoform 3 of Multidrug resistance-associated protein 1;Isoform 4 of Multidrug resistance-associated protein 1;Isof	P33527-9;P33527;Q68CP7;P33527-1;P33527-3;P33527-4;P33527-7;P33527-2;P33527-5;Q9BV39;Q9UQ98;P33527-6;P33527-8	MRP1_HUMAN	ENST00000345148;ENST00000346370;ENST00000349029;ENST00000351154;ENST00000399408;ENST00000399410	OTTHUMP00000045904;OTTHUMP00000080089;OTTHUMP00000080094;OTTHUMP00000080098;OTTHUMP00000080097;OTTHUMP00000080095;OTTHUMP00000080091;OTTHUMP00000080096;OTTHUMP00000080093;OTTHUMP00000080090;OTTHUMP00000080092	NP_004987;NP_063953;NP_063955;NP_063915;NP_063954	PF00664;PF00005	ABC_membrane;ABC_tran	ABC transporter transmembrane region;ABC transporter	GO:0000267;GO:0005624;GO:0005626;GO:0005887;GO:0016021;GO:0031224;GO:0031226;GO:0044425;GO:0044459;GO:0044464	cell fraction;membrane fraction;insoluble fraction;integral to plasma membrane;integral to membrane;intrinsic to membrane;intrinsic to plasma membrane;membrane part;plasma membrane part;cell part	GO:0000166;GO:0001882;GO:0001883;GO:0003824;GO:0005215;GO:0005488;GO:0005524;GO:0015399;GO:0015405;GO:0016462;GO:0016787;GO:0016817;GO:0016818;GO:0016820;GO:0016887;GO:0017076;GO:0017111;GO:0022804;GO:0022857;GO:0030554;GO:0032553;GO:0032555;GO:0032559;GO:0042623;GO:0042626;GO:0043492	nucleotide binding;nucleoside binding;purine nucleoside binding;catalytic activity;transporter activity;binding;ATP binding;primary active transmembrane transporter activity;P-P-bond-hydrolysis-driven transmembrane transporter activity	GO:0006810;GO:0042221;GO:0042493;GO:0050896;GO:0051234	transport;response to chemical stimulus;response to drug;response to stimulus;establishment of localization					11	3	3	4	3	3	4	3	3	4	2.1	2.1	2.1	172.61	1541	1.0299e-10	0.21334	1.2363	0.18723	0.18708	70.179
319	1135			IPI00719178;IPI00014985;IPI00008463;IPI00008465;IPI00008338;IPI00216263;IPI00216265	1;1;1;1;1;1;1	1;1;1;1;1;1;1	1;1;1;1;1;1;1	Multidrug resistance-associated protein 1;ATP-binding cassette sub-family C member 1;Leukotriene C(4) transporter	ABCC1;MRP;MRP1	Isoform 9 of Multidrug resistance-associated protein 1;Isoform 1 of Multidrug resistance-associated protein 1;167 kDa protein;166 kDa protein;Isoform 2 of Multidrug resistance-associated protein 1;Isoform 4 of Multidrug resistance-associated protein 1;Isof	P33527-9;P33527;Q68CP7;P33527-1;P33527-2;P33527-4;P33527-6	MRP1_HUMAN	ENST00000345148;ENST00000346370;ENST00000349029;ENST00000351154;ENST00000399408;ENST00000399410	OTTHUMP00000045904;OTTHUMP00000080089;OTTHUMP00000080094;OTTHUMP00000080098;OTTHUMP00000080096;OTTHUMP00000080095;OTTHUMP00000080090	NP_004987;NP_063915;NP_063955	PF00664;PF00005	ABC_membrane;ABC_tran	ABC transporter transmembrane region;ABC transporter	GO:0000267;GO:0005624;GO:0005626;GO:0005887;GO:0016021;GO:0031224;GO:0031226;GO:0044425;GO:0044459;GO:0044464	cell fraction;membrane fraction;insoluble fraction;integral to plasma membrane;integral to membrane;intrinsic to membrane;intrinsic to plasma membrane;membrane part;plasma membrane part;cell part	GO:0000166;GO:0001882;GO:0001883;GO:0003824;GO:0005215;GO:0005488;GO:0005524;GO:0015399;GO:0015405;GO:0016462;GO:0016787;GO:0016817;GO:0016818;GO:0016820;GO:0016887;GO:0017076;GO:0017111;GO:0022804;GO:0022857;GO:0030554;GO:0032553;GO:0032555;GO:0032559;GO:0042623;GO:0042626;GO:0043492	nucleotide binding;nucleoside binding;purine nucleoside binding;catalytic activity;transporter activity;binding;ATP binding;primary active transmembrane transporter activity;P-P-bond-hydrolysis-driven transmembrane transporter activity	GO:0006810;GO:0042221;GO:0042493;GO:0050896;GO:0051234	transport;response to chemical stimulus;response to drug;response to stimulus;establishment of localization					7	1	1	1	1	1	1	1	1	1	1.6	1.6	1.6	172.61	1541	0.0095691	0.52971	1.0283	0.38117	0.32995	0.11048
79	3436;4988;5708;14614			IPI00002372;IPI00908804;IPI00185503	4;3;3	4;3;3	4;3;3	ATP-binding cassette sub-family D member 3;70 kDa peroxisomal membrane protein;PMP70;cDNA FLJ53353, highly similar to ATP-binding cassette sub-family D member 3	ABCD3;PMP70;PXMP1	Isoform 1 of ATP-binding cassette sub-family D member 3;cDNA FLJ53353, highly similar to ATP-binding cassette sub-family D member 3;Isoform 2 of ATP-binding cassette sub-family D member 3	P28288-1;P28288;B4DZ22;B4DL07;P28288-2	ABCD3_HUMAN;B4DL07_HUMAN	ENST00000370214;ENST00000394233	OTTHUMP00000012428	NP_002849	PF06472;PF00005	ABC_membrane_2;ABC_tran	ABC transporter transmembrane region 2;ABC transporter	GO:0005779;GO:0016021;GO:0031224;GO:0031231;GO:0031300;GO:0031301;GO:0044422;GO:0044424;GO:0044425;GO:0044438;GO:0044439;GO:0044444;GO:0044446;GO:0044464	integral to peroxisomal membrane;integral to membrane;intrinsic to membrane;intrinsic to peroxisomal membrane;intrinsic to organelle membrane;integral to organelle membrane;organelle part;intracellular part;membrane part;microbody part;peroxisomal part	GO:0000166;GO:0001882;GO:0001883;GO:0003824;GO:0005215;GO:0005488;GO:0005515;GO:0005524;GO:0015399;GO:0015405;GO:0016462;GO:0016787;GO:0016817;GO:0016818;GO:0016820;GO:0016887;GO:0017076;GO:0017111;GO:0022804;GO:0022857;GO:0030554;GO:0032553;GO:0032555;GO:0032559;GO:0042623;GO:0042626;GO:0043492	nucleotide binding;nucleoside binding;purine nucleoside binding;catalytic activity;transporter activity;binding;protein binding;ATP binding;primary active transmembrane transporter activity;P-P-bond-hydrolysis-driven transmembrane transporter activity	GO:0006810;GO:0006869;GO:0006996;GO:0007031;GO:0009987;GO:0015718;GO:0015849;GO:0015908;GO:0015909;GO:0015910;GO:0016043;GO:0046942;GO:0051234	transport;lipid transport;organelle organization;peroxisome organization;cellular process;monocarboxylic acid transport;organic acid transport;fatty acid transport;long-chain fatty acid transport;peroxisomal long-chain fatty acid import	hsa:5825	ko02010	ABC transporters	K05677	3	4	4	7	4	4	7	4	4	7	10.3	10.3	10.3	75.475	659	1.2423e-150	0.62988	0.88073	0.36551	0.37776	15.003
82	3109;3919;4005;5158;13124			IPI00002372;IPI00185503;IPI00908804	5;5;4	5;5;4	5;5;4	ATP-binding cassette sub-family D member 3;70 kDa peroxisomal membrane protein;PMP70;cDNA FLJ53353, highly similar to ATP-binding cassette sub-family D member 3	ABCD3;PMP70;PXMP1	Isoform 1 of ATP-binding cassette sub-family D member 3;Isoform 2 of ATP-binding cassette sub-family D member 3;cDNA FLJ53353, highly similar to ATP-binding cassette sub-family D member 3	P28288-1;P28288;B4DZ22;P28288-2;B4DL07	ABCD3_HUMAN;B4DL07_HUMAN	ENST00000370214;ENST00000394233	OTTHUMP00000012428	NP_002849	PF06472;PF00005	ABC_membrane_2;ABC_tran	ABC transporter transmembrane region 2;ABC transporter	GO:0005779;GO:0016021;GO:0031224;GO:0031231;GO:0031300;GO:0031301;GO:0044422;GO:0044424;GO:0044425;GO:0044438;GO:0044439;GO:0044444;GO:0044446;GO:0044464	integral to peroxisomal membrane;integral to membrane;intrinsic to membrane;intrinsic to peroxisomal membrane;intrinsic to organelle membrane;integral to organelle membrane;organelle part;intracellular part;membrane part;microbody part;peroxisomal part	GO:0000166;GO:0001882;GO:0001883;GO:0003824;GO:0005215;GO:0005488;GO:0005515;GO:0005524;GO:0015399;GO:0015405;GO:0016462;GO:0016787;GO:0016817;GO:0016818;GO:0016820;GO:0016887;GO:0017076;GO:0017111;GO:0022804;GO:0022857;GO:0030554;GO:0032553;GO:0032555;GO:0032559;GO:0042623;GO:0042626;GO:0043492	nucleotide binding;nucleoside binding;purine nucleoside binding;catalytic activity;transporter activity;binding;protein binding;ATP binding;primary active transmembrane transporter activity;P-P-bond-hydrolysis-driven transmembrane transporter activity	GO:0006810;GO:0006869;GO:0006996;GO:0007031;GO:0009987;GO:0015718;GO:0015849;GO:0015908;GO:0015909;GO:0015910;GO:0016043;GO:0046942;GO:0051234	transport;lipid transport;organelle organization;peroxisome organization;cellular process;monocarboxylic acid transport;organic acid transport;fatty acid transport;long-chain fatty acid transport;peroxisomal long-chain fatty acid import	hsa:5825	ko02010	ABC transporters	K05677	3	5	5	7	5	5	7	5	5	7	13.1	13.1	13.1	75.475	659	1.1432e-43	0.15498	0.58848	0.058082	0.076253	34.305
74	2789;4661;12194			IPI00002372;IPI00185503;IPI00908804	3;3;2	3;3;2	3;3;2	ATP-binding cassette sub-family D member 3;70 kDa peroxisomal membrane protein;PMP70;cDNA FLJ53353, highly similar to ATP-binding cassette sub-family D member 3	ABCD3;PMP70;PXMP1	Isoform 1 of ATP-binding cassette sub-family D member 3;Isoform 2 of ATP-binding cassette sub-family D member 3;cDNA FLJ53353, highly similar to ATP-binding cassette sub-family D member 3	P28288-1;P28288;B4DZ22;P28288-2;B4DL07	ABCD3_HUMAN;B4DL07_HUMAN	ENST00000370214;ENST00000394233	OTTHUMP00000012428	NP_002849	PF06472;PF00005	ABC_membrane_2;ABC_tran	ABC transporter transmembrane region 2;ABC transporter	GO:0005779;GO:0016021;GO:0031224;GO:0031231;GO:0031300;GO:0031301;GO:0044422;GO:0044424;GO:0044425;GO:0044438;GO:0044439;GO:0044444;GO:0044446;GO:0044464	integral to peroxisomal membrane;integral to membrane;intrinsic to membrane;intrinsic to peroxisomal membrane;intrinsic to organelle membrane;integral to organelle membrane;organelle part;intracellular part;membrane part;microbody part;peroxisomal part	GO:0000166;GO:0001882;GO:0001883;GO:0003824;GO:0005215;GO:0005488;GO:0005515;GO:0005524;GO:0015399;GO:0015405;GO:0016462;GO:0016787;GO:0016817;GO:0016818;GO:0016820;GO:0016887;GO:0017076;GO:0017111;GO:0022804;GO:0022857;GO:0030554;GO:0032553;GO:0032555;GO:0032559;GO:0042623;GO:0042626;GO:0043492	nucleotide binding;nucleoside binding;purine nucleoside binding;catalytic activity;transporter activity;binding;protein binding;ATP binding;primary active transmembrane transporter activity;P-P-bond-hydrolysis-driven transmembrane transporter activity	GO:0006810;GO:0006869;GO:0006996;GO:0007031;GO:0009987;GO:0015718;GO:0015849;GO:0015908;GO:0015909;GO:0015910;GO:0016043;GO:0046942;GO:0051234	transport;lipid transport;organelle organization;peroxisome organization;cellular process;monocarboxylic acid transport;organic acid transport;fatty acid transport;long-chain fatty acid transport;peroxisomal long-chain fatty acid import	hsa:5825	ko02010	ABC transporters	K05677	3	3	3	6	3	3	6	3	3	6	8.5	8.5	8.5	75.475	659	1.6108e-101	0.79041	1.5532	0.14164	0.13502	14.003
2462	650;1864;3442;4817;13557;15663	430	446	IPI00303207	6	6	6	ATP-binding cassette sub-family E member 1;RNase L inhibitor;Ribonuclease 4 inhibitor;2'-5'-oligoadenylate-binding protein;HuHP68	ABCE1;RLI;RNASEL1;RNASELI;RNS4I;OK/SW-cl.40	ATP-binding cassette sub-family E member 1	P61221	ABCE1_HUMAN	ENST00000296577		NP_001035809;NP_002931	PF00005;PF00037;PF04068	ABC_tran;Fer4;RLI	ABC transporter;4Fe-4S binding domain;Possible metal-binding domain in RNase L inhibitor, RLI	GO:0005739;GO:0043226;GO:0043227;GO:0043229;GO:0043231;GO:0044424;GO:0044444;GO:0044464	mitochondrion;organelle;membrane-bounded organelle;intracellular organelle;intracellular membrane-bounded organelle;intracellular part;cytoplasmic part;cell part	GO:0000166;GO:0001882;GO:0001883;GO:0003824;GO:0004857;GO:0005488;GO:0005524;GO:0008428;GO:0009055;GO:0016462;GO:0016787;GO:0016817;GO:0016818;GO:0016887;GO:0017076;GO:0017111;GO:0030234;GO:0030554;GO:0032553;GO:0032555;GO:0032559;GO:0051536;GO:0051540	nucleotide binding;nucleoside binding;purine nucleoside binding;catalytic activity;enzyme inhibitor activity;binding;ATP binding;ribonuclease inhibitor activity;electron carrier activity;pyrophosphatase activity;hydrolase activity	GO:0006139;GO:0006401;GO:0006807;GO:0008152;GO:0009056;GO:0009057;GO:0009607;GO:0009615;GO:0009987;GO:0016070;GO:0034960;GO:0034962;GO:0043170;GO:0043283;GO:0043285;GO:0044237;GO:0044238;GO:0044248;GO:0044260;GO:0044265;GO:0044419;GO:0050896;GO:0051704;GO:0051707	nucleobase, nucleoside, nucleotide and nucleic acid metabolic process;RNA catabolic process;nitrogen compound metabolic process;metabolic process;catabolic process;macromolecule catabolic process;response to biotic stimulus;response to virus	hsa:6059			K06174	1	6	6	9	6	6	9	6	6	9	17.7	17.7	17.7	67.314	599	2.3178e-109	0.80914	1.1437	0.32716	0.33467	17.28
2460	560;3114;5519;7141;9941;12175;14052			IPI00303207	7	7	7	ATP-binding cassette sub-family E member 1;RNase L inhibitor;Ribonuclease 4 inhibitor;2'-5'-oligoadenylate-binding protein;HuHP68	ABCE1;RLI;RNASEL1;RNASELI;RNS4I;OK/SW-cl.40	ATP-binding cassette sub-family E member 1	P61221	ABCE1_HUMAN	ENST00000296577		NP_001035809;NP_002931	PF00005;PF00037;PF04068	ABC_tran;Fer4;RLI	ABC transporter;4Fe-4S binding domain;Possible metal-binding domain in RNase L inhibitor, RLI	GO:0005739;GO:0043226;GO:0043227;GO:0043229;GO:0043231;GO:0044424;GO:0044444;GO:0044464	mitochondrion;organelle;membrane-bounded organelle;intracellular organelle;intracellular membrane-bounded organelle;intracellular part;cytoplasmic part;cell part	GO:0000166;GO:0001882;GO:0001883;GO:0003824;GO:0004857;GO:0005488;GO:0005524;GO:0008428;GO:0009055;GO:0016462;GO:0016787;GO:0016817;GO:0016818;GO:0016887;GO:0017076;GO:0017111;GO:0030234;GO:0030554;GO:0032553;GO:0032555;GO:0032559;GO:0051536;GO:0051540	nucleotide binding;nucleoside binding;purine nucleoside binding;catalytic activity;enzyme inhibitor activity;binding;ATP binding;ribonuclease inhibitor activity;electron carrier activity;pyrophosphatase activity;hydrolase activity	GO:0006139;GO:0006401;GO:0006807;GO:0008152;GO:0009056;GO:0009057;GO:0009607;GO:0009615;GO:0009987;GO:0016070;GO:0034960;GO:0034962;GO:0043170;GO:0043283;GO:0043285;GO:0044237;GO:0044238;GO:0044248;GO:0044260;GO:0044265;GO:0044419;GO:0050896;GO:0051704;GO:0051707	nucleobase, nucleoside, nucleotide and nucleic acid metabolic process;RNA catabolic process;nitrogen compound metabolic process;metabolic process;catabolic process;macromolecule catabolic process;response to biotic stimulus;response to virus	hsa:6059			K06174	1	7	7	9	7	7	9	7	7	9	15.4	15.4	15.4	67.314	599	1.4977e-79	0.16096	1.0245	0.41853	0.37119	46.832
2220	1337;2796;4991;12086;13095			IPI00303207	5	5	5	ATP-binding cassette sub-family E member 1;RNase L inhibitor;Ribonuclease 4 inhibitor;2'-5'-oligoadenylate-binding protein;HuHP68	ABCE1;RLI;RNASEL1;RNASELI;RNS4I;OK/SW-cl.40	ATP-binding cassette sub-family E member 1	P61221	ABCE1_HUMAN	ENST00000296577		NP_001035809;NP_002931	PF00005;PF00037;PF04068	ABC_tran;Fer4;RLI	ABC transporter;4Fe-4S binding domain;Possible metal-binding domain in RNase L inhibitor, RLI	GO:0005739;GO:0043226;GO:0043227;GO:0043229;GO:0043231;GO:0044424;GO:0044444;GO:0044464	mitochondrion;organelle;membrane-bounded organelle;intracellular organelle;intracellular membrane-bounded organelle;intracellular part;cytoplasmic part;cell part	GO:0000166;GO:0001882;GO:0001883;GO:0003824;GO:0004857;GO:0005488;GO:0005524;GO:0008428;GO:0009055;GO:0016462;GO:0016787;GO:0016817;GO:0016818;GO:0016887;GO:0017076;GO:0017111;GO:0030234;GO:0030554;GO:0032553;GO:0032555;GO:0032559;GO:0051536;GO:0051540	nucleotide binding;nucleoside binding;purine nucleoside binding;catalytic activity;enzyme inhibitor activity;binding;ATP binding;ribonuclease inhibitor activity;electron carrier activity;pyrophosphatase activity;hydrolase activity	GO:0006139;GO:0006401;GO:0006807;GO:0008152;GO:0009056;GO:0009057;GO:0009607;GO:0009615;GO:0009987;GO:0016070;GO:0034960;GO:0034962;GO:0043170;GO:0043283;GO:0043285;GO:0044237;GO:0044238;GO:0044248;GO:0044260;GO:0044265;GO:0044419;GO:0050896;GO:0051704;GO:0051707	nucleobase, nucleoside, nucleotide and nucleic acid metabolic process;RNA catabolic process;nitrogen compound metabolic process;metabolic process;catabolic process;macromolecule catabolic process;response to biotic stimulus;response to virus	hsa:6059			K06174	1	5	5	7	5	5	7	5	5	7	11.5	11.5	11.5	67.314	599	2.183e-102	0.423	0.78312	0.4208	0.39249	21.087
2837	2926			IPI00792186	1	1	1	ABCF1 protein	ABCF1	cDNA FLJ56536, highly similar to ATP-binding cassette sub-family F member 1	A0PJ72;B4DNU2;Q5STZ8	A0PJ72_HUMAN	ENST00000326195;ENST00000376545;ENST00000383435;ENST00000383437;ENST00000383587;ENST00000383588	OTTHUMP00000014747;OTTHUMP00000029112;OTTHUMP00000029520;OTTHUMP00000164007;OTTHUMP00000193396;OTTHUMP00000193848;OTTHUMP00000194225		PF00005	ABC_tran	ABC transporter			GO:0000166;GO:0001882;GO:0001883;GO:0003824;GO:0005488;GO:0005524;GO:0016462;GO:0016787;GO:0016817;GO:0016818;GO:0016887;GO:0017076;GO:0017111;GO:0030554;GO:0032553;GO:0032555;GO:0032559	nucleotide binding;nucleoside binding;purine nucleoside binding;catalytic activity;binding;ATP binding;pyrophosphatase activity;hydrolase activity;hydrolase activity, acting on acid anhydrides							1	1	1	1	1	1	1	1	1	1	2.8	2.8	2.8	59.804	533	0.00076511
654	9625;11401;13626			IPI00873899;IPI00013495;IPI00642673	3;3;1	3;3;1	3;3;1	ATP-binding cassette sub-family F member 1;ATP-binding cassette 50;TNF-alpha-stimulated ABC protein	ABCF1;ABC50	Isoform 1 of ATP-binding cassette sub-family F member 1;Isoform 2 of ATP-binding cassette sub-family F member 1	Q8NE71-1;Q8NE71;A2BF75;Q59F96;Q8NE71-2;Q2L6I2	ABCF1_HUMAN	ENST00000326195;ENST00000376545;ENST00000383437;ENST00000383588	OTTHUMP00000014746;OTTHUMP00000029111;OTTHUMP00000029518;OTTHUMP00000164005;OTTHUMP00000193395;OTTHUMP00000193847;OTTHUMP00000194224;OTTHUMP00000014745;OTTHUMP00000029110;OTTHUMP00000029519;OTTHUMP00000164006;OTTHUMP00000193394;OTTHUMP00000193846;OTTHUMP00000194223	NP_001020262;NP_001081	PF00005	ABC_tran	ABC transporter			GO:0000166;GO:0001882;GO:0001883;GO:0003676;GO:0003824;GO:0005215;GO:0005488;GO:0005524;GO:0008135;GO:0015399;GO:0015405;GO:0016462;GO:0016787;GO:0016817;GO:0016818;GO:0016820;GO:0016887;GO:0017076;GO:0017111;GO:0022804;GO:0022857;GO:0030554;GO:0032553;GO:0032555;GO:0032559;GO:0042623;GO:0042626;GO:0043492;GO:0045182	nucleotide binding;nucleoside binding;purine nucleoside binding;nucleic acid binding;catalytic activity;transporter activity;binding;ATP binding;translation factor activity, nucleic acid binding;primary active transmembrane transporter activity	GO:0006412;GO:0006950;GO:0006952;GO:0006954;GO:0008152;GO:0009058;GO:0009059;GO:0009605;GO:0009611;GO:0009987;GO:0019538;GO:0034645;GO:0034960;GO:0034961;GO:0043170;GO:0043283;GO:0043284;GO:0044237;GO:0044238;GO:0044249;GO:0044260;GO:0044267;GO:0050896	translation;response to stress;defense response;inflammatory response;metabolic process;biosynthetic process;macromolecule biosynthetic process;response to external stimulus;response to wounding;cellular process;protein metabolic process	hsa:23			K06184	3	3	3	3	3	3	3	3	3	3	3.6	3.6	3.6	95.925	845	4.3724e-08	0.29031	0.90892	0.42114	0.44365	81.846
642	2888;3902;4316;5575;6854;10678;12683;15167			IPI00873899;IPI00013495;IPI00642673;IPI00792186	8;8;4;2	8;8;4;2	8;8;4;2	ATP-binding cassette sub-family F member 1;ATP-binding cassette 50;TNF-alpha-stimulated ABC protein;ATP-binding cassette sub-family F (GCN20) member 1;ATP-binding cassette, sub-family F (GCN20), member 1	ABCF1;ABC50;DADB-129D20.7-004;DAMA-178G23.9-004;DAMC-83F13.6-004;DAQB-256B5.2-004;DASS-182C6.1-004;XXbac-BCX98J21.1-004;XXbac-BPG249D20.4-004	Isoform 1 of ATP-binding cassette sub-family F member 1;Isoform 2 of ATP-binding cassette sub-family F member 1;ATP-binding cassette, sub-family F (GCN20), member 1	Q8NE71-1;Q8NE71;A2BF75;Q59F96;Q8NE71-2;Q2L6I2;Q5STZ7	ABCF1_HUMAN;Q5STZ7_HUMAN	ENST00000326195;ENST00000376545;ENST00000383437;ENST00000383588;ENST00000396515;ENST00000400551;ENST00000400609	OTTHUMP00000014746;OTTHUMP00000029111;OTTHUMP00000029518;OTTHUMP00000164005;OTTHUMP00000193395;OTTHUMP00000193847;OTTHUMP00000194224;OTTHUMP00000014745;OTTHUMP00000029110;OTTHUMP00000029519;OTTHUMP00000164006;OTTHUMP00000193394;OTTHUMP00000193846;OTTHUMP00000194223;OTTHUMP00000029113;OTTHUMP00000163661;OTTHUMP00000163897;OTTHUMP00000164008;OTTHUMP00000193397;OTTHUMP00000193849;OTTHUMP00000194226	NP_001020262;NP_001081	PF00005	ABC_tran	ABC transporter	GO:0016600;GO:0032991;GO:0043234;GO:0044425;GO:0044459;GO:0044464	flotillin complex;macromolecular complex;protein complex;membrane part;plasma membrane part;cell part	GO:0000166;GO:0001882;GO:0001883;GO:0003676;GO:0003824;GO:0005215;GO:0005488;GO:0005524;GO:0008135;GO:0015399;GO:0015405;GO:0016462;GO:0016787;GO:0016817;GO:0016818;GO:0016820;GO:0016887;GO:0017076;GO:0017111;GO:0022804;GO:0022857;GO:0030554;GO:0032553;GO:0032555;GO:0032559;GO:0042623;GO:0042626;GO:0043492;GO:0045182	nucleotide binding;nucleoside binding;purine nucleoside binding;nucleic acid binding;catalytic activity;transporter activity;binding;ATP binding;translation factor activity, nucleic acid binding;primary active transmembrane transporter activity	GO:0006412;GO:0006950;GO:0006952;GO:0006954;GO:0008152;GO:0009058;GO:0009059;GO:0009605;GO:0009611;GO:0009987;GO:0019538;GO:0034645;GO:0034960;GO:0034961;GO:0043170;GO:0043283;GO:0043284;GO:0044237;GO:0044238;GO:0044249;GO:0044260;GO:0044267;GO:0050896	translation;response to stress;defense response;inflammatory response;metabolic process;biosynthetic process;macromolecule biosynthetic process;response to external stimulus;response to wounding;cellular process;protein metabolic process	hsa:23			K06184	4	8	8	12	8	8	12	8	8	12	13.5	13.5	13.5	95.925	845	6.3022e-29	0.57127	0.82318	0.29207	0.27582	42.475
576	3179;5684;12656			IPI00873899;IPI00013495;IPI00642673	3;3;2	3;3;2	3;3;2	ATP-binding cassette sub-family F member 1;ATP-binding cassette 50;TNF-alpha-stimulated ABC protein;ATP-binding cassette sub-family F (GCN20) member 1;ATP-binding cassette, sub-family F (GCN20), member 1	ABCF1;ABC50;DADB-129D20.7-004;DAMA-178G23.9-004;DAMC-83F13.6-004;DAQB-256B5.2-004;DASS-182C6.1-004;XXbac-BCX98J21.1-004;XXbac-BPG249D20.4-004	Isoform 1 of ATP-binding cassette sub-family F member 1;Isoform 2 of ATP-binding cassette sub-family F member 1;ATP-binding cassette, sub-family F (GCN20), member 1	Q8NE71-1;Q8NE71;A2BF75;Q59F96;Q8NE71-2;Q2L6I2;Q5STZ7	ABCF1_HUMAN;Q5STZ7_HUMAN	ENST00000326195;ENST00000376545;ENST00000383437;ENST00000383588;ENST00000396515;ENST00000400551;ENST00000400609	OTTHUMP00000014746;OTTHUMP00000029111;OTTHUMP00000029518;OTTHUMP00000164005;OTTHUMP00000193395;OTTHUMP00000193847;OTTHUMP00000194224;OTTHUMP00000014745;OTTHUMP00000029110;OTTHUMP00000029519;OTTHUMP00000164006;OTTHUMP00000193394;OTTHUMP00000193846;OTTHUMP00000194223;OTTHUMP00000029113;OTTHUMP00000163661;OTTHUMP00000163897;OTTHUMP00000164008;OTTHUMP00000193397;OTTHUMP00000193849;OTTHUMP00000194226	NP_001020262;NP_001081	PF00005	ABC_tran	ABC transporter	GO:0016600;GO:0032991;GO:0043234;GO:0044425;GO:0044459;GO:0044464	flotillin complex;macromolecular complex;protein complex;membrane part;plasma membrane part;cell part	GO:0000166;GO:0001882;GO:0001883;GO:0003676;GO:0003824;GO:0005215;GO:0005488;GO:0005524;GO:0008135;GO:0015399;GO:0015405;GO:0016462;GO:0016787;GO:0016817;GO:0016818;GO:0016820;GO:0016887;GO:0017076;GO:0017111;GO:0022804;GO:0022857;GO:0030554;GO:0032553;GO:0032555;GO:0032559;GO:0042623;GO:0042626;GO:0043492;GO:0045182	nucleotide binding;nucleoside binding;purine nucleoside binding;nucleic acid binding;catalytic activity;transporter activity;binding;ATP binding;translation factor activity, nucleic acid binding;primary active transmembrane transporter activity	GO:0006412;GO:0006950;GO:0006952;GO:0006954;GO:0008152;GO:0009058;GO:0009059;GO:0009605;GO:0009611;GO:0009987;GO:0019538;GO:0034645;GO:0034960;GO:0034961;GO:0043170;GO:0043283;GO:0043284;GO:0044237;GO:0044238;GO:0044249;GO:0044260;GO:0044267;GO:0050896	translation;response to stress;defense response;inflammatory response;metabolic process;biosynthetic process;macromolecule biosynthetic process;response to external stimulus;response to wounding;cellular process;protein metabolic process	hsa:23			K06184	3	3	3	5	3	3	5	3	3	5	6.2	6.2	6.2	95.925	845	4.3006e-20	0.47134	0.89665	0.48146	0.48764	11.817
194	9011;9073;16250			IPI00068506;IPI00005045;IPI00925351	3;3;1	3;3;1	3;3;1	ATP-binding cassette, sub-family F (GCN20), member 2, isoform CRA_d;Putative uncharacterized protein ABCF2;ATP-binding cassette sub-family F member 2;Iron-inhibited ABC transporter 2	ABCF2;hCG_1643314;HUSSY-18	ATP-binding cassette, sub-family F, member 2 isoform b;ATP-binding cassette sub-family F member 2	Q75MJ1;Q9UG63;Q75MJ0	Q75MJ1_HUMAN;ABCF2_HUMAN	ENST00000222388;ENST00000287844	OTTHUMP00000025088;OTTHUMP00000206141;OTTHUMP00000206140	NP_005683;NP_009120	PF00005	ABC_tran	ABC transporter	GO:0005740;GO:0031967;GO:0031975;GO:0032991;GO:0043190;GO:0043234;GO:0044422;GO:0044424;GO:0044425;GO:0044429;GO:0044444;GO:0044446;GO:0044464	mitochondrial envelope;organelle envelope;envelope;macromolecular complex;ATP-binding cassette (ABC) transporter complex;protein complex;organelle part;intracellular part;membrane part;mitochondrial part;cytoplasmic part;intracellular organelle part	GO:0000166;GO:0001882;GO:0001883;GO:0003824;GO:0005488;GO:0005524;GO:0016462;GO:0016787;GO:0016817;GO:0016818;GO:0016887;GO:0017076;GO:0017111;GO:0030554;GO:0032553;GO:0032555;GO:0032559;GO:0005215	nucleotide binding;nucleoside binding;purine nucleoside binding;catalytic activity;binding;ATP binding;pyrophosphatase activity;hydrolase activity;hydrolase activity, acting on acid anhydrides	GO:0006810;GO:0051234	transport;establishment of localization	hsa:10061			K06185	3	3	3	4	3	3	4	3	3	4	5	5	5	72.443	634	2.9407e-17	0.8074	1.1478	0.32327	0.35601	13.154
208	8117			IPI00068506;IPI00005045	1;1	1;1	1;1	ATP-binding cassette, sub-family F (GCN20), member 2, isoform CRA_d;Putative uncharacterized protein ABCF2;ATP-binding cassette sub-family F member 2;Iron-inhibited ABC transporter 2	ABCF2;hCG_1643314;HUSSY-18	ATP-binding cassette, sub-family F, member 2 isoform b;ATP-binding cassette sub-family F member 2	Q75MJ1;Q9UG63;Q75MJ0	Q75MJ1_HUMAN;ABCF2_HUMAN	ENST00000222388;ENST00000287844	OTTHUMP00000025088;OTTHUMP00000206141;OTTHUMP00000206140	NP_005683;NP_009120	PF00005	ABC_tran	ABC transporter	GO:0005740;GO:0031967;GO:0031975;GO:0032991;GO:0043190;GO:0043234;GO:0044422;GO:0044424;GO:0044425;GO:0044429;GO:0044444;GO:0044446;GO:0044464	mitochondrial envelope;organelle envelope;envelope;macromolecular complex;ATP-binding cassette (ABC) transporter complex;protein complex;organelle part;intracellular part;membrane part;mitochondrial part;cytoplasmic part;intracellular organelle part	GO:0000166;GO:0001882;GO:0001883;GO:0003824;GO:0005488;GO:0005524;GO:0016462;GO:0016787;GO:0016817;GO:0016818;GO:0016887;GO:0017076;GO:0017111;GO:0030554;GO:0032553;GO:0032555;GO:0032559;GO:0005215	nucleotide binding;nucleoside binding;purine nucleoside binding;catalytic activity;binding;ATP binding;pyrophosphatase activity;hydrolase activity;hydrolase activity, acting on acid anhydrides	GO:0006810;GO:0051234	transport;establishment of localization	hsa:10061			K06185	2	1	1	1	1	1	1	1	1	1	2.2	2.2	2.2	72.443	634	0.0082293	0.15045	1.1295	0.28772	0.38219	6.7359
2899	1197;14128			IPI00465160;IPI00784776;IPI00796877;IPI00925546	2;2;2;1	2;2;2;1	2;2;2;1	ATP-binding cassette sub-family F member 3	ABCF3	Isoform 1 of ATP-binding cassette sub-family F member 3;Isoform 2 of ATP-binding cassette sub-family F member 3;53 kDa protein;74 kDa protein	Q9NUQ8-1;Q9NUQ8;B4DRU9;Q9NUQ8-2	ABCF3_HUMAN	ENST00000292808	OTTHUMP00000173795;OTTHUMP00000210711;OTTHUMP00000210712;OTTHUMP00000173787;OTTHUMP00000173786	NP_060828	PF00005	ABC_tran	ABC transporter			GO:0000166;GO:0001882;GO:0001883;GO:0003824;GO:0005488;GO:0005524;GO:0016462;GO:0016787;GO:0016817;GO:0016818;GO:0016887;GO:0017076;GO:0017111;GO:0030554;GO:0032553;GO:0032555;GO:0032559	nucleotide binding;nucleoside binding;purine nucleoside binding;catalytic activity;binding;ATP binding;pyrophosphatase activity;hydrolase activity;hydrolase activity, acting on acid anhydrides			hsa:55324			K06158	4	2	2	2	2	2	2	2	2	2	3.1	3.1	3.1	79.744	709	0.09657
2593	8574	441	320	IPI00465160;IPI00784776;IPI00925546;IPI00796877;IPI00792633	1;1;1;1;1	1;1;1;1;1	1;1;1;1;1	ATP-binding cassette sub-family F member 3	ABCF3	Isoform 1 of ATP-binding cassette sub-family F member 3;Isoform 2 of ATP-binding cassette sub-family F member 3;74 kDa protein;53 kDa protein;11 kDa protein	Q9NUQ8-1;Q9NUQ8;B4DRU9;Q9NUQ8-2	ABCF3_HUMAN	ENST00000292808	OTTHUMP00000173795;OTTHUMP00000210711;OTTHUMP00000210712;OTTHUMP00000173786;OTTHUMP00000173787;OTTHUMP00000173793	NP_060828	PF00005	ABC_tran	ABC transporter			GO:0000166;GO:0001882;GO:0001883;GO:0003824;GO:0005488;GO:0005524;GO:0016462;GO:0016787;GO:0016817;GO:0016818;GO:0016887;GO:0017076;GO:0017111;GO:0030554;GO:0032553;GO:0032555;GO:0032559	nucleotide binding;nucleoside binding;purine nucleoside binding;catalytic activity;binding;ATP binding;pyrophosphatase activity;hydrolase activity;hydrolase activity, acting on acid anhydrides			hsa:55324			K06158	5	1	1	1	1	1	1	1	1	1	1	1	1	79.744	709	0.045707
920	710;14730;15144;16120			IPI00020075;IPI00790966	4;1	4;1	4;1	Abhydrolase domain-containing protein 10, mitochondrial	ABHD10	Abhydrolase domain-containing protein 10, mitochondrial	Q9NUJ1;B7Z6A8	ABHDA_HUMAN	ENST00000273359	OTTHUMP00000172207	NP_060864	PF00561	Abhydrolase_1	alpha/beta hydrolase fold	GO:0005739;GO:0043226;GO:0043227;GO:0043229;GO:0043231;GO:0044424;GO:0044444;GO:0044464	mitochondrion;organelle;membrane-bounded organelle;intracellular organelle;intracellular membrane-bounded organelle;intracellular part;cytoplasmic part;cell part	GO:0003824;GO:0008233;GO:0008236;GO:0016787;GO:0017171;GO:0070011	catalytic activity;peptidase activity;serine-type peptidase activity;hydrolase activity;serine hydrolase activity;peptidase activity, acting on L-amino acid peptides			hsa:55347				2	4	4	5	4	4	5	4	4	5	17	17	17	33.932	306	5.783e-97	0.57461	0.82479	0.2941	0.30587	13.86
932	636;14435			IPI00020075;IPI00790966	2;1	2;1	2;1	Abhydrolase domain-containing protein 10, mitochondrial	ABHD10	Abhydrolase domain-containing protein 10, mitochondrial;12 kDa protein	Q9NUJ1;B7Z6A8	ABHDA_HUMAN	ENST00000273359	OTTHUMP00000172207;OTTHUMP00000172208	NP_060864	PF00561	Abhydrolase_1	alpha/beta hydrolase fold	GO:0005739;GO:0043226;GO:0043227;GO:0043229;GO:0043231;GO:0044424;GO:0044444;GO:0044464	mitochondrion;organelle;membrane-bounded organelle;intracellular organelle;intracellular membrane-bounded organelle;intracellular part;cytoplasmic part;cell part	GO:0003824;GO:0008233;GO:0008236;GO:0016787;GO:0017171;GO:0070011	catalytic activity;peptidase activity;serine-type peptidase activity;hydrolase activity;serine hydrolase activity;peptidase activity, acting on L-amino acid peptides			hsa:55347				2	2	2	2	2	2	2	2	2	2	7.8	7.8	7.8	33.932	306	4.1122e-12	0.54007	0.65672	0.11033	0.15401	38.73
1781	8585;8766			IPI00171692;IPI00171152;IPI00922889;IPI00922400;IPI00927072;IPI00170896;IPI00167072;IPI00925250;IPI00171691	2;2;1;1;1;1;1;1;1	2;2;1;1;1;1;1;1;1	2;2;1;1;1;1;1;1;1	Abhydrolase domain-containing protein 11;Williams-Beuren syndrome chromosomal region 21 protein	ABHD11;WBSCR21;PP1226	Isoform 1 of Abhydrolase domain-containing protein 11;Isoform 4 of Abhydrolase domain-containing protein 11;abhydrolase domain containing 11 isoform 8;abhydrolase domain containing 11 7;Protein;Isoform 3 of Abhydrolase domain-containing protein 11;Isoform	Q8NFV4-1;Q8NFV4;Q8NFV4-4;Q8NFV4-3;Q8NFV4-5;Q8NFV4-2	ABHDB_HUMAN	ENST00000222800;ENST00000322862;ENST00000395147	OTTHUMP00000160502;OTTHUMP00000211791;OTTHUMP00000211794;OTTHUMP00000211796;OTTHUMP00000211795;OTTHUMP00000211793;OTTHUMP00000211792	NP_683710;NP_683711;NP_001138836;NP_001138835;NP_683714	PF00561	Abhydrolase_1	alpha/beta hydrolase fold			GO:0003824;GO:0016787	catalytic activity;hydrolase activity			hsa:83451				9	2	2	4	2	2	4	2	2	4	14.6	14.6	14.6	34.69	315	3.1095e-44	0.87033	1.2459	0.23938	0.28529	6.4741
1775	7716;7873			IPI00171692;IPI00171152;IPI00922889;IPI00922400;IPI00927072;IPI00170896;IPI00167072;IPI00925250;IPI00171691	2;2;1;1;1;1;1;1;1	2;2;1;1;1;1;1;1;1	2;2;1;1;1;1;1;1;1	Abhydrolase domain-containing protein 11;Williams-Beuren syndrome chromosomal region 21 protein	ABHD11;WBSCR21;PP1226	Isoform 1 of Abhydrolase domain-containing protein 11;Isoform 4 of Abhydrolase domain-containing protein 11;abhydrolase domain containing 11 isoform 8;abhydrolase domain containing 11 7;Protein;Isoform 3 of Abhydrolase domain-containing protein 11;Isoform	Q8NFV4-1;Q8NFV4;Q8NFV4-4;Q8NFV4-3;Q8NFV4-5;Q8NFV4-2	ABHDB_HUMAN	ENST00000222800;ENST00000322862;ENST00000395147	OTTHUMP00000160502;OTTHUMP00000211791;OTTHUMP00000211794;OTTHUMP00000211796;OTTHUMP00000211795;OTTHUMP00000211793;OTTHUMP00000211792	NP_683710;NP_683711;NP_001138836;NP_001138835;NP_683714	PF00561	Abhydrolase_1	alpha/beta hydrolase fold			GO:0003824;GO:0016787	catalytic activity;hydrolase activity			hsa:83451				9	2	2	3	2	2	3	2	2	3	14.6	14.6	14.6	34.69	315	1.7868e-24	0.16958	0.23431	3.7721e-06	1.2239e-05	47.876
1594	7213;7352			IPI00171692;IPI00171152;IPI00922889;IPI00922400;IPI00927072;IPI00170896;IPI00167072;IPI00925250;IPI00171691	2;2;1;1;1;1;1;1;1	2;2;1;1;1;1;1;1;1	2;2;1;1;1;1;1;1;1	Abhydrolase domain-containing protein 11;Williams-Beuren syndrome chromosomal region 21 protein	ABHD11;WBSCR21;PP1226	Isoform 1 of Abhydrolase domain-containing protein 11;Isoform 4 of Abhydrolase domain-containing protein 11;abhydrolase domain containing 11 isoform 8;abhydrolase domain containing 11 7;Protein;Isoform 3 of Abhydrolase domain-containing protein 11;Isoform	Q8NFV4-1;Q8NFV4;Q8NFV4-4;Q8NFV4-3;Q8NFV4-5;Q8NFV4-2	ABHDB_HUMAN	ENST00000222800;ENST00000322862;ENST00000395147	OTTHUMP00000160502;OTTHUMP00000211791;OTTHUMP00000211794;OTTHUMP00000211796;OTTHUMP00000211795;OTTHUMP00000211793;OTTHUMP00000211792	NP_683710;NP_683711;NP_001138836;NP_001138835;NP_683714	PF00561	Abhydrolase_1	alpha/beta hydrolase fold			GO:0003824;GO:0016787	catalytic activity;hydrolase activity			hsa:83451				9	2	2	3	2	2	3	2	2	3	14.6	14.6	14.6	34.69	315	5.7776e-36	0.13472	0.25812	0.013648	0.012052	15.51
1401	10070			IPI00060569;IPI00394779;IPI00930555	1;1;1	1;1;1	1;1;1	Monoacylglycerol lipase ABHD12;2-arachidonoylglycerol hydrolase;Abhydrolase domain-containing protein 12	ABHD12;C20orf22	Isoform 2 of Monoacylglycerol lipase ABHD12;Isoform 1 of Monoacylglycerol lipase ABHD12;Isoform 3 of Monoacylglycerol lipase ABHD12	Q8N2K0-2;Q8N2K0;Q8N2K0-1;Q8N2K0-3	ABD12_HUMAN	ENST00000339157;ENST00000376542	OTTHUMP00000030493;OTTHUMP00000030492	NP_056415;NP_001035937	PF00561	Abhydrolase_1	alpha/beta hydrolase fold			GO:0003824;GO:0004091;GO:0016298;GO:0016787;GO:0016788;GO:0047372	catalytic activity;carboxylesterase activity;lipase activity;hydrolase activity;hydrolase activity, acting on ester bonds;acylglycerol lipase activity			hsa:26090				3	1	1	1	1	1	1	1	1	1	5.7	5.7	5.7	45.558	404	2.6454e-11	0.22076	0.40918	0.084733	0.11637	20.135
1532	4106;6323;8621			IPI00060569;IPI00394779;IPI00930555;IPI00514906	3;3;3;2	3;3;3;2	3;3;3;2	Monoacylglycerol lipase ABHD12;2-arachidonoylglycerol hydrolase;Abhydrolase domain-containing protein 12;Abhydrolase domain containing 12	ABHD12;C20orf22;RP5-965G21.2-005	Isoform 2 of Monoacylglycerol lipase ABHD12;Isoform 1 of Monoacylglycerol lipase ABHD12;Isoform 3 of Monoacylglycerol lipase ABHD12;Abhydrolase domain containing 12	Q8N2K0-2;Q8N2K0;Q8N2K0-1;Q8N2K0-3;Q5T712	ABD12_HUMAN;Q5T712_HUMAN	ENST00000339157;ENST00000376542;ENST00000376517	OTTHUMP00000030493;OTTHUMP00000030492;OTTHUMP00000030494	NP_056415;NP_001035937	PF00561	Abhydrolase_1	alpha/beta hydrolase fold			GO:0003824;GO:0004091;GO:0016298;GO:0016787;GO:0016788;GO:0047372	catalytic activity;carboxylesterase activity;lipase activity;hydrolase activity;hydrolase activity, acting on ester bonds;acylglycerol lipase activity			hsa:26090				4	3	3	5	3	3	5	3	3	5	10.1	10.1	10.1	45.558	404	1.7968e-05	0.90616	1.2633	0.22654	0.2741	16.04
1537	5733;7744;10850			IPI00060569;IPI00394779;IPI00930555;IPI00514906	3;3;3;2	3;3;3;2	3;3;3;2	Monoacylglycerol lipase ABHD12;2-arachidonoylglycerol hydrolase;Abhydrolase domain-containing protein 12;Abhydrolase domain containing 12	ABHD12;C20orf22;RP5-965G21.2-005	Isoform 2 of Monoacylglycerol lipase ABHD12;Isoform 1 of Monoacylglycerol lipase ABHD12;Isoform 3 of Monoacylglycerol lipase ABHD12;Abhydrolase domain containing 12	Q8N2K0-2;Q8N2K0;Q8N2K0-1;Q8N2K0-3;Q5T712	ABD12_HUMAN;Q5T712_HUMAN	ENST00000339157;ENST00000376542;ENST00000376517	OTTHUMP00000030493;OTTHUMP00000030492;OTTHUMP00000030494	NP_056415;NP_001035937	PF00561	Abhydrolase_1	alpha/beta hydrolase fold			GO:0003824;GO:0004091;GO:0016298;GO:0016787;GO:0016788;GO:0047372	catalytic activity;carboxylesterase activity;lipase activity;hydrolase activity;hydrolase activity, acting on ester bonds;acylglycerol lipase activity			hsa:26090				4	3	3	3	3	3	3	3	3	3	10.6	10.6	10.6	45.558	404	3.1665e-07	0.098905	0.48936	0.01565	0.034857	108.19
1554	3497;5013;7246			IPI00063827;IPI00747859;IPI00910875;IPI00910706;IPI00167615;IPI00908954	3;3;3;3;1;1	3;3;3;3;1;1	3;3;3;3;1;1	Abhydrolase domain-containing protein 14B;CCG1-interacting factor B;Putative uncharacterized protein ABHD14B;cDNA FLJ52723, highly similar to Abhydrolase domain-containing protein 14B;cDNA FLJ52710, highly similar to Abhydrolase domain-containing protein 14B	ABHD14B;CIB	Isoform 1 of Abhydrolase domain-containing protein 14B;Putative uncharacterized protein ABHD14B;cDNA FLJ52723, highly similar to Abhydrolase domain-containing protein 14B;cDNA FLJ52710, highly similar to Abhydrolase domain-containing protein 14B	Q96IU4-1;Q96IU4;A6NGU1;B4DQI4;B4DNR3	ABHEB_HUMAN;A6NGU1_HUMAN;B4DQI4_HUMAN;B4DNR3_HUMAN	ENST00000315851;ENST00000361143;ENST00000395008;ENST00000315877	OTTHUMP00000171421;OTTHUMP00000171423	NP_001139786;NP_116139				GO:0005634;GO:0005737;GO:0043226;GO:0043227;GO:0043229;GO:0043231;GO:0044424;GO:0044464	nucleus;cytoplasm;organelle;membrane-bounded organelle;intracellular organelle;intracellular membrane-bounded organelle;intracellular part;cell part	GO:0003824;GO:0016787	catalytic activity;hydrolase activity			hsa:84836				6	3	3	4	3	3	4	3	3	4	18.1	18.1	18.1	22.345	210	1.2579e-29	0.76294	1.0438	0.43268	0.44052	7.7631
1556	3168;12166			IPI00063827;IPI00747859;IPI00910706;IPI00910875;IPI00167615;IPI00908954	2;2;2;1;1;1	2;2;2;1;1;1	2;2;2;1;1;1	Abhydrolase domain-containing protein 14B;CCG1-interacting factor B;Putative uncharacterized protein ABHD14B;cDNA FLJ52710, highly similar to Abhydrolase domain-containing protein 14B;cDNA FLJ52723, highly similar to Abhydrolase domain-containing protein 14B;cDNA FLJ52511, highly similar to Abhydrolase domain-containing protein 14B	ABHD14B;CIB	Isoform 1 of Abhydrolase domain-containing protein 14B;Putative uncharacterized protein ABHD14B;cDNA FLJ52710, highly similar to Abhydrolase domain-containing protein 14B;cDNA FLJ52723, highly similar to Abhydrolase domain-containing protein 14B;Isoform 2	Q96IU4-1;Q96IU4;A6NGU1;B4DNR3;B4DQI4;Q96IU4-2;B4DKK0	ABHEB_HUMAN;A6NGU1_HUMAN;B4DNR3_HUMAN;B4DQI4_HUMAN;B4DKK0_HUMAN	ENST00000315851;ENST00000361143;ENST00000395008;ENST00000315877	OTTHUMP00000171421;OTTHUMP00000171423;OTTHUMP00000171422	NP_001139786;NP_116139				GO:0005634;GO:0005737;GO:0043226;GO:0043227;GO:0043229;GO:0043231;GO:0044424;GO:0044464	nucleus;cytoplasm;organelle;membrane-bounded organelle;intracellular organelle;intracellular membrane-bounded organelle;intracellular part;cell part	GO:0003824;GO:0016787	catalytic activity;hydrolase activity			hsa:84836				6	2	2	2	2	2	2	2	2	2	17.1	17.1	17.1	22.345	210	2.326e-11	0.14056	1.0056	0.44506	0.44724	27.142
1415	2839;5990;11260			IPI00063827;IPI00747859;IPI00910706;IPI00910875;IPI00167615;IPI00908954	3;3;3;2;2;2	3;3;3;2;2;2	3;3;3;2;2;2	Abhydrolase domain-containing protein 14B;CCG1-interacting factor B;Putative uncharacterized protein ABHD14B;cDNA FLJ52710, highly similar to Abhydrolase domain-containing protein 14B;cDNA FLJ52723, highly similar to Abhydrolase domain-containing protein 14B;cDNA FLJ52511, highly similar to Abhydrolase domain-containing protein 14B	ABHD14B;CIB	Isoform 1 of Abhydrolase domain-containing protein 14B;Putative uncharacterized protein ABHD14B;cDNA FLJ52710, highly similar to Abhydrolase domain-containing protein 14B;cDNA FLJ52723, highly similar to Abhydrolase domain-containing protein 14B;Isoform 2	Q96IU4-1;Q96IU4;A6NGU1;B4DNR3;B4DQI4;Q96IU4-2;B4DKK0	ABHEB_HUMAN;A6NGU1_HUMAN;B4DNR3_HUMAN;B4DQI4_HUMAN;B4DKK0_HUMAN	ENST00000315851;ENST00000361143;ENST00000395008;ENST00000315877	OTTHUMP00000171421;OTTHUMP00000171423;OTTHUMP00000171422	NP_001139786;NP_116139				GO:0005634;GO:0005737;GO:0043226;GO:0043227;GO:0043229;GO:0043231;GO:0044424;GO:0044464	nucleus;cytoplasm;organelle;membrane-bounded organelle;intracellular organelle;intracellular membrane-bounded organelle;intracellular part;cell part	GO:0003824;GO:0016787	catalytic activity;hydrolase activity			hsa:84836				6	3	3	5	3	3	5	3	3	5	21.9	21.9	21.9	22.345	210	8.6094e-24	0.70427	1.3337	0.21525	0.2156	1.3248
2832	800;10430;15069			IPI00480028;IPI00431025;IPI00902865;IPI00431034;IPI00827857;IPI00431031;IPI00431030;IPI00647003;IPI00431027;IPI00431029;IPI00431026;IPI00431032;IPI00431033;IPI00935670;IPI00909287	3;3;3;3;3;3;3;3;3;3;3;3;3;3;3	3;3;3;3;3;3;3;3;3;3;3;3;3;3;3	3;3;3;3;3;3;3;3;3;3;3;3;3;3;3	Putative uncharacterized protein ABI1;Abl interactor 1;Abelson interactor 1;Spectrin SH3 domain-binding protein 1;Eps8 SH3 domain-binding protein;e3B1;Nap1-binding protein;Abl-binding protein 4;cDNA FLJ44853 fis, clone BRACE3052321, highly similar to Abl interactor 1;cDNA FLJ52872, moderately similar to Homo sapiens abl-interactor 1 (ABI1), transcript variant 3, mRNA	ABI1;SSH3BP1	Putative uncharacterized protein ABI1;Isoform 1 of Abl interactor 1;cDNA FLJ44853 fis, clone BRACE3052321, highly similar to Abl interactor 1;Putative uncharacterized protein ABI1;Isoform 9 of Abl interactor 1;Isoform 6 of Abl interactor 1;Isoform 5 of Abl	A6NFN2;Q8IZP0-1;Q8IZP0;Q5T2R6;B3KX62;A8MPR9;Q8IZP0-9;A9Z1Y6;Q8IZP0-6;Q5T2R4;Q8IZP0-5;Q5T2R7;Q8IZP0-3;Q59G41;Q5T2R3;Q8IZP0-4;Q8IZP0-2;B4DKX2;Q5T2R9;Q8IZP0-7;B6VEX3;Q8IZP0-8;B6VEX4;Q8IZP0-10;B6VEX5;B4DQ58;B7Z9E9	A6NFN2_HUMAN;ABI1_HUMAN;B3KX62_HUMAN;A8MPR9_HUMAN;B4DQ58_HUMAN	ENST00000355394;ENST00000376135;ENST00000376137;ENST00000376138;ENST00000376139;ENST00000376140;ENST00000376142;ENST00000376134	OTTHUMP00000019352;OTTHUMP00000019353;OTTHUMP00000019354;OTTHUMP00000019355;OTTHUMP00000019351;OTTHUMP00000019348;OTTHUMP00000019349;OTTHUMP00000019350	NP_005461;NP_001012768;NP_001012770;NP_001012769	PF07815;PF00018	Abi_HHR;SH3_1	Abl-interactor HHR;SH3 domain	GO:0005737;GO:0044424;GO:0044464;GO:0000267;GO:0005624;GO:0005625;GO:0005626;GO:0005634;GO:0005783;GO:0005829;GO:0005856;GO:0019717;GO:0030027;GO:0030054;GO:0030175;GO:0030426;GO:0030427;GO:0042995;GO:0043005;GO:0043226;GO:0043227;GO:0043228;GO:0043229;GO:0043231;GO:0043232;GO:0044425;GO:0044444;GO:0044459;GO:0045202	cytoplasm;intracellular part;cell part;cell fraction;membrane fraction;soluble fraction;insoluble fraction;nucleus;endoplasmic reticulum;cytosol;cytoskeleton;synaptosome;lamellipodium;cell junction;filopodium;growth cone;site of polarized growth	GO:0005488;GO:0005515;GO:0008092	binding;protein binding;cytoskeletal protein binding	GO:0006464;GO:0006468;GO:0006793;GO:0006796;GO:0007154;GO:0007165;GO:0007166;GO:0007167;GO:0007169;GO:0008152;GO:0008285;GO:0009987;GO:0016310;GO:0018108;GO:0018193;GO:0018212;GO:0019538;GO:0034960;GO:0042127;GO:0043170;GO:0043283;GO:0043412;GO:0043687;GO:0044237;GO:0044238;GO:0044260;GO:0044267;GO:0048519;GO:0048523;GO:0050789;GO:0050794;GO:0065007	protein modification process;protein amino acid phosphorylation;phosphorus metabolic process;phosphate metabolic process;cell communication;signal transduction;cell surface receptor linked signal transduction	hsa:10006				15	3	3	3	3	3	3	3	3	3	8.1	8.1	8.1	55.259	509	5.625e-28	0.46791	0.6515	0.10532	0.1223	8.481
2851	718;9415;13533;13601			IPI00480028;IPI00431025;IPI00902865;IPI00431034;IPI00827857;IPI00431031;IPI00431030;IPI00647003;IPI00431027;IPI00431029;IPI00431026;IPI00431032;IPI00431033;IPI00935670;IPI00909287	4;4;4;4;4;4;4;4;4;4;4;4;4;4;4	4;4;4;4;4;4;4;4;4;4;4;4;4;4;4	3;3;3;3;3;3;3;3;3;3;3;3;3;3;3	Putative uncharacterized protein ABI1;Abl interactor 1;Abelson interactor 1;Spectrin SH3 domain-binding protein 1;Eps8 SH3 domain-binding protein;e3B1;Nap1-binding protein;Abl-binding protein 4;cDNA FLJ44853 fis, clone BRACE3052321, highly similar to Abl interactor 1;cDNA FLJ52872, moderately similar to Homo sapiens abl-interactor 1 (ABI1), transcript variant 3, mRNA	ABI1;SSH3BP1	Putative uncharacterized protein ABI1;Isoform 1 of Abl interactor 1;cDNA FLJ44853 fis, clone BRACE3052321, highly similar to Abl interactor 1;Putative uncharacterized protein ABI1;Isoform 9 of Abl interactor 1;Isoform 6 of Abl interactor 1;Isoform 5 of Abl	A6NFN2;Q8IZP0-1;Q8IZP0;Q5T2R6;B3KX62;A8MPR9;Q8IZP0-9;A9Z1Y6;Q8IZP0-6;Q5T2R4;Q8IZP0-5;Q5T2R7;Q8IZP0-3;Q59G41;Q5T2R3;Q8IZP0-4;Q8IZP0-2;B4DKX2;Q5T2R9;Q8IZP0-7;B6VEX3;Q8IZP0-8;B6VEX4;Q8IZP0-10;B6VEX5;B4DQ58;B7Z9E9	A6NFN2_HUMAN;ABI1_HUMAN;B3KX62_HUMAN;A8MPR9_HUMAN;B4DQ58_HUMAN	ENST00000355394;ENST00000376135;ENST00000376137;ENST00000376138;ENST00000376139;ENST00000376140;ENST00000376142;ENST00000376134	OTTHUMP00000019352;OTTHUMP00000019353;OTTHUMP00000019354;OTTHUMP00000019355;OTTHUMP00000019351;OTTHUMP00000019348;OTTHUMP00000019349;OTTHUMP00000019350	NP_005461;NP_001012768;NP_001012770;NP_001012769	PF07815;PF00018	Abi_HHR;SH3_1	Abl-interactor HHR;SH3 domain	GO:0005737;GO:0044424;GO:0044464;GO:0000267;GO:0005624;GO:0005625;GO:0005626;GO:0005634;GO:0005783;GO:0005829;GO:0005856;GO:0019717;GO:0030027;GO:0030054;GO:0030175;GO:0030426;GO:0030427;GO:0042995;GO:0043005;GO:0043226;GO:0043227;GO:0043228;GO:0043229;GO:0043231;GO:0043232;GO:0044425;GO:0044444;GO:0044459;GO:0045202	cytoplasm;intracellular part;cell part;cell fraction;membrane fraction;soluble fraction;insoluble fraction;nucleus;endoplasmic reticulum;cytosol;cytoskeleton;synaptosome;lamellipodium;cell junction;filopodium;growth cone;site of polarized growth	GO:0005488;GO:0005515;GO:0008092	binding;protein binding;cytoskeletal protein binding	GO:0006464;GO:0006468;GO:0006793;GO:0006796;GO:0007154;GO:0007165;GO:0007166;GO:0007167;GO:0007169;GO:0008152;GO:0008285;GO:0009987;GO:0016310;GO:0018108;GO:0018193;GO:0018212;GO:0019538;GO:0034960;GO:0042127;GO:0043170;GO:0043283;GO:0043412;GO:0043687;GO:0044237;GO:0044238;GO:0044260;GO:0044267;GO:0048519;GO:0048523;GO:0050789;GO:0050794;GO:0065007	protein modification process;protein amino acid phosphorylation;phosphorus metabolic process;phosphate metabolic process;cell communication;signal transduction;cell surface receptor linked signal transduction	hsa:10006				15	4	4	4	4	4	4	3	3	3	9.8	9.8	8.1	55.259	509	7.7208e-15	0.18709	0.9579	0.48671	0.5	73.63
2540	650;12584			IPI00480028;IPI00431025;IPI00902865;IPI00431034;IPI00827857;IPI00431031;IPI00431030;IPI00647003;IPI00431027;IPI00431029;IPI00431026;IPI00431032;IPI00431033;IPI00935670;IPI00909287	2;2;2;2;2;2;2;2;2;2;2;2;2;2;2	2;2;2;2;2;2;2;2;2;2;2;2;2;2;2	2;2;2;2;2;2;2;2;2;2;2;2;2;2;2	Putative uncharacterized protein ABI1;Abl interactor 1;Abelson interactor 1;Spectrin SH3 domain-binding protein 1;Eps8 SH3 domain-binding protein;e3B1;Nap1-binding protein;Abl-binding protein 4;cDNA FLJ44853 fis, clone BRACE3052321, highly similar to Abl interactor 1;cDNA FLJ52872, moderately similar to Homo sapiens abl-interactor 1 (ABI1), transcript variant 3, mRNA	ABI1;SSH3BP1	Putative uncharacterized protein ABI1;Isoform 1 of Abl interactor 1;cDNA FLJ44853 fis, clone BRACE3052321, highly similar to Abl interactor 1;Putative uncharacterized protein ABI1;Isoform 9 of Abl interactor 1;Isoform 6 of Abl interactor 1;Isoform 5 of Abl	A6NFN2;Q8IZP0-1;Q8IZP0;Q5T2R6;B3KX62;A8MPR9;Q8IZP0-9;A9Z1Y6;Q8IZP0-6;Q5T2R4;Q8IZP0-5;Q5T2R7;Q8IZP0-3;Q59G41;Q5T2R3;Q8IZP0-4;Q8IZP0-2;B4DKX2;Q5T2R9;Q8IZP0-7;B6VEX3;Q8IZP0-8;B6VEX4;Q8IZP0-10;B6VEX5;B4DQ58;B7Z9E9	A6NFN2_HUMAN;ABI1_HUMAN;B3KX62_HUMAN;A8MPR9_HUMAN;B4DQ58_HUMAN	ENST00000355394;ENST00000376135;ENST00000376137;ENST00000376138;ENST00000376139;ENST00000376140;ENST00000376142;ENST00000376134	OTTHUMP00000019352;OTTHUMP00000019353;OTTHUMP00000019354;OTTHUMP00000019355;OTTHUMP00000019351;OTTHUMP00000019348;OTTHUMP00000019349;OTTHUMP00000019350	NP_005461;NP_001012768;NP_001012770;NP_001012769	PF07815;PF00018	Abi_HHR;SH3_1	Abl-interactor HHR;SH3 domain	GO:0005737;GO:0044424;GO:0044464;GO:0000267;GO:0005624;GO:0005625;GO:0005626;GO:0005634;GO:0005783;GO:0005829;GO:0005856;GO:0019717;GO:0030027;GO:0030054;GO:0030175;GO:0030426;GO:0030427;GO:0042995;GO:0043005;GO:0043226;GO:0043227;GO:0043228;GO:0043229;GO:0043231;GO:0043232;GO:0044425;GO:0044444;GO:0044459;GO:0045202	cytoplasm;intracellular part;cell part;cell fraction;membrane fraction;soluble fraction;insoluble fraction;nucleus;endoplasmic reticulum;cytosol;cytoskeleton;synaptosome;lamellipodium;cell junction;filopodium;growth cone;site of polarized growth	GO:0005488;GO:0005515;GO:0008092	binding;protein binding;cytoskeletal protein binding	GO:0006464;GO:0006468;GO:0006793;GO:0006796;GO:0007154;GO:0007165;GO:0007166;GO:0007167;GO:0007169;GO:0008152;GO:0008285;GO:0009987;GO:0016310;GO:0018108;GO:0018193;GO:0018212;GO:0019538;GO:0034960;GO:0042127;GO:0043170;GO:0043283;GO:0043412;GO:0043687;GO:0044237;GO:0044238;GO:0044260;GO:0044267;GO:0048519;GO:0048523;GO:0050789;GO:0050794;GO:0065007	protein modification process;protein amino acid phosphorylation;phosphorus metabolic process;phosphate metabolic process;cell communication;signal transduction;cell surface receptor linked signal transduction	hsa:10006				15	2	2	2	2	2	2	2	2	2	5.7	5.7	5.7	55.259	509	1.108e-19	0.29991	0.54061	0.19211	0.28358	2.7719
2569	14048			IPI00515115;IPI00329495;IPI00747332;IPI00943221;IPI00456617;IPI00940368;IPI00873424;IPI00455786;IPI00922144;IPI00644747;IPI00883638;IPI00551038;IPI00744789;IPI00647060;IPI00937791;IPI00552818	1;1;1;1;1;1;1;1;1;1;1;1;1;1;1;1	1;1;1;1;1;1;1;1;1;1;1;1;1;1;1;1	1;1;1;1;1;1;1;1;1;1;1;1;1;1;1;1	Putative uncharacterized protein ABLIM1;Actin-binding LIM protein 1;Actin-binding LIM protein family member 1;Actin-binding double zinc finger protein;LIMAB1;Limatin;cDNA FLJ16546 fis, clone PERIC2006443, highly similar to Homo sapiens actin binding LIM protein 1 (ABLIM1), transcript variant 3, mRNA;Actin binding LIM protein 1;cDNA FLJ58674, highly similar to Actin-binding LIM protein 1;cDNA FLJ5…	ABLIM1;ABLIM;KIAA0059;LIMAB1;RP11-317F20.1-003;RP11-317F20.1-008;RP11-317F20.1-011;RP11-317F20.1-012	Putative uncharacterized protein ABLIM1;Isoform 1 of Actin-binding LIM protein 1;cDNA FLJ16546 fis, clone PERIC2006443, highly similar to Homo sapiens actin binding LIM protein 1 (ABLIM1), transcript variant 3, mRNA;Putative uncharacterized protein ABLIM1;	A6NCD9;Q5T6N4;O14639-1;O14639;B3KVH2;A6NKJ2;O14639-2;Q5T6N3;A8MSS6;Q5T6N2;B7Z4H1;Q5JVV3;A8MXA9;Q5JVV2;O14639-3;B3KSG3;Q5JVU6;Q5T6N6;O14639-4;A6NDU2;B4DQA3;Q5JVV0;Q5JVV5	A6NCD9_HUMAN;ABLM1_HUMAN;B3KVH2_HUMAN;A6NKJ2_HUMAN;A8MSS6_HUMAN;Q5T6N2_HUMAN;B7Z4H1_HUMAN;Q5JVV3_HUMAN;A8MXA9_HUMAN;B4DQA3_HUMAN;Q5JVV0_HUMAN;Q5JVV5_HUMAN	ENST00000369262;ENST00000336585;ENST00000392955;ENST00000369267;ENST00000369263;ENST00000369256;ENST00000277895;ENST00000369253;ENST00000392952	OTTHUMP00000020534;OTTHUMP00000020530;OTTHUMP00000020531;OTTHUMP00000020532;OTTHUMP00000020535;OTTHUMP00000020536;OTTHUMP00000020533;OTTHUMP00000020537;OTTHUMP00000020538;OTTHUMP00000020539	NP_002304;NP_001003408;NP_001003407;NP_006711	PF00412;PF02209	LIM;VHP	LIM domain;Villin headpiece domain	GO:0005737;GO:0005856;GO:0015629;GO:0043226;GO:0043228;GO:0043229;GO:0043232;GO:0044424;GO:0044464	cytoplasm;cytoskeleton;actin cytoskeleton;organelle;non-membrane-bounded organelle;intracellular organelle;intracellular non-membrane-bounded organelle;intracellular part;cell part	GO:0003779;GO:0005488;GO:0005515;GO:0008092;GO:0008270;GO:0043167;GO:0043169;GO:0046872;GO:0046914	actin binding;binding;protein binding;cytoskeletal protein binding;zinc ion binding;ion binding;cation binding;metal ion binding;transition metal ion binding	GO:0006996;GO:0007010;GO:0009987;GO:0016043;GO:0003008;GO:0007600;GO:0007601;GO:0009653;GO:0009887;GO:0032501;GO:0032502;GO:0050877;GO:0050890;GO:0050953	organelle organization;cytoskeleton organization;cellular process;cellular component organization;system process;sensory perception;visual perception;anatomical structure morphogenesis;organ morphogenesis;multicellular organismal process	hsa:3983	ko04360	Axon guidance	K07520	16	1	1	2	1	1	2	1	1	2	1.9	1.9	1.9	95.526	846	2.7078e-34	1.5485	2.3304	0.0044783	0.0033531	9.0584
2323	11703			IPI00515115;IPI00329495;IPI00747332;IPI00943221;IPI00456617;IPI00940368;IPI00873424;IPI00455786;IPI00922144;IPI00644747;IPI00883638;IPI00551038;IPI00744789;IPI00647060;IPI00937791;IPI00552818	1;1;1;1;1;1;1;1;1;1;1;1;1;1;1;1	1;1;1;1;1;1;1;1;1;1;1;1;1;1;1;1	1;1;1;1;1;1;1;1;1;1;1;1;1;1;1;1	Putative uncharacterized protein ABLIM1;Actin-binding LIM protein 1;Actin-binding LIM protein family member 1;Actin-binding double zinc finger protein;LIMAB1;Limatin;cDNA FLJ16546 fis, clone PERIC2006443, highly similar to Homo sapiens actin binding LIM protein 1 (ABLIM1), transcript variant 3, mRNA;Actin binding LIM protein 1;cDNA FLJ58674, highly similar to Actin-binding LIM protein 1;cDNA FLJ5…	ABLIM1;ABLIM;KIAA0059;LIMAB1;RP11-317F20.1-003;RP11-317F20.1-008;RP11-317F20.1-011;RP11-317F20.1-012	Putative uncharacterized protein ABLIM1;Isoform 1 of Actin-binding LIM protein 1;cDNA FLJ16546 fis, clone PERIC2006443, highly similar to Homo sapiens actin binding LIM protein 1 (ABLIM1), transcript variant 3, mRNA;Putative uncharacterized protein ABLIM1;	A6NCD9;Q5T6N4;O14639-1;O14639;B3KVH2;A6NKJ2;O14639-2;Q5T6N3;A8MSS6;Q5T6N2;B7Z4H1;Q5JVV3;A8MXA9;Q5JVV2;O14639-3;B3KSG3;Q5JVU6;Q5T6N6;O14639-4;A6NDU2;B4DQA3;Q5JVV0;Q5JVV5	A6NCD9_HUMAN;ABLM1_HUMAN;B3KVH2_HUMAN;A6NKJ2_HUMAN;A8MSS6_HUMAN;Q5T6N2_HUMAN;B7Z4H1_HUMAN;Q5JVV3_HUMAN;A8MXA9_HUMAN;B4DQA3_HUMAN;Q5JVV0_HUMAN;Q5JVV5_HUMAN	ENST00000369262;ENST00000336585;ENST00000392955;ENST00000369267;ENST00000369263;ENST00000369256;ENST00000277895;ENST00000369253;ENST00000392952	OTTHUMP00000020534;OTTHUMP00000020530;OTTHUMP00000020531;OTTHUMP00000020532;OTTHUMP00000020535;OTTHUMP00000020536;OTTHUMP00000020533;OTTHUMP00000020537;OTTHUMP00000020538;OTTHUMP00000020539	NP_002304;NP_001003408;NP_001003407;NP_006711	PF00412;PF02209	LIM;VHP	LIM domain;Villin headpiece domain	GO:0005737;GO:0005856;GO:0015629;GO:0043226;GO:0043228;GO:0043229;GO:0043232;GO:0044424;GO:0044464	cytoplasm;cytoskeleton;actin cytoskeleton;organelle;non-membrane-bounded organelle;intracellular organelle;intracellular non-membrane-bounded organelle;intracellular part;cell part	GO:0003779;GO:0005488;GO:0005515;GO:0008092;GO:0008270;GO:0043167;GO:0043169;GO:0046872;GO:0046914	actin binding;binding;protein binding;cytoskeletal protein binding;zinc ion binding;ion binding;cation binding;metal ion binding;transition metal ion binding	GO:0006996;GO:0007010;GO:0009987;GO:0016043;GO:0003008;GO:0007600;GO:0007601;GO:0009653;GO:0009887;GO:0032501;GO:0032502;GO:0050877;GO:0050890;GO:0050953	organelle organization;cytoskeleton organization;cellular process;cellular component organization;system process;sensory perception;visual perception;anatomical structure morphogenesis;organ morphogenesis;multicellular organismal process	hsa:3983	ko04360	Axon guidance	K07520	16	1	1	1	1	1	1	1	1	1	1.9	1.9	1.9	95.526	846	1.1189e-05	0.10004	0.20348	0.0041761	0.01296	30.56
602	311;2860;2941;5622;5973;6548;11636;12818;14859			IPI00012828;IPI00927496;IPI00303933;IPI00926442;IPI00796781;IPI00011522;IPI00793428;IPI00926669;IPI00925964;IPI00790196;IPI00924606;IPI00789589	9;8;6;5;4;4;4;3;2;2;2;2	9;8;6;5;4;4;4;3;2;2;2;2	9;8;6;5;4;4;4;3;2;2;2;2	3-ketoacyl-CoA thiolase, peroxisomal;Beta-ketothiolase;Acetyl-CoA acyltransferase;Peroxisomal 3-oxoacyl-CoA thiolase;ACAA1 protein	ACAA1;ACAA;PTHIO	3-ketoacyl-CoA thiolase, peroxisomal;40 kDa protein;acetyl-Coenzyme A acyltransferase 1 isoform b;Protein	P09110;B4DEN6;Q8NCW8;Q96CA6	THIK_HUMAN;Q96CA6_HUMAN	ENST00000333167;ENST00000301810	OTTHUMP00000170670;OTTHUMP00000209182;OTTHUMP00000209180;OTTHUMP00000170669;OTTHUMP00000209029;OTTHUMP00000209821	NP_001598;NP_001123882	PF02803;PF00108	Thiolase_C;Thiolase_N	Thiolase, C-terminal domain;Thiolase, N-terminal domain	GO:0005777;GO:0042579;GO:0043226;GO:0043227;GO:0043229;GO:0043231;GO:0044424;GO:0044444;GO:0044464	peroxisome;microbody;organelle;membrane-bounded organelle;intracellular organelle;intracellular membrane-bounded organelle;intracellular part;cytoplasmic part;cell part	GO:0003824;GO:0003988;GO:0005488;GO:0005515;GO:0008415;GO:0016408;GO:0016740;GO:0016746;GO:0016747	catalytic activity;acetyl-CoA C-acyltransferase activity;binding;protein binding;acyltransferase activity;C-acyltransferase activity;transferase activity;transferase activity, transferring acyl groups	GO:0006082;GO:0006091;GO:0006629;GO:0006631;GO:0008152;GO:0009987;GO:0019752;GO:0032787;GO:0042180;GO:0043436;GO:0044237;GO:0044238;GO:0044255	organic acid metabolic process;generation of precursor metabolites and energy;lipid metabolic process;fatty acid metabolic process;metabolic process;cellular process;carboxylic acid metabolic process;monocarboxylic acid metabolic process					12	9	9	14	9	9	14	9	9	14	34.4	34.4	34.4	44.292	424	2.6268e-154	0.84547	1.2159	0.26305	0.27002	17.38
613	248;2591;4803;5090;13348			IPI00012828;IPI00927496;IPI00303933;IPI00926442;IPI00926669;IPI00925964;IPI00796781;IPI00790196;IPI00011522;IPI00793428;IPI00924606;IPI00789589	5;5;4;3;2;2;2;2;2;2;2;2	5;5;4;3;2;2;2;2;2;2;2;2	5;5;4;3;2;2;2;2;2;2;2;2	3-ketoacyl-CoA thiolase, peroxisomal;Beta-ketothiolase;Acetyl-CoA acyltransferase;Peroxisomal 3-oxoacyl-CoA thiolase;ACAA1 protein	ACAA1;ACAA;PTHIO	3-ketoacyl-CoA thiolase, peroxisomal;40 kDa protein;acetyl-Coenzyme A acyltransferase 1 isoform b;Protein	P09110;B4DEN6;Q8NCW8;Q96CA6	THIK_HUMAN;Q96CA6_HUMAN	ENST00000333167;ENST00000301810	OTTHUMP00000170670;OTTHUMP00000209182;OTTHUMP00000209180;OTTHUMP00000170669;OTTHUMP00000209029;OTTHUMP00000209821	NP_001598;NP_001123882	PF02803;PF00108	Thiolase_C;Thiolase_N	Thiolase, C-terminal domain;Thiolase, N-terminal domain	GO:0005777;GO:0042579;GO:0043226;GO:0043227;GO:0043229;GO:0043231;GO:0044424;GO:0044444;GO:0044464	peroxisome;microbody;organelle;membrane-bounded organelle;intracellular organelle;intracellular membrane-bounded organelle;intracellular part;cytoplasmic part;cell part	GO:0003824;GO:0003988;GO:0005488;GO:0005515;GO:0008415;GO:0016408;GO:0016740;GO:0016746;GO:0016747	catalytic activity;acetyl-CoA C-acyltransferase activity;binding;protein binding;acyltransferase activity;C-acyltransferase activity;transferase activity;transferase activity, transferring acyl groups	GO:0006082;GO:0006091;GO:0006629;GO:0006631;GO:0008152;GO:0009987;GO:0019752;GO:0032787;GO:0042180;GO:0043436;GO:0044237;GO:0044238;GO:0044255	organic acid metabolic process;generation of precursor metabolites and energy;lipid metabolic process;fatty acid metabolic process;metabolic process;cellular process;carboxylic acid metabolic process;monocarboxylic acid metabolic process					12	5	5	6	5	5	6	5	5	6	17	17	17	44.292	424	2.6378e-40	0.22709	0.41155	0.0034692	0.0059738	55.275
540	231;2325;4588;5422			IPI00012828;IPI00927496;IPI00303933;IPI00011522;IPI00793428;IPI00926442;IPI00924606;IPI00789589;IPI00796781;IPI00790196	4;3;3;3;3;2;2;2;1;1	4;3;3;3;3;2;2;2;1;1	4;3;3;3;3;2;2;2;1;1	3-ketoacyl-CoA thiolase, peroxisomal;Beta-ketothiolase;Acetyl-CoA acyltransferase;Peroxisomal 3-oxoacyl-CoA thiolase;ACAA1 protein;cDNA FLJ54941, highly similar to 3-ketoacyl-CoA thiolase, peroxisomal (EC 2.3.1.16);cDNA, FLJ79450, highly similar to 3-ketoacyl-CoA thiolase, peroxisomal (EC 2.3.1.16)	ACAA1;ACAA;PTHIO	3-ketoacyl-CoA thiolase, peroxisomal;40 kDa protein;acetyl-Coenzyme A acyltransferase 1 isoform b;cDNA, FLJ79450, highly similar to 3-ketoacyl-CoA thiolase, peroxisomal;13 kDa protein;Protein;13 kDa protein;12 kDa protein	P09110;B4DEN6;Q8NCW8;Q96CA6;B4DVF4;O43203	THIK_HUMAN;Q96CA6_HUMAN;B4DVF4_HUMAN	ENST00000333167;ENST00000301810;ENST00000358122	OTTHUMP00000170670;OTTHUMP00000209182;OTTHUMP00000209180;OTTHUMP00000170669;OTTHUMP00000209029;OTTHUMP00000209030;OTTHUMP00000209181;OTTHUMP00000170674;OTTHUMP00000209821;OTTHUMP00000209176;OTTHUMP00000209179;OTTHUMP00000170672;OTTHUMP00000209172;OTTHUMP00000209177	NP_001598;NP_001123882	PF02803;PF00108	Thiolase_C;Thiolase_N	Thiolase, C-terminal domain;Thiolase, N-terminal domain	GO:0005777;GO:0042579;GO:0043226;GO:0043227;GO:0043229;GO:0043231;GO:0044424;GO:0044444;GO:0044464	peroxisome;microbody;organelle;membrane-bounded organelle;intracellular organelle;intracellular membrane-bounded organelle;intracellular part;cytoplasmic part;cell part	GO:0003824;GO:0003988;GO:0005488;GO:0005515;GO:0008415;GO:0016408;GO:0016740;GO:0016746;GO:0016747	catalytic activity;acetyl-CoA C-acyltransferase activity;binding;protein binding;acyltransferase activity;C-acyltransferase activity;transferase activity;transferase activity, transferring acyl groups	GO:0006082;GO:0006091;GO:0006629;GO:0006631;GO:0008152;GO:0009987;GO:0019752;GO:0032787;GO:0042180;GO:0043436;GO:0044237;GO:0044238;GO:0044255	organic acid metabolic process;generation of precursor metabolites and energy;lipid metabolic process;fatty acid metabolic process;metabolic process;cellular process;carboxylic acid metabolic process;monocarboxylic acid metabolic process					10	4	4	6	4	4	6	4	4	6	12.5	12.5	12.5	44.292	424	1.0453e-104	0.70633	1.474	0.16473	0.14522	9.4534
40	104;2033;2155;2556;4099;7598;13535;15004;15616			IPI00873829;IPI00001539	9;9	9;9	9;9	Putative uncharacterized protein ACAA2;3-ketoacyl-CoA thiolase, mitochondrial;Beta-ketothiolase;Acetyl-CoA acyltransferase;Mitochondrial 3-oxoacyl-CoA thiolase;T1	ACAA2	Putative uncharacterized protein ACAA2 (Fragment);3-ketoacyl-CoA thiolase, mitochondrial	A8MVT9;P42765;B2RB23;B3KNP8	A8MVT9_HUMAN;THIM_HUMAN	ENST00000398549;ENST00000285093	OTTHUMP00000073215;OTTHUMP00000163502	NP_006102	PF02803;PF00108	Thiolase_C;Thiolase_N	Thiolase, C-terminal domain;Thiolase, N-terminal domain	GO:0005743;GO:0016020;GO:0019866;GO:0031090;GO:0031966;GO:0044422;GO:0044424;GO:0044429;GO:0044444;GO:0044446;GO:0044464	mitochondrial inner membrane;membrane;organelle inner membrane;organelle membrane;mitochondrial membrane;organelle part;intracellular part;mitochondrial part;cytoplasmic part;intracellular organelle part;cell part	GO:0003824;GO:0003988;GO:0008415;GO:0016408;GO:0016740;GO:0016746;GO:0016747	catalytic activity;acetyl-CoA C-acyltransferase activity;acyltransferase activity;C-acyltransferase activity;transferase activity;transferase activity, transferring acyl groups;transferase activity, transferring acyl groups other than amino-acyl groups	GO:0008152;GO:0006066;GO:0006082;GO:0006629;GO:0006631;GO:0006694;GO:0006695;GO:0008202;GO:0008203;GO:0008610;GO:0009058;GO:0009987;GO:0016125;GO:0016126;GO:0019752;GO:0032787;GO:0042180;GO:0043436;GO:0044237;GO:0044238;GO:0044249;GO:0044255	metabolic process;alcohol metabolic process;organic acid metabolic process;lipid metabolic process;fatty acid metabolic process;steroid biosynthetic process;cholesterol biosynthetic process;steroid metabolic process;cholesterol metabolic process	hsa:10449	ko00062;ko00071;ko00280;ko00362	Fatty acid elongation in mitochondria;Fatty acid metabolism;Valine, leucine and isoleucine degradation;Benzoate degradation via hydroxylation	K07508	2	9	9	17	9	9	17	9	9	17	40.3	40.3	40.3	41.928	397	0	0.88676	1.2306	0.25128	0.20034	9.8124
40	68;1793;1909;2308;3745;6844;12164;13477	9	56	IPI00873829;IPI00001539	8;8	8;8	8;8	Putative uncharacterized protein ACAA2;3-ketoacyl-CoA thiolase, mitochondrial;Beta-ketothiolase;Acetyl-CoA acyltransferase;Mitochondrial 3-oxoacyl-CoA thiolase;T1	ACAA2	Putative uncharacterized protein ACAA2 (Fragment);3-ketoacyl-CoA thiolase, mitochondrial	A8MVT9;P42765;B2RB23;B3KNP8	A8MVT9_HUMAN;THIM_HUMAN	ENST00000398549;ENST00000285093	OTTHUMP00000073215;OTTHUMP00000163502	NP_006102	PF02803;PF00108	Thiolase_C;Thiolase_N	Thiolase, C-terminal domain;Thiolase, N-terminal domain	GO:0005743;GO:0016020;GO:0019866;GO:0031090;GO:0031966;GO:0044422;GO:0044424;GO:0044429;GO:0044444;GO:0044446;GO:0044464	mitochondrial inner membrane;membrane;organelle inner membrane;organelle membrane;mitochondrial membrane;organelle part;intracellular part;mitochondrial part;cytoplasmic part;intracellular organelle part;cell part	GO:0003824;GO:0003988;GO:0008415;GO:0016408;GO:0016740;GO:0016746;GO:0016747	catalytic activity;acetyl-CoA C-acyltransferase activity;acyltransferase activity;C-acyltransferase activity;transferase activity;transferase activity, transferring acyl groups;transferase activity, transferring acyl groups other than amino-acyl groups	GO:0008152;GO:0006066;GO:0006082;GO:0006629;GO:0006631;GO:0006694;GO:0006695;GO:0008202;GO:0008203;GO:0008610;GO:0009058;GO:0009987;GO:0016125;GO:0016126;GO:0019752;GO:0032787;GO:0042180;GO:0043436;GO:0044237;GO:0044238;GO:0044249;GO:0044255	metabolic process;alcohol metabolic process;organic acid metabolic process;lipid metabolic process;fatty acid metabolic process;steroid biosynthetic process;cholesterol biosynthetic process;steroid metabolic process;cholesterol metabolic process	hsa:10449	ko00062;ko00071;ko00280;ko00362	Fatty acid elongation in mitochondria;Fatty acid metabolism;Valine, leucine and isoleucine degradation;Benzoate degradation via hydroxylation	K07508	2	8	9	13	8	9	13	8	9	13	40.8	40.8	40.8	41.928	397	4.383e-175	0.13373	0.85093	0.34197	0.29931	27.993
40	74;1642;1740;2081;6300;11271;12520	9	292	IPI00873829;IPI00001539	7;7	7;7	7;7	Putative uncharacterized protein ACAA2;3-ketoacyl-CoA thiolase, mitochondrial;Beta-ketothiolase;Acetyl-CoA acyltransferase;Mitochondrial 3-oxoacyl-CoA thiolase;T1	ACAA2	Putative uncharacterized protein ACAA2 (Fragment);3-ketoacyl-CoA thiolase, mitochondrial	A8MVT9;P42765;B2RB23;B3KNP8	A8MVT9_HUMAN;THIM_HUMAN	ENST00000398549;ENST00000285093	OTTHUMP00000073215;OTTHUMP00000163502	NP_006102	PF02803;PF00108	Thiolase_C;Thiolase_N	Thiolase, C-terminal domain;Thiolase, N-terminal domain	GO:0005743;GO:0016020;GO:0019866;GO:0031090;GO:0031966;GO:0044422;GO:0044424;GO:0044429;GO:0044444;GO:0044446;GO:0044464	mitochondrial inner membrane;membrane;organelle inner membrane;organelle membrane;mitochondrial membrane;organelle part;intracellular part;mitochondrial part;cytoplasmic part;intracellular organelle part;cell part	GO:0003824;GO:0003988;GO:0008415;GO:0016408;GO:0016740;GO:0016746;GO:0016747	catalytic activity;acetyl-CoA C-acyltransferase activity;acyltransferase activity;C-acyltransferase activity;transferase activity;transferase activity, transferring acyl groups;transferase activity, transferring acyl groups other than amino-acyl groups	GO:0008152;GO:0006066;GO:0006082;GO:0006629;GO:0006631;GO:0006694;GO:0006695;GO:0008202;GO:0008203;GO:0008610;GO:0009058;GO:0009987;GO:0016125;GO:0016126;GO:0019752;GO:0032787;GO:0042180;GO:0043436;GO:0044237;GO:0044238;GO:0044249;GO:0044255	metabolic process;alcohol metabolic process;organic acid metabolic process;lipid metabolic process;fatty acid metabolic process;steroid biosynthetic process;cholesterol biosynthetic process;steroid metabolic process;cholesterol metabolic process	hsa:10449	ko00062;ko00071;ko00280;ko00362	Fatty acid elongation in mitochondria;Fatty acid metabolism;Valine, leucine and isoleucine degradation;Benzoate degradation via hydroxylation	K07508	2	7	8	8	7	8	8	7	8	8	36.3	36.3	36.3	41.928	397	8.1759e-203	0.18924	0.40173	0.079688	0.071427	17.805
535	2667;3457;4561;6899			IPI00396015;IPI00942045;IPI00011569;IPI00793409;IPI00847501;IPI00396018;IPI00872885;IPI00013003;IPI00157056	4;4;4;4;4;4;1;1;1	4;4;4;4;4;4;1;1;1	4;4;4;4;4;4;1;1;1	Acetyl-CoA carboxylase 1;ACC-alpha;Biotin carboxylase	ACACA;ACAC;ACC1;ACCA	Isoform 4 of Acetyl-CoA carboxylase 1;268 kDa protein;Isoform 1 of Acetyl-CoA carboxylase 1;265 kDa protein;Isoform 2 of Acetyl-CoA carboxylase 1;Isoform 3 of Acetyl-CoA carboxylase 1	Q13085-4;Q13085;Q13085-1;B2ZZ90;Q13085-2;Q13085-3;B4DIG6;B4DIR2;B4DIW1;B4DK31;B4DWK9;Q59FY4;Q7Z5W8	ACACA_HUMAN	ENST00000335166;ENST00000353139;ENST00000360679;ENST00000361253;ENST00000394406;ENST00000394407	OTTHUMP00000164069;OTTHUMP00000164076;OTTHUMP00000180727;OTTHUMP00000180728;OTTHUMP00000164070;OTTHUMP00000164071	NP_942131;NP_942133;NP_942136;NP_942134;NP_942135	PF08326;PF02785;PF00364;PF01039;PF00289;PF02786	ACC_central;Biotin_carb_C;Biotin_lipoyl;Carboxyl_trans;CPSase_L_chain;CPSase_L_D2	Acetyl-CoA carboxylase, central region;Biotin carboxylase C-terminal domain;Biotin-requiring enzyme;Carboxyl transferase domain;Carbamoyl-phosphate synthase L chain, N-terminal domain;Carbamoyl-phosphate synthase L chain, ATP binding domain	GO:0005737;GO:0044424;GO:0044464	cytoplasm;intracellular part;cell part	GO:0000166;GO:0001882;GO:0001883;GO:0003824;GO:0003989;GO:0004075;GO:0005488;GO:0005515;GO:0005524;GO:0009374;GO:0016421;GO:0016874;GO:0016879;GO:0016885;GO:0017076;GO:0019842;GO:0030145;GO:0030554;GO:0031406;GO:0032553;GO:0032555;GO:0032559;GO:0033293;GO:0043167;GO:0043169;GO:0046872;GO:0046914	nucleotide binding;nucleoside binding;purine nucleoside binding;catalytic activity;acetyl-CoA carboxylase activity;biotin carboxylase activity;binding;protein binding;ATP binding;biotin binding;CoA carboxylase activity;ligase activity	GO:0006082;GO:0006629;GO:0006631;GO:0006633;GO:0008152;GO:0008610;GO:0009058;GO:0009987;GO:0016053;GO:0019752;GO:0032787;GO:0042180;GO:0043436;GO:0044237;GO:0044238;GO:0044249;GO:0044255;GO:0046394	organic acid metabolic process;lipid metabolic process;fatty acid metabolic process;fatty acid biosynthetic process;metabolic process;lipid biosynthetic process;biosynthetic process;cellular process;organic acid biosynthetic process	hsa:31	ko00061;ko00620;ko00640;ko04910	Fatty acid biosynthesis;Pyruvate metabolism;Propanoate metabolism;Insulin signaling pathway	K01946;K11262	9	4	4	6	4	4	6	4	4	6	2.3	2.3	2.3	270	2383	8.5765e-26	0.68278	1.0283	0.45064	0.45863	11.286
551	3130;4150;5975;6201;6246;6293;6446;6748;8934;9232;9687;12334			IPI00396015;IPI00942045;IPI00011569;IPI00793409;IPI00847501;IPI00396018;IPI00872885;IPI00013003;IPI00157056	12;12;12;12;12;12;1;1;1	12;12;12;12;12;12;1;1;1	12;12;12;12;12;12;1;1;1	Acetyl-CoA carboxylase 1;ACC-alpha;Biotin carboxylase	ACACA;ACAC;ACC1;ACCA	Isoform 4 of Acetyl-CoA carboxylase 1;268 kDa protein;Isoform 1 of Acetyl-CoA carboxylase 1;265 kDa protein;Isoform 2 of Acetyl-CoA carboxylase 1;Isoform 3 of Acetyl-CoA carboxylase 1	Q13085-4;Q13085;Q13085-1;B2ZZ90;Q13085-2;Q13085-3;B4DIG6;B4DIR2;B4DIW1;B4DK31;B4DWK9;Q59FY4;Q7Z5W8	ACACA_HUMAN	ENST00000335166;ENST00000353139;ENST00000360679;ENST00000361253;ENST00000394406;ENST00000394407	OTTHUMP00000164069;OTTHUMP00000164076;OTTHUMP00000180727;OTTHUMP00000180728;OTTHUMP00000164070;OTTHUMP00000164071	NP_942131;NP_942133;NP_942136;NP_942134;NP_942135	PF08326;PF02785;PF00364;PF01039;PF00289;PF02786	ACC_central;Biotin_carb_C;Biotin_lipoyl;Carboxyl_trans;CPSase_L_chain;CPSase_L_D2	Acetyl-CoA carboxylase, central region;Biotin carboxylase C-terminal domain;Biotin-requiring enzyme;Carboxyl transferase domain;Carbamoyl-phosphate synthase L chain, N-terminal domain;Carbamoyl-phosphate synthase L chain, ATP binding domain	GO:0005737;GO:0044424;GO:0044464	cytoplasm;intracellular part;cell part	GO:0000166;GO:0001882;GO:0001883;GO:0003824;GO:0003989;GO:0004075;GO:0005488;GO:0005515;GO:0005524;GO:0009374;GO:0016421;GO:0016874;GO:0016879;GO:0016885;GO:0017076;GO:0019842;GO:0030145;GO:0030554;GO:0031406;GO:0032553;GO:0032555;GO:0032559;GO:0033293;GO:0043167;GO:0043169;GO:0046872;GO:0046914	nucleotide binding;nucleoside binding;purine nucleoside binding;catalytic activity;acetyl-CoA carboxylase activity;biotin carboxylase activity;binding;protein binding;ATP binding;biotin binding;CoA carboxylase activity;ligase activity	GO:0006082;GO:0006629;GO:0006631;GO:0006633;GO:0008152;GO:0008610;GO:0009058;GO:0009987;GO:0016053;GO:0019752;GO:0032787;GO:0042180;GO:0043436;GO:0044237;GO:0044238;GO:0044249;GO:0044255;GO:0046394	organic acid metabolic process;lipid metabolic process;fatty acid metabolic process;fatty acid biosynthetic process;metabolic process;lipid biosynthetic process;biosynthetic process;cellular process;organic acid biosynthetic process	hsa:31	ko00061;ko00620;ko00640;ko04910	Fatty acid biosynthesis;Pyruvate metabolism;Propanoate metabolism;Insulin signaling pathway	K01946;K11262	9	12	12	12	12	12	12	12	12	12	6.8	6.8	6.8	270	2383	2.1875e-20	0.22962	0.80072	0.27457	0.21531	62.49
479	2810;3999;4626;5766;5803;8534;8990;11193;11430			IPI00396015;IPI00942045;IPI00011569;IPI00793409;IPI00847501;IPI00396018	9;9;9;9;9;9	9;9;9;9;9;9	9;9;9;9;9;9	Acetyl-CoA carboxylase 1;ACC-alpha;Biotin carboxylase	ACACA;ACAC;ACC1;ACCA	Isoform 4 of Acetyl-CoA carboxylase 1;268 kDa protein;Isoform 1 of Acetyl-CoA carboxylase 1;265 kDa protein;Isoform 2 of Acetyl-CoA carboxylase 1;Isoform 3 of Acetyl-CoA carboxylase 1	Q13085-4;Q13085;Q13085-1;B2ZZ90;Q13085-2;Q13085-3;B4DIG6;B4DIR2;B4DIW1;B4DK31;B4DWK9;Q59FY4;Q7Z5W8	ACACA_HUMAN	ENST00000335166;ENST00000353139;ENST00000360679;ENST00000361253;ENST00000394406;ENST00000394407	OTTHUMP00000164069;OTTHUMP00000164076;OTTHUMP00000180727;OTTHUMP00000180728;OTTHUMP00000164070;OTTHUMP00000164071	NP_942131;NP_942133;NP_942136;NP_942134;NP_942135	PF08326;PF02785;PF00364;PF01039;PF00289;PF02786	ACC_central;Biotin_carb_C;Biotin_lipoyl;Carboxyl_trans;CPSase_L_chain;CPSase_L_D2	Acetyl-CoA carboxylase, central region;Biotin carboxylase C-terminal domain;Biotin-requiring enzyme;Carboxyl transferase domain;Carbamoyl-phosphate synthase L chain, N-terminal domain;Carbamoyl-phosphate synthase L chain, ATP binding domain	GO:0005737;GO:0044424;GO:0044464	cytoplasm;intracellular part;cell part	GO:0000166;GO:0001882;GO:0001883;GO:0003824;GO:0003989;GO:0004075;GO:0005488;GO:0005515;GO:0005524;GO:0009374;GO:0016421;GO:0016874;GO:0016879;GO:0016885;GO:0017076;GO:0019842;GO:0030145;GO:0030554;GO:0031406;GO:0032553;GO:0032555;GO:0032559;GO:0033293;GO:0043167;GO:0043169;GO:0046872;GO:0046914	nucleotide binding;nucleoside binding;purine nucleoside binding;catalytic activity;acetyl-CoA carboxylase activity;biotin carboxylase activity;binding;protein binding;ATP binding;biotin binding;CoA carboxylase activity;ligase activity	GO:0006082;GO:0006629;GO:0006631;GO:0006633;GO:0008152;GO:0008610;GO:0009058;GO:0009987;GO:0016053;GO:0019752;GO:0032787;GO:0042180;GO:0043436;GO:0044237;GO:0044238;GO:0044249;GO:0044255;GO:0046394	organic acid metabolic process;lipid metabolic process;fatty acid metabolic process;fatty acid biosynthetic process;metabolic process;lipid biosynthetic process;biosynthetic process;cellular process;organic acid biosynthetic process	hsa:31	ko00061;ko00620;ko00640;ko04910	Fatty acid biosynthesis;Pyruvate metabolism;Propanoate metabolism;Insulin signaling pathway	K01946;K11262	6	9	9	10	9	9	10	9	9	10	6.9	6.9	6.9	270	2383	1.174e-93	0.16051	0.29499	0.024664	0.021852	54.339
1689	4176;4989;15277			IPI00152981;IPI00790834;IPI00910925;IPI00790871	3;2;1;1	3;2;1;1	3;2;1;1	Acyl-CoA dehydrogenase family member 9, mitochondrial;cDNA FLJ12506 fis, clone NT2RM2001700, weakly similar to ACYL-COA DEHYDROGENASE, VERY-LONG-CHAIN SPECIFIC (EC 1.3.99.-);cDNA FLJ53144, highly similar to Acyl-CoA dehydrogenase family member 9, mitochondrial (EC 1.3.99.-);Acyl-Coenzyme A dehydrogenase family, member 9, isoform CRA_b	ACAD9;hCG_2022772	Acyl-CoA dehydrogenase family member 9, mitochondrial;Acyl-Coenzyme A dehydrogenase family, member 9, isoform CRA_b	Q9H845;Q59FN3;Q9H9W4	ACAD9_HUMAN;Q9H9W4_HUMAN	ENST00000308982;ENST00000334167	OTTHUMP00000172666;OTTHUMP00000172667	NP_054768	PF00441;PF02770;PF02771	Acyl-CoA_dh_1;Acyl-CoA_dh_M;Acyl-CoA_dh_N	Acyl-CoA dehydrogenase, C-terminal domain;Acyl-CoA dehydrogenase, middle domain;Acyl-CoA dehydrogenase, N-terminal domain	GO:0005739;GO:0043226;GO:0043227;GO:0043229;GO:0043231;GO:0044424;GO:0044444;GO:0044464	mitochondrion;organelle;membrane-bounded organelle;intracellular organelle;intracellular membrane-bounded organelle;intracellular part;cytoplasmic part;cell part	GO:0000166;GO:0001882;GO:0001883;GO:0003824;GO:0003995;GO:0005488;GO:0009055;GO:0016491;GO:0016627;GO:0017076;GO:0030554;GO:0048037;GO:0050660;GO:0050662	nucleotide binding;nucleoside binding;purine nucleoside binding;catalytic activity;acyl-CoA dehydrogenase activity;binding;electron carrier activity;oxidoreductase activity;oxidoreductase activity, acting on the CH-CH group of donors	GO:0008152;GO:0055114	metabolic process;oxidation reduction	hsa:28976	ko00624;ko00281	1- and 2-Methylnaphthalene degradation;Geraniol degradation	K00257	4	3	3	5	3	3	5	3	3	5	8.7	8.7	8.7	68.76	621	7.2428e-104	0.65071	0.90522	0.39698	0.40607	7.8834
1688	3813;4522;8464;13730			IPI00152981;IPI00790834;IPI00910925;IPI00790871	4;3;1;1	4;3;1;1	4;3;1;1	Acyl-CoA dehydrogenase family member 9, mitochondrial;cDNA FLJ12506 fis, clone NT2RM2001700, weakly similar to ACYL-COA DEHYDROGENASE, VERY-LONG-CHAIN SPECIFIC (EC 1.3.99.-);cDNA FLJ53144, highly similar to Acyl-CoA dehydrogenase family member 9, mitochondrial (EC 1.3.99.-);Acyl-Coenzyme A dehydrogenase family, member 9, isoform CRA_b	ACAD9;hCG_2022772	Acyl-CoA dehydrogenase family member 9, mitochondrial;Acyl-Coenzyme A dehydrogenase family, member 9, isoform CRA_b	Q9H845;Q59FN3;Q9H9W4	ACAD9_HUMAN;Q9H9W4_HUMAN	ENST00000308982;ENST00000334167	OTTHUMP00000172666;OTTHUMP00000172667	NP_054768	PF00441;PF02770;PF02771	Acyl-CoA_dh_1;Acyl-CoA_dh_M;Acyl-CoA_dh_N	Acyl-CoA dehydrogenase, C-terminal domain;Acyl-CoA dehydrogenase, middle domain;Acyl-CoA dehydrogenase, N-terminal domain	GO:0005739;GO:0043226;GO:0043227;GO:0043229;GO:0043231;GO:0044424;GO:0044444;GO:0044464	mitochondrion;organelle;membrane-bounded organelle;intracellular organelle;intracellular membrane-bounded organelle;intracellular part;cytoplasmic part;cell part	GO:0000166;GO:0001882;GO:0001883;GO:0003824;GO:0003995;GO:0005488;GO:0009055;GO:0016491;GO:0016627;GO:0017076;GO:0030554;GO:0048037;GO:0050660;GO:0050662	nucleotide binding;nucleoside binding;purine nucleoside binding;catalytic activity;acyl-CoA dehydrogenase activity;binding;electron carrier activity;oxidoreductase activity;oxidoreductase activity, acting on the CH-CH group of donors	GO:0008152;GO:0055114	metabolic process;oxidation reduction	hsa:28976	ko00624;ko00281	1- and 2-Methylnaphthalene degradation;Geraniol degradation	K00257	4	4	4	7	4	4	7	4	4	7	10.3	10.3	10.3	68.76	621	2.7649e-53	0.57487	0.69986	0.15292	0.14753	13.46
1525	3403;4066;12743			IPI00152981;IPI00790834;IPI00910925;IPI00790871	3;2;1;1	3;2;1;1	3;2;1;1	Acyl-CoA dehydrogenase family member 9, mitochondrial;cDNA FLJ12506 fis, clone NT2RM2001700, weakly similar to ACYL-COA DEHYDROGENASE, VERY-LONG-CHAIN SPECIFIC (EC 1.3.99.-);cDNA FLJ53144, highly similar to Acyl-CoA dehydrogenase family member 9, mitochondrial (EC 1.3.99.-);Acyl-Coenzyme A dehydrogenase family, member 9, isoform CRA_b	ACAD9;hCG_2022772	Acyl-CoA dehydrogenase family member 9, mitochondrial;Acyl-Coenzyme A dehydrogenase family, member 9, isoform CRA_b	Q9H845;Q59FN3;Q9H9W4	ACAD9_HUMAN;Q9H9W4_HUMAN	ENST00000308982;ENST00000334167	OTTHUMP00000172666;OTTHUMP00000172667	NP_054768	PF00441;PF02770;PF02771	Acyl-CoA_dh_1;Acyl-CoA_dh_M;Acyl-CoA_dh_N	Acyl-CoA dehydrogenase, C-terminal domain;Acyl-CoA dehydrogenase, middle domain;Acyl-CoA dehydrogenase, N-terminal domain	GO:0005739;GO:0043226;GO:0043227;GO:0043229;GO:0043231;GO:0044424;GO:0044444;GO:0044464	mitochondrion;organelle;membrane-bounded organelle;intracellular organelle;intracellular membrane-bounded organelle;intracellular part;cytoplasmic part;cell part	GO:0000166;GO:0001882;GO:0001883;GO:0003824;GO:0003995;GO:0005488;GO:0009055;GO:0016491;GO:0016627;GO:0017076;GO:0030554;GO:0048037;GO:0050660;GO:0050662	nucleotide binding;nucleoside binding;purine nucleoside binding;catalytic activity;acyl-CoA dehydrogenase activity;binding;electron carrier activity;oxidoreductase activity;oxidoreductase activity, acting on the CH-CH group of donors	GO:0008152;GO:0055114	metabolic process;oxidation reduction	hsa:28976	ko00624;ko00281	1- and 2-Methylnaphthalene degradation;Geraniol degradation	K00257	4	3	3	3	3	3	3	3	3	3	8.7	8.7	8.7	68.76	621	3.733e-78	0.34718	0.69278	0.33667	0.39408	16.98
1278	6174;7070	229	376	IPI00027701;IPI00909944	2;2	2;2	2;2	Short-chain specific acyl-CoA dehydrogenase, mitochondrial;Butyryl-CoA dehydrogenase;cDNA FLJ51323, highly similar to Short-chain specific acyl-CoA dehydrogenase, mitochondrial (EC 1.3.99.2)	ACADS	Short-chain specific acyl-CoA dehydrogenase, mitochondrial;cDNA FLJ51323, highly similar to Short-chain specific acyl-CoA dehydrogenase, mitochondrial	P16219;B4DUH1	ACADS_HUMAN;B4DUH1_HUMAN	ENST00000242592	OTTHUMP00000169473	NP_000008	PF00441;PF02770;PF02771	Acyl-CoA_dh_1;Acyl-CoA_dh_M;Acyl-CoA_dh_N	Acyl-CoA dehydrogenase, C-terminal domain;Acyl-CoA dehydrogenase, middle domain;Acyl-CoA dehydrogenase, N-terminal domain	GO:0005759;GO:0044422;GO:0044424;GO:0044429;GO:0044444;GO:0044446;GO:0044464	mitochondrial matrix;organelle part;intracellular part;mitochondrial part;cytoplasmic part;intracellular organelle part;cell part	GO:0000166;GO:0001882;GO:0001883;GO:0003824;GO:0003995;GO:0004085;GO:0005488;GO:0009055;GO:0016491;GO:0016627;GO:0017076;GO:0030554;GO:0048037;GO:0050660;GO:0050662	nucleotide binding;nucleoside binding;purine nucleoside binding;catalytic activity;acyl-CoA dehydrogenase activity;butyryl-CoA dehydrogenase activity;binding;electron carrier activity;oxidoreductase activity	GO:0006082;GO:0006629;GO:0006631;GO:0006635;GO:0008152;GO:0009056;GO:0009062;GO:0009987;GO:0016042;GO:0016054;GO:0019395;GO:0019752;GO:0030258;GO:0032787;GO:0034440;GO:0042180;GO:0043436;GO:0044237;GO:0044238;GO:0044242;GO:0044248;GO:0044255;GO:0046395;GO:0055114	organic acid metabolic process;lipid metabolic process;fatty acid metabolic process;fatty acid beta-oxidation;metabolic process;catabolic process;fatty acid catabolic process;cellular process;lipid catabolic process;organic acid catabolic process	hsa:35	ko00650;ko00071;ko00280	Butanoate metabolism;Fatty acid metabolism;Valine, leucine and isoleucine degradation	K00248	2	2	2	2	2	2	2	2	2	2	13.6	13.6	13.6	44.297	412	1.4273e-07	0.099299	0.75581	0.21734	0.26113	28.599
1164	6583	220;221	370;376	IPI00027701;IPI00909944	1;1	1;1	1;1	Short-chain specific acyl-CoA dehydrogenase, mitochondrial;Butyryl-CoA dehydrogenase;cDNA FLJ51323, highly similar to Short-chain specific acyl-CoA dehydrogenase, mitochondrial (EC 1.3.99.2)	ACADS	Short-chain specific acyl-CoA dehydrogenase, mitochondrial;cDNA FLJ51323, highly similar to Short-chain specific acyl-CoA dehydrogenase, mitochondrial	P16219;B4DUH1	ACADS_HUMAN;B4DUH1_HUMAN	ENST00000242592	OTTHUMP00000169473	NP_000008	PF00441;PF02770;PF02771	Acyl-CoA_dh_1;Acyl-CoA_dh_M;Acyl-CoA_dh_N	Acyl-CoA dehydrogenase, C-terminal domain;Acyl-CoA dehydrogenase, middle domain;Acyl-CoA dehydrogenase, N-terminal domain	GO:0005759;GO:0044422;GO:0044424;GO:0044429;GO:0044444;GO:0044446;GO:0044464	mitochondrial matrix;organelle part;intracellular part;mitochondrial part;cytoplasmic part;intracellular organelle part;cell part	GO:0000166;GO:0001882;GO:0001883;GO:0003824;GO:0003995;GO:0004085;GO:0005488;GO:0009055;GO:0016491;GO:0016627;GO:0017076;GO:0030554;GO:0048037;GO:0050660;GO:0050662	nucleotide binding;nucleoside binding;purine nucleoside binding;catalytic activity;acyl-CoA dehydrogenase activity;butyryl-CoA dehydrogenase activity;binding;electron carrier activity;oxidoreductase activity	GO:0006082;GO:0006629;GO:0006631;GO:0006635;GO:0008152;GO:0009056;GO:0009062;GO:0009987;GO:0016042;GO:0016054;GO:0019395;GO:0019752;GO:0030258;GO:0032787;GO:0034440;GO:0042180;GO:0043436;GO:0044237;GO:0044238;GO:0044242;GO:0044248;GO:0044255;GO:0046395;GO:0055114	organic acid metabolic process;lipid metabolic process;fatty acid metabolic process;fatty acid beta-oxidation;metabolic process;catabolic process;fatty acid catabolic process;cellular process;lipid catabolic process;organic acid catabolic process	hsa:35	ko00650;ko00071;ko00280	Butanoate metabolism;Fatty acid metabolism;Valine, leucine and isoleucine degradation	K00248	2	1	1	2	1	1	2	1	1	2	7.5	7.5	7.5	44.297	412	0.024768	0.13013	0.25228	0.012268	0.020546	315.48
1290	538;764;1173;3464;4503;4598;5770;6063;6783;6791;7484;9807;10111;10866	257	173	IPI00028031;IPI00178744;IPI00937735;IPI00793599;IPI00796120	14;14;13;2;2	14;14;13;2;2	14;14;13;2;2	cDNA FLJ56425, highly similar to Very-long-chain specific acyl-CoAdehydrogenase, mitochondrial (EC 1.3.99.-);Very long-chain specific acyl-CoA dehydrogenase, mitochondrial	ACADVL;VLCAD	cDNA FLJ56425, highly similar to Very-long-chain specific acyl-CoAdehydrogenase, mitochondrial;Isoform 2 of Very long-chain specific acyl-CoA dehydrogenase, mitochondrial;cDNA FLJ55801, highly similar to Very-long-chain specific acyl-CoAdehydrogenase, mito	B4DEA8;Q53HR2;P49748-2;P49748;B3KPA6;B3KPX1;P49748-1;B4DEB6	B4DEA8_HUMAN;ACADV_HUMAN	ENST00000356839;ENST00000322910;ENST00000350303	OTTHUMP00000128351;OTTHUMP00000182787;OTTHUMP00000182788	NP_001029031;NP_000009	PF00441;PF02770;PF02771	Acyl-CoA_dh_1;Acyl-CoA_dh_M;Acyl-CoA_dh_N	Acyl-CoA dehydrogenase, C-terminal domain;Acyl-CoA dehydrogenase, middle domain;Acyl-CoA dehydrogenase, N-terminal domain	GO:0005743;GO:0009295;GO:0016020;GO:0019866;GO:0031090;GO:0031966;GO:0042645;GO:0044422;GO:0044424;GO:0044429;GO:0044444;GO:0044446;GO:0044464	mitochondrial inner membrane;nucleoid;membrane;organelle inner membrane;organelle membrane;mitochondrial membrane;mitochondrial nucleoid;organelle part;intracellular part;mitochondrial part;cytoplasmic part;intracellular organelle part;cell part	GO:0000166;GO:0001882;GO:0001883;GO:0003824;GO:0003995;GO:0005488;GO:0009055;GO:0016491;GO:0016627;GO:0017076;GO:0030554;GO:0048037;GO:0050660;GO:0050662;GO:0004466	nucleotide binding;nucleoside binding;purine nucleoside binding;catalytic activity;acyl-CoA dehydrogenase activity;binding;electron carrier activity;oxidoreductase activity;oxidoreductase activity, acting on the CH-CH group of donors	GO:0008152;GO:0006082;GO:0006091;GO:0006629;GO:0006631;GO:0006635;GO:0009056;GO:0009062;GO:0009987;GO:0015980;GO:0016042;GO:0016054;GO:0019395;GO:0019752;GO:0030258;GO:0032787;GO:0034440;GO:0042180;GO:0043436;GO:0044237;GO:0044238;GO:0044242;GO:0044248;GO:0044255;GO:0046395;GO:0055114	metabolic process;organic acid metabolic process;generation of precursor metabolites and energy;lipid metabolic process;fatty acid metabolic process;fatty acid beta-oxidation;catabolic process;fatty acid catabolic process;cellular process	hsa:37	ko00071	Fatty acid metabolism	K09479	5	14	14	26	14	14	26	14	14	26	29.4	29.4	29.4	75.209	701	0	1.7227	2.3367	0.0043728	0.0010305	15.187
1293	447;1052;3135;3354;4104;4186;5220;5482;6098;6107;6742;8845;9132			IPI00028031;IPI00178744;IPI00937735;IPI00793599;IPI00796120	13;13;13;3;2	13;13;13;3;2	13;13;13;3;2	cDNA FLJ56425, highly similar to Very-long-chain specific acyl-CoAdehydrogenase, mitochondrial (EC 1.3.99.-);Very long-chain specific acyl-CoA dehydrogenase, mitochondrial	ACADVL;VLCAD	cDNA FLJ56425, highly similar to Very-long-chain specific acyl-CoAdehydrogenase, mitochondrial;Isoform 2 of Very long-chain specific acyl-CoA dehydrogenase, mitochondrial;cDNA FLJ55801, highly similar to Very-long-chain specific acyl-CoAdehydrogenase, mito	B4DEA8;Q53HR2;P49748-2;P49748;B3KPA6;B3KPX1;P49748-1;B4DEB6	B4DEA8_HUMAN;ACADV_HUMAN	ENST00000356839;ENST00000322910;ENST00000350303	OTTHUMP00000128351;OTTHUMP00000182787;OTTHUMP00000182788	NP_001029031;NP_000009	PF00441;PF02770;PF02771	Acyl-CoA_dh_1;Acyl-CoA_dh_M;Acyl-CoA_dh_N	Acyl-CoA dehydrogenase, C-terminal domain;Acyl-CoA dehydrogenase, middle domain;Acyl-CoA dehydrogenase, N-terminal domain	GO:0005743;GO:0009295;GO:0016020;GO:0019866;GO:0031090;GO:0031966;GO:0042645;GO:0044422;GO:0044424;GO:0044429;GO:0044444;GO:0044446;GO:0044464	mitochondrial inner membrane;nucleoid;membrane;organelle inner membrane;organelle membrane;mitochondrial membrane;mitochondrial nucleoid;organelle part;intracellular part;mitochondrial part;cytoplasmic part;intracellular organelle part;cell part	GO:0000166;GO:0001882;GO:0001883;GO:0003824;GO:0003995;GO:0005488;GO:0009055;GO:0016491;GO:0016627;GO:0017076;GO:0030554;GO:0048037;GO:0050660;GO:0050662;GO:0004466	nucleotide binding;nucleoside binding;purine nucleoside binding;catalytic activity;acyl-CoA dehydrogenase activity;binding;electron carrier activity;oxidoreductase activity;oxidoreductase activity, acting on the CH-CH group of donors	GO:0008152;GO:0006082;GO:0006091;GO:0006629;GO:0006631;GO:0006635;GO:0009056;GO:0009062;GO:0009987;GO:0015980;GO:0016042;GO:0016054;GO:0019395;GO:0019752;GO:0030258;GO:0032787;GO:0034440;GO:0042180;GO:0043436;GO:0044237;GO:0044238;GO:0044242;GO:0044248;GO:0044255;GO:0046395;GO:0055114	metabolic process;organic acid metabolic process;generation of precursor metabolites and energy;lipid metabolic process;fatty acid metabolic process;fatty acid beta-oxidation;catabolic process;fatty acid catabolic process;cellular process	hsa:37	ko00071	Fatty acid metabolism	K09479	5	13	13	21	13	13	21	13	13	21	29.1	29.1	29.1	75.209	701	8.6465e-199	0.19576	1.4185	0.08264	0.066574	35.991
1182	411;945;2812;2999;3660;3742;4713;4957;5616;5626;6208;6657;8207;8477;9091			IPI00028031;IPI00178744;IPI00937735;IPI00793599;IPI00796120	15;15;15;4;2	15;15;15;4;2	15;15;15;4;2	cDNA FLJ56425, highly similar to Very-long-chain specific acyl-CoAdehydrogenase, mitochondrial (EC 1.3.99.-);Very long-chain specific acyl-CoA dehydrogenase, mitochondrial	ACADVL;VLCAD	cDNA FLJ56425, highly similar to Very-long-chain specific acyl-CoAdehydrogenase, mitochondrial;Isoform 2 of Very long-chain specific acyl-CoA dehydrogenase, mitochondrial;cDNA FLJ55801, highly similar to Very-long-chain specific acyl-CoAdehydrogenase, mito	B4DEA8;Q53HR2;P49748-2;P49748;B3KPA6;B3KPX1;P49748-1;B4DEB6	B4DEA8_HUMAN;ACADV_HUMAN	ENST00000356839;ENST00000322910;ENST00000350303	OTTHUMP00000128351;OTTHUMP00000182787;OTTHUMP00000182788	NP_001029031;NP_000009	PF00441;PF02770;PF02771	Acyl-CoA_dh_1;Acyl-CoA_dh_M;Acyl-CoA_dh_N	Acyl-CoA dehydrogenase, C-terminal domain;Acyl-CoA dehydrogenase, middle domain;Acyl-CoA dehydrogenase, N-terminal domain	GO:0005743;GO:0009295;GO:0016020;GO:0019866;GO:0031090;GO:0031966;GO:0042645;GO:0044422;GO:0044424;GO:0044429;GO:0044444;GO:0044446;GO:0044464	mitochondrial inner membrane;nucleoid;membrane;organelle inner membrane;organelle membrane;mitochondrial membrane;mitochondrial nucleoid;organelle part;intracellular part;mitochondrial part;cytoplasmic part;intracellular organelle part;cell part	GO:0000166;GO:0001882;GO:0001883;GO:0003824;GO:0003995;GO:0005488;GO:0009055;GO:0016491;GO:0016627;GO:0017076;GO:0030554;GO:0048037;GO:0050660;GO:0050662;GO:0004466	nucleotide binding;nucleoside binding;purine nucleoside binding;catalytic activity;acyl-CoA dehydrogenase activity;binding;electron carrier activity;oxidoreductase activity;oxidoreductase activity, acting on the CH-CH group of donors	GO:0008152;GO:0006082;GO:0006091;GO:0006629;GO:0006631;GO:0006635;GO:0009056;GO:0009062;GO:0009987;GO:0015980;GO:0016042;GO:0016054;GO:0019395;GO:0019752;GO:0030258;GO:0032787;GO:0034440;GO:0042180;GO:0043436;GO:0044237;GO:0044238;GO:0044242;GO:0044248;GO:0044255;GO:0046395;GO:0055114	metabolic process;organic acid metabolic process;generation of precursor metabolites and energy;lipid metabolic process;fatty acid metabolic process;fatty acid beta-oxidation;catabolic process;fatty acid catabolic process;cellular process	hsa:37	ko00071	Fatty acid metabolism	K09479	5	15	15	23	15	15	23	15	15	23	34.8	34.8	34.8	75.209	701	0	0.32747	0.62551	0.27215	0.18969	31.08
1378	2112;4602;7560;8530;11182;13539			IPI00030363;IPI00440499;IPI00062003	6;4;3	6;4;3	6;4;3	Acetyl-CoA acetyltransferase, mitochondrial;Acetoacetyl-CoA thiolase;T2;Putative uncharacterized protein ACAT1;ACAT1 protein	ACAT1;ACAT;MAT	Acetyl-CoA acetyltransferase, mitochondrial;Putative uncharacterized protein ACAT1;ACAT1 protein	P24752;B2R6H1;B9ZVS3;Q96FG8	THIL_HUMAN;B9ZVS3_HUMAN;Q96FG8_HUMAN	ENST00000265838;ENST00000375674;ENST00000299355		NP_000010	PF02803;PF00108	Thiolase_C;Thiolase_N	Thiolase, C-terminal domain;Thiolase, N-terminal domain	GO:0005759;GO:0044422;GO:0044424;GO:0044429;GO:0044444;GO:0044446;GO:0044464;GO:0005743;GO:0016020;GO:0019866;GO:0031090;GO:0031966	mitochondrial matrix;organelle part;intracellular part;mitochondrial part;cytoplasmic part;intracellular organelle part;cell part;mitochondrial inner membrane;membrane;organelle inner membrane;organelle membrane;mitochondrial membrane	GO:0003824;GO:0003985;GO:0005488;GO:0005515;GO:0008415;GO:0016407;GO:0016408;GO:0016453;GO:0016740;GO:0016746;GO:0016747;GO:0030955;GO:0031420;GO:0043167;GO:0043169;GO:0046872	catalytic activity;acetyl-CoA C-acetyltransferase activity;binding;protein binding;acyltransferase activity;acetyltransferase activity;C-acyltransferase activity;C-acetyltransferase activity;transferase activity	GO:0008152	metabolic process	hsa:38	ko00620;ko00640;ko00650;ko00071;ko00072;ko00280;ko00310;ko00380;ko00632;ko02020	Pyruvate metabolism;Propanoate metabolism;Butanoate metabolism;Fatty acid metabolism;Synthesis and degradation of ketone bodies;Valine, leucine and isoleucine degradation;Lysine degradation;Tryptophan metabolism;Benzoate degradation via CoA ligation;Two-component system	K00626	3	6	7	11	6	7	11	6	7	11	22.7	22.7	22.7	45.199	427	2.9744e-64	0.55005	0.77568	0.23382	0.19285	10.778
1378	2879;3885;4189;7666;9141;10082			IPI00030363;IPI00440499;IPI00062003	6;4;4	6;4;4	6;4;4	Acetyl-CoA acetyltransferase, mitochondrial;Acetoacetyl-CoA thiolase;T2;Putative uncharacterized protein ACAT1;ACAT1 protein	ACAT1;ACAT;MAT	Acetyl-CoA acetyltransferase, mitochondrial;Putative uncharacterized protein ACAT1;ACAT1 protein	P24752;B2R6H1;B9ZVS3;Q96FG8	THIL_HUMAN;B9ZVS3_HUMAN;Q96FG8_HUMAN	ENST00000265838;ENST00000375674;ENST00000299355		NP_000010	PF02803;PF00108	Thiolase_C;Thiolase_N	Thiolase, C-terminal domain;Thiolase, N-terminal domain	GO:0005759;GO:0044422;GO:0044424;GO:0044429;GO:0044444;GO:0044446;GO:0044464;GO:0005743;GO:0016020;GO:0019866;GO:0031090;GO:0031966	mitochondrial matrix;organelle part;intracellular part;mitochondrial part;cytoplasmic part;intracellular organelle part;cell part;mitochondrial inner membrane;membrane;organelle inner membrane;organelle membrane;mitochondrial membrane	GO:0003824;GO:0003985;GO:0005488;GO:0005515;GO:0008415;GO:0016407;GO:0016408;GO:0016453;GO:0016740;GO:0016746;GO:0016747;GO:0030955;GO:0031420;GO:0043167;GO:0043169;GO:0046872	catalytic activity;acetyl-CoA C-acetyltransferase activity;binding;protein binding;acyltransferase activity;acetyltransferase activity;C-acyltransferase activity;C-acetyltransferase activity;transferase activity	GO:0008152	metabolic process	hsa:38	ko00620;ko00640;ko00650;ko00071;ko00072;ko00280;ko00310;ko00380;ko00632;ko02020	Pyruvate metabolism;Propanoate metabolism;Butanoate metabolism;Fatty acid metabolism;Synthesis and degradation of ketone bodies;Valine, leucine and isoleucine degradation;Lysine degradation;Tryptophan metabolism;Benzoate degradation via CoA ligation;Two-component system	K00626	3	6	6	8	6	6	8	6	6	8	18.5	18.5	18.5	45.199	427	2.2415e-60	0.41951	0.56314	0.043632	0.010641	48.111
1262	1699;3744;6269;7163	231	335	IPI00030363;IPI00440499;IPI00062003	4;3;1	4;3;1	4;3;1	Acetyl-CoA acetyltransferase, mitochondrial;Acetoacetyl-CoA thiolase;T2;Putative uncharacterized protein ACAT1	ACAT1;ACAT;MAT	Acetyl-CoA acetyltransferase, mitochondrial;Putative uncharacterized protein ACAT1	P24752;B2R6H1;B9ZVS3	THIL_HUMAN;B9ZVS3_HUMAN	ENST00000265838;ENST00000375674		NP_000010	PF02803;PF00108	Thiolase_C;Thiolase_N	Thiolase, C-terminal domain;Thiolase, N-terminal domain	GO:0005759;GO:0044422;GO:0044424;GO:0044429;GO:0044444;GO:0044446;GO:0044464	mitochondrial matrix;organelle part;intracellular part;mitochondrial part;cytoplasmic part;intracellular organelle part;cell part	GO:0003824;GO:0003985;GO:0005488;GO:0005515;GO:0008415;GO:0016407;GO:0016408;GO:0016453;GO:0016740;GO:0016746;GO:0016747;GO:0030955;GO:0031420;GO:0043167;GO:0043169;GO:0046872	catalytic activity;acetyl-CoA C-acetyltransferase activity;binding;protein binding;acyltransferase activity;acetyltransferase activity;C-acyltransferase activity;C-acetyltransferase activity;transferase activity	GO:0008152	metabolic process	hsa:38	ko00620;ko00640;ko00650;ko00071;ko00072;ko00280;ko00310;ko00380;ko00632;ko02020	Pyruvate metabolism;Propanoate metabolism;Butanoate metabolism;Fatty acid metabolism;Synthesis and degradation of ketone bodies;Valine, leucine and isoleucine degradation;Lysine degradation;Tryptophan metabolism;Benzoate degradation via CoA ligation;Two-component system	K00626	3	4	4	6	4	4	6	4	4	6	14.3	14.3	14.3	45.199	427	1.8447e-119	0.24833	0.51194	0.16635	0.15099	25.186
2217	1280;3593;6850;7640;8727;14832			IPI00291419	6	6	6	Acetyl-CoA acetyltransferase, cytosolic;Cytosolic acetoacetyl-CoA thiolase;Acetyl-CoA transferase-like protein	ACAT2;ACTL	cDNA FLJ53975, highly similar to Acetyl-CoA acetyltransferase, cytosolic	Q9BWD1;A8K4W5;B7Z233;Q59GW6	THIC_HUMAN	ENST00000367048	OTTHUMP00000017527	NP_005882	PF02803;PF00108	Thiolase_C;Thiolase_N	Thiolase, C-terminal domain;Thiolase, N-terminal domain	GO:0005737;GO:0044424;GO:0044464	cytoplasm;intracellular part;cell part	GO:0003824;GO:0003985;GO:0005488;GO:0005515;GO:0008415;GO:0016407;GO:0016408;GO:0016453;GO:0016740;GO:0016746;GO:0016747	catalytic activity;acetyl-CoA C-acetyltransferase activity;binding;protein binding;acyltransferase activity;acetyltransferase activity;C-acyltransferase activity;C-acetyltransferase activity;transferase activity	GO:0006629;GO:0008152;GO:0044238	lipid metabolic process;metabolic process;primary metabolic process	hsa:39	ko00620;ko00640;ko00650;ko00071;ko00072;ko00280;ko00310;ko00380;ko00632;ko02020	Pyruvate metabolism;Propanoate metabolism;Butanoate metabolism;Fatty acid metabolism;Synthesis and degradation of ketone bodies;Valine, leucine and isoleucine degradation;Lysine degradation;Tryptophan metabolism;Benzoate degradation via CoA ligation;Two-component system	K00626	1	6	6	11	6	6	11	6	6	11	34	34	34	44.642	426	3.7676e-143	1.0294	1.4958	0.10305	0.062401	11.168
2228	1140;3259;6163;6487;6891;7828;13332			IPI00291419	7	7	7	Acetyl-CoA acetyltransferase, cytosolic;Cytosolic acetoacetyl-CoA thiolase;Acetyl-CoA transferase-like protein	ACAT2;ACTL	cDNA FLJ53975, highly similar to Acetyl-CoA acetyltransferase, cytosolic	Q9BWD1;A8K4W5;B7Z233;Q59GW6	THIC_HUMAN	ENST00000367048	OTTHUMP00000017527	NP_005882	PF02803;PF00108	Thiolase_C;Thiolase_N	Thiolase, C-terminal domain;Thiolase, N-terminal domain	GO:0005737;GO:0044424;GO:0044464	cytoplasm;intracellular part;cell part	GO:0003824;GO:0003985;GO:0005488;GO:0005515;GO:0008415;GO:0016407;GO:0016408;GO:0016453;GO:0016740;GO:0016746;GO:0016747	catalytic activity;acetyl-CoA C-acetyltransferase activity;binding;protein binding;acyltransferase activity;acetyltransferase activity;C-acyltransferase activity;C-acetyltransferase activity;transferase activity	GO:0006629;GO:0008152;GO:0044238	lipid metabolic process;metabolic process;primary metabolic process	hsa:39	ko00620;ko00640;ko00650;ko00071;ko00072;ko00280;ko00310;ko00380;ko00632;ko02020	Pyruvate metabolism;Propanoate metabolism;Butanoate metabolism;Fatty acid metabolism;Synthesis and degradation of ketone bodies;Valine, leucine and isoleucine degradation;Lysine degradation;Tryptophan metabolism;Benzoate degradation via CoA ligation;Two-component system	K00626	1	7	7	9	7	7	9	7	7	9	36.6	36.6	36.6	44.642	426	2.0981e-147	0.10021	0.46777	0.010847	0.00083003	30.775
1990	1020;2914;5680;5956;6338;7316;12370			IPI00291419	7	7	7	Acetyl-CoA acetyltransferase, cytosolic;Cytosolic acetoacetyl-CoA thiolase;Acetyl-CoA transferase-like protein	ACAT2;ACTL	cDNA FLJ53975, highly similar to Acetyl-CoA acetyltransferase, cytosolic	Q9BWD1;A8K4W5;B7Z233;Q59GW6	THIC_HUMAN	ENST00000367048	OTTHUMP00000017527	NP_005882	PF02803;PF00108	Thiolase_C;Thiolase_N	Thiolase, C-terminal domain;Thiolase, N-terminal domain	GO:0005737;GO:0044424;GO:0044464	cytoplasm;intracellular part;cell part	GO:0003824;GO:0003985;GO:0005488;GO:0005515;GO:0008415;GO:0016407;GO:0016408;GO:0016453;GO:0016740;GO:0016746;GO:0016747	catalytic activity;acetyl-CoA C-acetyltransferase activity;binding;protein binding;acyltransferase activity;acetyltransferase activity;C-acyltransferase activity;C-acetyltransferase activity;transferase activity	GO:0006629;GO:0008152;GO:0044238	lipid metabolic process;metabolic process;primary metabolic process	hsa:39	ko00620;ko00640;ko00650;ko00071;ko00072;ko00280;ko00310;ko00380;ko00632;ko02020	Pyruvate metabolism;Propanoate metabolism;Butanoate metabolism;Fatty acid metabolism;Synthesis and degradation of ketone bodies;Valine, leucine and isoleucine degradation;Lysine degradation;Tryptophan metabolism;Benzoate degradation via CoA ligation;Two-component system	K00626	1	7	7	10	7	7	10	7	7	10	36.6	36.6	36.6	44.642	426	7.4501e-255	0.20203	0.39043	0.072314	0.034858	24.02
425	4263;4417;11531;11642			IPI00009315	4	4	4	Golgi resident protein GCP60;Acyl-CoA-binding domain-containing protein 3;Golgi phosphoprotein 1;Golgi complex-associated protein 1;PBR- and PKA-associated protein 7;Peripheral benzodiazepine receptor-associated protein PAP7	ACBD3;GCP60;GOCAP1;GOLPH1	Golgi resident protein GCP60	Q9H3P7;B2RB29	GCP60_HUMAN	ENST00000366812	OTTHUMP00000035668	NP_073572	PF00887	ACBP	Acyl CoA binding protein	GO:0000139;GO:0005739;GO:0016020;GO:0031090;GO:0043226;GO:0043227;GO:0043229;GO:0043231;GO:0044422;GO:0044424;GO:0044431;GO:0044444;GO:0044446;GO:0044464	Golgi membrane;mitochondrion;membrane;organelle membrane;organelle;membrane-bounded organelle;intracellular organelle;intracellular membrane-bounded organelle;organelle part;intracellular part;Golgi apparatus part;cytoplasmic part	GO:0000062;GO:0005488;GO:0005504;GO:0005515;GO:0008289;GO:0031406;GO:0033293;GO:0048037;GO:0050662	acyl-CoA binding;binding;fatty acid binding;protein binding;lipid binding;carboxylic acid binding;monocarboxylic acid binding;cofactor binding;coenzyme binding	GO:0006629;GO:0006694;GO:0008152;GO:0008202;GO:0008610;GO:0009058;GO:0009987;GO:0044237;GO:0044238;GO:0044249;GO:0044255	lipid metabolic process;steroid biosynthetic process;metabolic process;steroid metabolic process;lipid biosynthetic process;biosynthetic process;cellular process;cellular metabolic process;primary metabolic process;cellular biosynthetic process	hsa:64746				1	4	4	5	4	4	5	4	4	5	11.4	11.4	11.4	60.593	528	1.3784e-28	0.52778	0.74591	0.19928	0.2095	63.791
432	4019;5436;6631;10405			IPI00009315	4	4	4	Golgi resident protein GCP60;Acyl-CoA-binding domain-containing protein 3;Golgi phosphoprotein 1;Golgi complex-associated protein 1;PBR- and PKA-associated protein 7;Peripheral benzodiazepine receptor-associated protein PAP7	ACBD3;GCP60;GOCAP1;GOLPH1	Golgi resident protein GCP60	Q9H3P7;B2RB29	GCP60_HUMAN	ENST00000366812	OTTHUMP00000035668	NP_073572	PF00887	ACBP	Acyl CoA binding protein	GO:0000139;GO:0005739;GO:0016020;GO:0031090;GO:0043226;GO:0043227;GO:0043229;GO:0043231;GO:0044422;GO:0044424;GO:0044431;GO:0044444;GO:0044446;GO:0044464	Golgi membrane;mitochondrion;membrane;organelle membrane;organelle;membrane-bounded organelle;intracellular organelle;intracellular membrane-bounded organelle;organelle part;intracellular part;Golgi apparatus part;cytoplasmic part	GO:0000062;GO:0005488;GO:0005504;GO:0005515;GO:0008289;GO:0031406;GO:0033293;GO:0048037;GO:0050662	acyl-CoA binding;binding;fatty acid binding;protein binding;lipid binding;carboxylic acid binding;monocarboxylic acid binding;cofactor binding;coenzyme binding	GO:0006629;GO:0006694;GO:0008152;GO:0008202;GO:0008610;GO:0009058;GO:0009987;GO:0044237;GO:0044238;GO:0044249;GO:0044255	lipid metabolic process;steroid biosynthetic process;metabolic process;steroid metabolic process;lipid biosynthetic process;biosynthetic process;cellular process;cellular metabolic process;primary metabolic process;cellular biosynthetic process	hsa:64746				1	4	4	4	4	4	4	4	4	4	11.7	11.7	11.7	60.593	528	6.1688e-51	0.15245	0.64957	0.10396	0.1289	104.47
371	3583;9617			IPI00009315	2	2	2	Golgi resident protein GCP60;Acyl-CoA-binding domain-containing protein 3;Golgi phosphoprotein 1;Golgi complex-associated protein 1;PBR- and PKA-associated protein 7;Peripheral benzodiazepine receptor-associated protein PAP7	ACBD3;GCP60;GOCAP1;GOLPH1	Golgi resident protein GCP60	Q9H3P7;B2RB29	GCP60_HUMAN	ENST00000366812	OTTHUMP00000035668	NP_073572	PF00887	ACBP	Acyl CoA binding protein	GO:0000139;GO:0005739;GO:0016020;GO:0031090;GO:0043226;GO:0043227;GO:0043229;GO:0043231;GO:0044422;GO:0044424;GO:0044431;GO:0044444;GO:0044446;GO:0044464	Golgi membrane;mitochondrion;membrane;organelle membrane;organelle;membrane-bounded organelle;intracellular organelle;intracellular membrane-bounded organelle;organelle part;intracellular part;Golgi apparatus part;cytoplasmic part	GO:0000062;GO:0005488;GO:0005504;GO:0005515;GO:0008289;GO:0031406;GO:0033293;GO:0048037;GO:0050662	acyl-CoA binding;binding;fatty acid binding;protein binding;lipid binding;carboxylic acid binding;monocarboxylic acid binding;cofactor binding;coenzyme binding	GO:0006629;GO:0006694;GO:0008152;GO:0008202;GO:0008610;GO:0009058;GO:0009987;GO:0044237;GO:0044238;GO:0044249;GO:0044255	lipid metabolic process;steroid biosynthetic process;metabolic process;steroid metabolic process;lipid biosynthetic process;biosynthetic process;cellular process;cellular metabolic process;primary metabolic process;cellular biosynthetic process	hsa:64746				1	2	2	2	2	2	2	2	2	2	4.7	4.7	4.7	60.593	528	8.9844e-19	0.57581	1.1753	0.29044	0.24725	7.6954
2545	5402			IPI00437751;IPI00877100	1;1	1;1	1;1	Angiotensin-converting enzyme;Dipeptidyl carboxypeptidase I;Kininase II;Angiotensin-converting enzyme, soluble form	ACE;DCP;DCP1	Isoform Somatic-1 of Angiotensin-converting enzyme;Isoform Somatic-2 of Angiotensin-converting enzyme	P12821-1;P12821;P12821-2;B4DKH4;B4DU66;Q16425	ACE_HUMAN	ENST00000290866	OTTHUMP00000181782;OTTHUMP00000206956	NP_000780	PF01401	Peptidase_M2	Angiotensin-converting enzyme	GO:0000267;GO:0005615;GO:0005624;GO:0005626;GO:0005768;GO:0009897;GO:0016021;GO:0031224;GO:0043226;GO:0043227;GO:0043229;GO:0043231;GO:0044421;GO:0044424;GO:0044425;GO:0044444;GO:0044459;GO:0044464	cell fraction;extracellular space;membrane fraction;insoluble fraction;endosome;external side of plasma membrane;integral to membrane;intrinsic to membrane;organelle;membrane-bounded organelle;intracellular organelle	GO:0001664;GO:0003824;GO:0004180;GO:0005102;GO:0005488;GO:0005515;GO:0008144;GO:0008233;GO:0008237;GO:0008238;GO:0008241;GO:0008270;GO:0016787;GO:0031404;GO:0031711;GO:0043167;GO:0043168;GO:0043169;GO:0046872;GO:0046914;GO:0070011	G-protein-coupled receptor binding;catalytic activity;carboxypeptidase activity;receptor binding;binding;protein binding;drug binding;peptidase activity;metallopeptidase activity;exopeptidase activity;peptidyl-dipeptidase activity;zinc ion binding	GO:0001822;GO:0001974;GO:0001990;GO:0002005;GO:0002016;GO:0002019;GO:0003008;GO:0003044;GO:0003073;GO:0003081;GO:0006508;GO:0006518;GO:0006810;GO:0006869;GO:0008152;GO:0008217;GO:0008283;GO:0009056;GO:0009057;GO:0009987;GO:0010817;GO:0014910;GO:0015718;GO:0015849;GO:0015908;GO:0015909;GO:0019229;GO:0019538;GO:0030154;GO:0030163;GO:0030334;GO:0032309;GO:0032501;GO:0032502;GO:0032879;GO:0032943;GO:…	kidney development;blood vessel remodeling;regulation of systemic arterial blood pressure by hormone;angiotensin catabolic process in blood;regulation of blood volume by renin-angiotensin;regulation of renal output by angiotensin;system process	hsa:1636	ko04614	Renin-angiotensin system	K01283	2	1	1	1	1	1	1	1	1	1	1.1	1.1	1.1	149.71	1306	9.8685e-11
324	9404;12134			IPI00007334;IPI00911038;IPI00215975;IPI00297991	2;2;1;1	2;2;1;1	2;2;1;1	Apoptotic chromatin condensation inducer in the nucleus;cDNA FLJ50838, highly similar to Apoptotic chromatin condensation inducer in thenucleus	ACIN1;ACINUS;KIAA0670	Isoform 1 of Apoptotic chromatin condensation inducer in the nucleus;cDNA FLJ50838, highly similar to Apoptotic chromatin condensation inducer in thenucleus (Fragment);Isoform 2 of Apoptotic chromatin condensation inducer in the nucleus;Isoform 3 of Apopto	Q9UKV3-1;Q9UKV3;B2RTT4;Q69YJ6;B4DQZ7;Q9UKV3-2;Q9UKV3-3	ACINU_HUMAN;B4DQZ7_HUMAN	ENST00000262710;ENST00000397341	OTTHUMP00000164548;OTTHUMP00000164549;OTTHUMP00000164550;OTTHUMP00000164551	NP_055792	PF02037	SAP	SAP domain	GO:0005634;GO:0005829;GO:0043226;GO:0043227;GO:0043229;GO:0043231;GO:0044424;GO:0044444;GO:0044464	nucleus;cytosol;organelle;membrane-bounded organelle;intracellular organelle;intracellular membrane-bounded organelle;intracellular part;cytoplasmic part;cell part	GO:0000166;GO:0003676;GO:0003824;GO:0005488;GO:0005515;GO:0016462;GO:0016787;GO:0016817;GO:0016818;GO:0016887;GO:0017111;GO:0019899	nucleotide binding;nucleic acid binding;catalytic activity;binding;protein binding;pyrophosphatase activity;hydrolase activity;hydrolase activity, acting on acid anhydrides;hydrolase activity, acting on acid anhydrides, in phosphorus-containing anhydrides	GO:0002682;GO:0002761;GO:0002763;GO:0006323;GO:0006996;GO:0009987;GO:0016043;GO:0030099;GO:0030154;GO:0030218;GO:0030261;GO:0030263;GO:0032502;GO:0045595;GO:0045597;GO:0045637;GO:0045639;GO:0045655;GO:0045657;GO:0048518;GO:0048522;GO:0048869;GO:0050789;GO:0050793;GO:0050794;GO:0051094;GO:0051239;GO:0051276;GO:0065007	regulation of immune system process;regulation of myeloid leukocyte differentiation;positive regulation of myeloid leukocyte differentiation;DNA packaging;organelle organization;cellular process;cellular component organization;myeloid cell differentiation	hsa:22985				4	2	2	2	2	2	2	2	2	2	2.3	2.3	2.3	151.89	1341	3.2798e-36	0.69998	0.98495	0.49725	0.47355	33.404
335	4280;6981;10898;11886			IPI00007334;IPI00911038;IPI00215975;IPI00297991	4;4;3;3	4;4;3;3	4;4;3;3	Apoptotic chromatin condensation inducer in the nucleus;cDNA FLJ50838, highly similar to Apoptotic chromatin condensation inducer in thenucleus	ACIN1;ACINUS;KIAA0670	Isoform 1 of Apoptotic chromatin condensation inducer in the nucleus;cDNA FLJ50838, highly similar to Apoptotic chromatin condensation inducer in thenucleus (Fragment);Isoform 2 of Apoptotic chromatin condensation inducer in the nucleus;Isoform 3 of Apopto	Q9UKV3-1;Q9UKV3;B2RTT4;Q69YJ6;B4DQZ7;Q9UKV3-2;Q9UKV3-3	ACINU_HUMAN;B4DQZ7_HUMAN	ENST00000262710;ENST00000397341	OTTHUMP00000164548;OTTHUMP00000164549;OTTHUMP00000164550;OTTHUMP00000164551	NP_055792	PF02037	SAP	SAP domain	GO:0005634;GO:0005829;GO:0043226;GO:0043227;GO:0043229;GO:0043231;GO:0044424;GO:0044444;GO:0044464	nucleus;cytosol;organelle;membrane-bounded organelle;intracellular organelle;intracellular membrane-bounded organelle;intracellular part;cytoplasmic part;cell part	GO:0000166;GO:0003676;GO:0003824;GO:0005488;GO:0005515;GO:0016462;GO:0016787;GO:0016817;GO:0016818;GO:0016887;GO:0017111;GO:0019899	nucleotide binding;nucleic acid binding;catalytic activity;binding;protein binding;pyrophosphatase activity;hydrolase activity;hydrolase activity, acting on acid anhydrides;hydrolase activity, acting on acid anhydrides, in phosphorus-containing anhydrides	GO:0002682;GO:0002761;GO:0002763;GO:0006323;GO:0006996;GO:0009987;GO:0016043;GO:0030099;GO:0030154;GO:0030218;GO:0030261;GO:0030263;GO:0032502;GO:0045595;GO:0045597;GO:0045637;GO:0045639;GO:0045655;GO:0045657;GO:0048518;GO:0048522;GO:0048869;GO:0050789;GO:0050793;GO:0050794;GO:0051094;GO:0051239;GO:0051276;GO:0065007	regulation of immune system process;regulation of myeloid leukocyte differentiation;positive regulation of myeloid leukocyte differentiation;DNA packaging;organelle organization;cellular process;cellular component organization;myeloid cell differentiation	hsa:22985				4	4	4	5	4	4	5	4	4	5	4.8	4.8	4.8	151.89	1341	1.2011e-11	0.45371	1.194	0.22307	0.27377	85.763
972	407;684;1380;1957;2167;2539;3190;3276;3317;3568;4578;4642;5654;6045;6302;6461;6888;8497;8518;11329;11828;12096;12194;12423;13243;13977;15407	199	911	IPI00394838;IPI00021290;IPI00939422;IPI00935456	27;27;27;22	27;27;27;22	27;27;27;22	cDNA FLJ56442, highly similar to ATP-citrate synthase (EC 2.3.3.8);ATP-citrate synthase;ATP-citrate (pro-S-)-lyase;Citrate cleavage enzyme;cDNA FLJ37765 fis, clone BRHIP2024742, highly similar to ATP-CITRATE;cDNA FLJ55447, highly similar to ATP-citrate synthase (EC 2.3.3.8)	ACLY variant protein;ACLY	cDNA FLJ56442, highly similar to ATP-citrate synthase;ATP-citrate synthase;ATP citrate lyase isoform 2;cDNA FLJ55447, highly similar to ATP-citrate synthase	B4DIM0;Q4LE36;P53396;Q8N9C4;B4E3P0	B4DIM0_HUMAN;ACLY_HUMAN;Q8N9C4_HUMAN;B4E3P0_HUMAN	ENST00000353196;ENST00000393896;ENST00000401700;ENST00000406400;ENST00000352035	OTTHUMP00000164772;OTTHUMP00000181358;OTTHUMP00000164773	NP_001087;NP_942127	PF02629;PF00549	CoA_binding;Ligase_CoA	CoA binding domain;CoA-ligase	GO:0005737;GO:0044424;GO:0044464;GO:0005829;GO:0009346;GO:0032991;GO:0043234;GO:0044444	cytoplasm;intracellular part;cell part;cytosol;citrate lyase complex;macromolecular complex;protein complex;cytoplasmic part	GO:0000166;GO:0001882;GO:0001883;GO:0003824;GO:0003878;GO:0004774;GO:0004775;GO:0005488;GO:0005524;GO:0016405;GO:0016740;GO:0016746;GO:0016874;GO:0016877;GO:0016878;GO:0017076;GO:0030554;GO:0032553;GO:0032555;GO:0032559;GO:0046912;GO:0000287;GO:0005515;GO:0008815;GO:0016829;GO:0016830;GO:0016833;GO:0043167;GO:0043169;GO:0046872	nucleotide binding;nucleoside binding;purine nucleoside binding;catalytic activity;ATP citrate synthase activity;succinate-CoA ligase activity;succinate-CoA ligase (ADP-forming) activity;binding;ATP binding;CoA-ligase activity;transferase activity	GO:0005975;GO:0008152;GO:0009987;GO:0044237;GO:0044238;GO:0044262;GO:0006082;GO:0006101;GO:0006139;GO:0006163;GO:0006195;GO:0006200;GO:0006629;GO:0006732;GO:0006752;GO:0006753;GO:0006807;GO:0008610;GO:0009056;GO:0009058;GO:0009116;GO:0009117;GO:0009119;GO:0009141;GO:0009143;GO:0009144;GO:0009146;GO:0009150;GO:0009154;GO:0009166;GO:0009199;GO:0009203;GO:0009205;GO:0009207;GO:0009259;GO:0009261;GO:…	carbohydrate metabolic process;metabolic process;cellular process;cellular metabolic process;primary metabolic process;cellular carbohydrate metabolic process;organic acid metabolic process;citrate metabolic process	hsa:47	ko00020;ko00720	Citrate cycle (TCA cycle);Reductive carboxylate cycle (CO2 fixation)	K01648	4	27	27	48	27	27	48	27	27	48	31.8	31.8	31.8	125.14	1145	0	0.74765	1.0421	0.43456	0.43222	11.898
980	328;1235;1727;1922;2289;2880;2962;3233;4167;4228;5119;5463;5712;6191;7640;7655;10217;10626;10868;10959;11901;12542;13560;13835			IPI00394838;IPI00021290;IPI00939422;IPI00935456	24;24;24;19	24;24;24;19	24;24;24;19	cDNA FLJ56442, highly similar to ATP-citrate synthase (EC 2.3.3.8);ATP-citrate synthase;ATP-citrate (pro-S-)-lyase;Citrate cleavage enzyme;cDNA FLJ37765 fis, clone BRHIP2024742, highly similar to ATP-CITRATE;cDNA FLJ55447, highly similar to ATP-citrate synthase (EC 2.3.3.8)	ACLY variant protein;ACLY	cDNA FLJ56442, highly similar to ATP-citrate synthase;ATP-citrate synthase;ATP citrate lyase isoform 2;cDNA FLJ55447, highly similar to ATP-citrate synthase	B4DIM0;Q4LE36;P53396;Q8N9C4;B4E3P0	B4DIM0_HUMAN;ACLY_HUMAN;Q8N9C4_HUMAN;B4E3P0_HUMAN	ENST00000353196;ENST00000393896;ENST00000401700;ENST00000406400;ENST00000352035	OTTHUMP00000164772;OTTHUMP00000181358;OTTHUMP00000164773	NP_001087;NP_942127	PF02629;PF00549	CoA_binding;Ligase_CoA	CoA binding domain;CoA-ligase	GO:0005737;GO:0044424;GO:0044464;GO:0005829;GO:0009346;GO:0032991;GO:0043234;GO:0044444	cytoplasm;intracellular part;cell part;cytosol;citrate lyase complex;macromolecular complex;protein complex;cytoplasmic part	GO:0000166;GO:0001882;GO:0001883;GO:0003824;GO:0003878;GO:0004774;GO:0004775;GO:0005488;GO:0005524;GO:0016405;GO:0016740;GO:0016746;GO:0016874;GO:0016877;GO:0016878;GO:0017076;GO:0030554;GO:0032553;GO:0032555;GO:0032559;GO:0046912;GO:0000287;GO:0005515;GO:0008815;GO:0016829;GO:0016830;GO:0016833;GO:0043167;GO:0043169;GO:0046872	nucleotide binding;nucleoside binding;purine nucleoside binding;catalytic activity;ATP citrate synthase activity;succinate-CoA ligase activity;succinate-CoA ligase (ADP-forming) activity;binding;ATP binding;CoA-ligase activity;transferase activity	GO:0005975;GO:0008152;GO:0009987;GO:0044237;GO:0044238;GO:0044262;GO:0006082;GO:0006101;GO:0006139;GO:0006163;GO:0006195;GO:0006200;GO:0006629;GO:0006732;GO:0006752;GO:0006753;GO:0006807;GO:0008610;GO:0009056;GO:0009058;GO:0009116;GO:0009117;GO:0009119;GO:0009141;GO:0009143;GO:0009144;GO:0009146;GO:0009150;GO:0009154;GO:0009166;GO:0009199;GO:0009203;GO:0009205;GO:0009207;GO:0009259;GO:0009261;GO:…	carbohydrate metabolic process;metabolic process;cellular process;cellular metabolic process;primary metabolic process;cellular carbohydrate metabolic process;organic acid metabolic process;citrate metabolic process	hsa:47	ko00020;ko00720	Citrate cycle (TCA cycle);Reductive carboxylate cycle (CO2 fixation)	K01648	4	24	24	40	24	24	40	24	24	40	27.9	27.9	27.9	125.14	1145	2.9935e-283	0.17541	0.72382	0.17938	0.09416	44.357
876	302;551;1586;1755;2067;2589;2688;2894;3725;3773;4618;4938;5164;5342;5716;7136;7152;7509;8275;9466;9854;10087;10166;11034;11064;11378;12864;13467	165	911	IPI00394838;IPI00021290;IPI00939422;IPI00935456	28;28;28;23	28;28;28;23	28;28;28;23	cDNA FLJ56442, highly similar to ATP-citrate synthase (EC 2.3.3.8);ATP-citrate synthase;ATP-citrate (pro-S-)-lyase;Citrate cleavage enzyme;cDNA FLJ37765 fis, clone BRHIP2024742, highly similar to ATP-CITRATE;cDNA FLJ55447, highly similar to ATP-citrate synthase (EC 2.3.3.8)	ACLY variant protein;ACLY	cDNA FLJ56442, highly similar to ATP-citrate synthase;ATP-citrate synthase;ATP citrate lyase isoform 2;cDNA FLJ55447, highly similar to ATP-citrate synthase	B4DIM0;Q4LE36;P53396;Q8N9C4;B4E3P0	B4DIM0_HUMAN;ACLY_HUMAN;Q8N9C4_HUMAN;B4E3P0_HUMAN	ENST00000353196;ENST00000393896;ENST00000401700;ENST00000406400;ENST00000352035	OTTHUMP00000164772;OTTHUMP00000181358;OTTHUMP00000164773	NP_001087;NP_942127	PF02629;PF00549	CoA_binding;Ligase_CoA	CoA binding domain;CoA-ligase	GO:0005737;GO:0044424;GO:0044464;GO:0005829;GO:0009346;GO:0032991;GO:0043234;GO:0044444	cytoplasm;intracellular part;cell part;cytosol;citrate lyase complex;macromolecular complex;protein complex;cytoplasmic part	GO:0000166;GO:0001882;GO:0001883;GO:0003824;GO:0003878;GO:0004774;GO:0004775;GO:0005488;GO:0005524;GO:0016405;GO:0016740;GO:0016746;GO:0016874;GO:0016877;GO:0016878;GO:0017076;GO:0030554;GO:0032553;GO:0032555;GO:0032559;GO:0046912;GO:0000287;GO:0005515;GO:0008815;GO:0016829;GO:0016830;GO:0016833;GO:0043167;GO:0043169;GO:0046872	nucleotide binding;nucleoside binding;purine nucleoside binding;catalytic activity;ATP citrate synthase activity;succinate-CoA ligase activity;succinate-CoA ligase (ADP-forming) activity;binding;ATP binding;CoA-ligase activity;transferase activity	GO:0005975;GO:0008152;GO:0009987;GO:0044237;GO:0044238;GO:0044262;GO:0006082;GO:0006101;GO:0006139;GO:0006163;GO:0006195;GO:0006200;GO:0006629;GO:0006732;GO:0006752;GO:0006753;GO:0006807;GO:0008610;GO:0009056;GO:0009058;GO:0009116;GO:0009117;GO:0009119;GO:0009141;GO:0009143;GO:0009144;GO:0009146;GO:0009150;GO:0009154;GO:0009166;GO:0009199;GO:0009203;GO:0009205;GO:0009207;GO:0009259;GO:0009261;GO:…	carbohydrate metabolic process;metabolic process;cellular process;cellular metabolic process;primary metabolic process;cellular carbohydrate metabolic process;organic acid metabolic process;citrate metabolic process	hsa:47	ko00020;ko00720	Citrate cycle (TCA cycle);Reductive carboxylate cycle (CO2 fixation)	K01648	4	28	28	49	28	28	49	28	28	49	33.6	33.6	33.6	125.14	1145	0	0.54441	1.0605	0.3594	0.43196	17.101
387	897;1165;1210;1769;2053;4605;5934;6066;6067;6288;6566;7454;9395;9816;10075;10558;10983;11218;11219;11236;12415;12987;14319;14423;14463	60	100	IPI00008485;IPI00643595;IPI00930318	25;11;3	25;11;3	25;11;3	Cytoplasmic aconitate hydratase;Citrate hydro-lyase;Iron-responsive element-binding protein 1;Iron regulatory protein 1;Ferritin repressor protein	ACO1;IREB1	Cytoplasmic aconitate hydratase	P21399;Q5VZA7;Q9HBB2	ACOC_HUMAN	ENST00000309951;ENST00000379923	OTTHUMP00000021176;OTTHUMP00000021177	NP_002188	PF00330;PF00694	Aconitase;Aconitase_C	Aconitase family (aconitate hydratase);Aconitase C-terminal domain	GO:0005783;GO:0005794;GO:0005829;GO:0043226;GO:0043227;GO:0043229;GO:0043231;GO:0044424;GO:0044444;GO:0044464	endoplasmic reticulum;Golgi apparatus;cytosol;organelle;membrane-bounded organelle;intracellular organelle;intracellular membrane-bounded organelle;intracellular part;cytoplasmic part;cell part	GO:0003676;GO:0003723;GO:0003824;GO:0003994;GO:0005488;GO:0005506;GO:0016829;GO:0016835;GO:0016836;GO:0043167;GO:0043169;GO:0046872;GO:0046914;GO:0051536;GO:0051539;GO:0051540	nucleic acid binding;RNA binding;catalytic activity;aconitate hydratase activity;binding;iron ion binding;lyase activity;carbon-oxygen lyase activity;hydro-lyase activity;ion binding;cation binding;metal ion binding;transition metal ion binding	GO:0006082;GO:0006084;GO:0006099;GO:0006101;GO:0006732;GO:0008152;GO:0009056;GO:0009109;GO:0009987;GO:0019752;GO:0042180;GO:0043436;GO:0044237;GO:0044248;GO:0046356;GO:0051186;GO:0051187	organic acid metabolic process;acetyl-CoA metabolic process;tricarboxylic acid cycle;citrate metabolic process;coenzyme metabolic process;metabolic process;catabolic process;coenzyme catabolic process;cellular process;carboxylic acid metabolic process	hsa:48	ko00020;ko00630;ko00720	Citrate cycle (TCA cycle);Glyoxylate and dicarboxylate metabolism;Reductive carboxylate cycle (CO2 fixation)	K01681	3	25	26	33	25	26	33	25	26	33	38.9	38.9	38.9	98.398	889	0	0.12045	0.27211	3.0915e-05	3.0528e-08	74.36
380	1001;1976;2007;3368;5080;7276;8299;10890;11168;12461;12469;12500;14454;15974;16099			IPI00008485;IPI00643595;IPI00930318	15;8;3	15;8;3	15;8;3	Cytoplasmic aconitate hydratase;Citrate hydro-lyase;Iron-responsive element-binding protein 1;Iron regulatory protein 1;Ferritin repressor protein;Aconitase 1 variant	ACO1;IREB1;RP11-334P12.1-003	Cytoplasmic aconitate hydratase;Aconitase 1, soluble	P21399;Q5VZA7;Q9HBB2;Q59FI0;Q5VZA6	ACOC_HUMAN;Q59FI0_HUMAN	ENST00000309951;ENST00000379923;ENST00000379921	OTTHUMP00000021176;OTTHUMP00000021177;OTTHUMP00000021178	NP_002188	PF00330;PF00694	Aconitase;Aconitase_C	Aconitase family (aconitate hydratase);Aconitase C-terminal domain	GO:0005783;GO:0005794;GO:0005829;GO:0043226;GO:0043227;GO:0043229;GO:0043231;GO:0044424;GO:0044444;GO:0044464	endoplasmic reticulum;Golgi apparatus;cytosol;organelle;membrane-bounded organelle;intracellular organelle;intracellular membrane-bounded organelle;intracellular part;cytoplasmic part;cell part	GO:0003676;GO:0003723;GO:0003824;GO:0003994;GO:0005488;GO:0005506;GO:0016829;GO:0016835;GO:0016836;GO:0043167;GO:0043169;GO:0046872;GO:0046914;GO:0051536;GO:0051539;GO:0051540;GO:0003729;GO:0030350	nucleic acid binding;RNA binding;catalytic activity;aconitate hydratase activity;binding;iron ion binding;lyase activity;carbon-oxygen lyase activity;hydro-lyase activity;ion binding;cation binding;metal ion binding;transition metal ion binding	GO:0006082;GO:0006084;GO:0006099;GO:0006101;GO:0006732;GO:0008152;GO:0009056;GO:0009109;GO:0009987;GO:0019752;GO:0042180;GO:0043436;GO:0044237;GO:0044248;GO:0046356;GO:0051186;GO:0051187	organic acid metabolic process;acetyl-CoA metabolic process;tricarboxylic acid cycle;citrate metabolic process;coenzyme metabolic process;metabolic process;catabolic process;coenzyme catabolic process;cellular process;carboxylic acid metabolic process	hsa:48	ko00020;ko00630;ko00720	Citrate cycle (TCA cycle);Glyoxylate and dicarboxylate metabolism;Reductive carboxylate cycle (CO2 fixation)	K01681	3	15	15	27	15	15	27	15	15	27	26.8	26.8	26.8	98.398	889	0	0.88978	1.287	0.20985	0.15866	19.374
329	800;4146;5591;6014;9339;10393;10420;12056;13362			IPI00008485;IPI00643595;IPI00930318	9;5;1	9;5;1	9;5;1	Cytoplasmic aconitate hydratase;Citrate hydro-lyase;Iron-responsive element-binding protein 1;Iron regulatory protein 1;Ferritin repressor protein;Aconitase 1 variant	ACO1;IREB1;RP11-334P12.1-003	Cytoplasmic aconitate hydratase;Aconitase 1, soluble	P21399;Q5VZA7;Q9HBB2;Q59FI0;Q5VZA6	ACOC_HUMAN;Q59FI0_HUMAN	ENST00000309951;ENST00000379923;ENST00000379921	OTTHUMP00000021176;OTTHUMP00000021177;OTTHUMP00000021178	NP_002188	PF00330;PF00694	Aconitase;Aconitase_C	Aconitase family (aconitate hydratase);Aconitase C-terminal domain	GO:0005783;GO:0005794;GO:0005829;GO:0043226;GO:0043227;GO:0043229;GO:0043231;GO:0044424;GO:0044444;GO:0044464	endoplasmic reticulum;Golgi apparatus;cytosol;organelle;membrane-bounded organelle;intracellular organelle;intracellular membrane-bounded organelle;intracellular part;cytoplasmic part;cell part	GO:0003676;GO:0003723;GO:0003824;GO:0003994;GO:0005488;GO:0005506;GO:0016829;GO:0016835;GO:0016836;GO:0043167;GO:0043169;GO:0046872;GO:0046914;GO:0051536;GO:0051539;GO:0051540;GO:0003729;GO:0030350	nucleic acid binding;RNA binding;catalytic activity;aconitate hydratase activity;binding;iron ion binding;lyase activity;carbon-oxygen lyase activity;hydro-lyase activity;ion binding;cation binding;metal ion binding;transition metal ion binding	GO:0006082;GO:0006084;GO:0006099;GO:0006101;GO:0006732;GO:0008152;GO:0009056;GO:0009109;GO:0009987;GO:0019752;GO:0042180;GO:0043436;GO:0044237;GO:0044248;GO:0046356;GO:0051186;GO:0051187	organic acid metabolic process;acetyl-CoA metabolic process;tricarboxylic acid cycle;citrate metabolic process;coenzyme metabolic process;metabolic process;catabolic process;coenzyme catabolic process;cellular process;carboxylic acid metabolic process	hsa:48	ko00020;ko00630;ko00720	Citrate cycle (TCA cycle);Glyoxylate and dicarboxylate metabolism;Reductive carboxylate cycle (CO2 fixation)	K01681	3	9	9	13	9	9	13	9	9	13	18.8	18.8	18.8	98.398	889	2.5513e-228	0.5178	0.99813	0.40253	0.42081	16.139
812	2171;2246;2795;3505;7649;9539;10399;10427;11312;12536;13901;14338;15584			IPI00790739;IPI00017855;IPI00909879;IPI00382844	13;13;9;6	13;13;9;6	13;13;9;6	Aconitase 2, mitochondrial;Aconitate hydratase, mitochondrial;Citrate hydro-lyase;cDNA FLJ50886, highly similar to Aconitate hydratase, mitochondrial(EC 4.2.1.3)	ACO2;RP3-347H13.8-002	Aconitase 2, mitochondrial;Aconitate hydratase, mitochondrial;cDNA FLJ50886, highly similar to Aconitate hydratase, mitochondrial	A2A274;Q99798;B2RBW5;B4DEC3;B4DJW1;B4DLY4;B4DZ08;Q71UF1;B4DW08	A2A274_HUMAN;ACON_HUMAN;B4DW08_HUMAN	ENST00000396512;ENST00000216254	OTTHUMP00000165921;OTTHUMP00000165920	NP_001089	PF00330;PF00694	Aconitase;Aconitase_C	Aconitase family (aconitate hydratase);Aconitase C-terminal domain	GO:0005634;GO:0005739;GO:0043226;GO:0043227;GO:0043229;GO:0043231;GO:0044424;GO:0044444;GO:0044464;GO:0005759;GO:0044422;GO:0044429;GO:0044446	nucleus;mitochondrion;organelle;membrane-bounded organelle;intracellular organelle;intracellular membrane-bounded organelle;intracellular part;cytoplasmic part;cell part;mitochondrial matrix;organelle part;mitochondrial part;intracellular organelle part	GO:0003824;GO:0003994;GO:0005488;GO:0016829;GO:0016835;GO:0016836;GO:0051536;GO:0051539;GO:0051540;GO:0005506;GO:0043167;GO:0043169;GO:0046872;GO:0046914	catalytic activity;aconitate hydratase activity;binding;lyase activity;carbon-oxygen lyase activity;hydro-lyase activity;iron-sulfur cluster binding;4 iron, 4 sulfur cluster binding;metal cluster binding;iron ion binding;ion binding;cation binding	GO:0006084;GO:0006099;GO:0006732;GO:0008152;GO:0009056;GO:0009109;GO:0009987;GO:0044237;GO:0044248;GO:0046356;GO:0051186;GO:0051187;GO:0006082;GO:0006101;GO:0019752;GO:0042180;GO:0043436	acetyl-CoA metabolic process;tricarboxylic acid cycle;coenzyme metabolic process;metabolic process;catabolic process;coenzyme catabolic process;cellular process;cellular metabolic process;cellular catabolic process;acetyl-CoA catabolic process	hsa:50	ko00020;ko00630;ko00720	Citrate cycle (TCA cycle);Glyoxylate and dicarboxylate metabolism;Reductive carboxylate cycle (CO2 fixation)	K01681	4	13	13	18	13	13	18	13	13	18	24.8	24.8	24.8	87.819	805	2.5034e-99	0.63521	0.88368	0.36931	0.35733	12.234
829	610;1927;2009;2125;2527;3175;6900;8598;9412;11261;12878;13993			IPI00790739;IPI00017855;IPI00909879;IPI00382844	12;12;8;6	12;12;8;6	12;12;8;6	Aconitase 2, mitochondrial;Aconitate hydratase, mitochondrial;Citrate hydro-lyase;cDNA FLJ50886, highly similar to Aconitate hydratase, mitochondrial(EC 4.2.1.3);Aconitase	ACO2;RP3-347H13.8-002;ACON	Aconitase 2, mitochondrial;Aconitate hydratase, mitochondrial;cDNA FLJ50886, highly similar to Aconitate hydratase, mitochondrial;Aconitase (Fragment)	A2A274;Q99798;B2RBW5;B4DEC3;B4DJW1;B4DLY4;B4DZ08;Q71UF1;B4DW08;O75944	A2A274_HUMAN;ACON_HUMAN;B4DW08_HUMAN;O75944_HUMAN	ENST00000396512;ENST00000216254	OTTHUMP00000165921;OTTHUMP00000165920	NP_001089	PF00330;PF00694	Aconitase;Aconitase_C	Aconitase family (aconitate hydratase);Aconitase C-terminal domain	GO:0005634;GO:0005739;GO:0043226;GO:0043227;GO:0043229;GO:0043231;GO:0044424;GO:0044444;GO:0044464;GO:0005759;GO:0044422;GO:0044429;GO:0044446	nucleus;mitochondrion;organelle;membrane-bounded organelle;intracellular organelle;intracellular membrane-bounded organelle;intracellular part;cytoplasmic part;cell part;mitochondrial matrix;organelle part;mitochondrial part;intracellular organelle part	GO:0003824;GO:0003994;GO:0005488;GO:0016829;GO:0016835;GO:0016836;GO:0051536;GO:0051539;GO:0051540;GO:0005506;GO:0043167;GO:0043169;GO:0046872;GO:0046914	catalytic activity;aconitate hydratase activity;binding;lyase activity;carbon-oxygen lyase activity;hydro-lyase activity;iron-sulfur cluster binding;4 iron, 4 sulfur cluster binding;metal cluster binding;iron ion binding;ion binding;cation binding	GO:0006084;GO:0006099;GO:0006732;GO:0008152;GO:0009056;GO:0009109;GO:0009987;GO:0044237;GO:0044248;GO:0046356;GO:0051186;GO:0051187;GO:0006082;GO:0006101;GO:0019752;GO:0042180;GO:0043436	acetyl-CoA metabolic process;tricarboxylic acid cycle;coenzyme metabolic process;metabolic process;catabolic process;coenzyme catabolic process;cellular process;cellular metabolic process;cellular catabolic process;acetyl-CoA catabolic process	hsa:50	ko00020;ko00630;ko00720	Citrate cycle (TCA cycle);Glyoxylate and dicarboxylate metabolism;Reductive carboxylate cycle (CO2 fixation)	K01681	4	12	12	16	12	12	16	12	12	16	19.8	19.8	19.8	87.819	805	5.8818e-65	0.16484	1.0738	0.35328	0.3681	31.732
730	1758;2274;2845;6344;7979;8738;10446;11951;13021			IPI00790739;IPI00017855;IPI00909879;IPI00382844	9;9;7;5	9;9;7;5	9;9;7;5	Aconitase 2, mitochondrial;Aconitate hydratase, mitochondrial;Citrate hydro-lyase;cDNA FLJ50886, highly similar to Aconitate hydratase, mitochondrial(EC 4.2.1.3);Aconitase	ACO2;RP3-347H13.8-002;ACON	Aconitase 2, mitochondrial;Aconitate hydratase, mitochondrial;cDNA FLJ50886, highly similar to Aconitate hydratase, mitochondrial;Aconitase (Fragment)	A2A274;Q99798;B2RBW5;B4DEC3;B4DJW1;B4DLY4;B4DZ08;Q71UF1;B4DW08;O75944	A2A274_HUMAN;ACON_HUMAN;B4DW08_HUMAN;O75944_HUMAN	ENST00000396512;ENST00000216254	OTTHUMP00000165921;OTTHUMP00000165920	NP_001089	PF00330;PF00694	Aconitase;Aconitase_C	Aconitase family (aconitate hydratase);Aconitase C-terminal domain	GO:0005634;GO:0005739;GO:0043226;GO:0043227;GO:0043229;GO:0043231;GO:0044424;GO:0044444;GO:0044464;GO:0005759;GO:0044422;GO:0044429;GO:0044446	nucleus;mitochondrion;organelle;membrane-bounded organelle;intracellular organelle;intracellular membrane-bounded organelle;intracellular part;cytoplasmic part;cell part;mitochondrial matrix;organelle part;mitochondrial part;intracellular organelle part	GO:0003824;GO:0003994;GO:0005488;GO:0016829;GO:0016835;GO:0016836;GO:0051536;GO:0051539;GO:0051540;GO:0005506;GO:0043167;GO:0043169;GO:0046872;GO:0046914	catalytic activity;aconitate hydratase activity;binding;lyase activity;carbon-oxygen lyase activity;hydro-lyase activity;iron-sulfur cluster binding;4 iron, 4 sulfur cluster binding;metal cluster binding;iron ion binding;ion binding;cation binding	GO:0006084;GO:0006099;GO:0006732;GO:0008152;GO:0009056;GO:0009109;GO:0009987;GO:0044237;GO:0044248;GO:0046356;GO:0051186;GO:0051187;GO:0006082;GO:0006101;GO:0019752;GO:0042180;GO:0043436	acetyl-CoA metabolic process;tricarboxylic acid cycle;coenzyme metabolic process;metabolic process;catabolic process;coenzyme catabolic process;cellular process;cellular metabolic process;cellular catabolic process;acetyl-CoA catabolic process	hsa:50	ko00020;ko00630;ko00720	Citrate cycle (TCA cycle);Glyoxylate and dicarboxylate metabolism;Reductive carboxylate cycle (CO2 fixation)	K01681	4	9	9	13	9	9	13	9	9	13	16.3	16.3	16.3	87.819	805	3.7957e-64	0.42944	0.80723	0.44235	0.41857	14.833
939	7522;8423;13342			IPI00020530;IPI00930594	3;3	3;3	3;3	Acyl-coenzyme A thioesterase 13;Thioesterase superfamily member 2	ACOT13;THEM2;HT012;PNAS-27	Acyl-coenzyme A thioesterase 13;acyl-CoA thioesterase 13 isoform 2	Q9NPJ3	ACO13_HUMAN	ENST00000230048	OTTHUMP00000016090	NP_060943;NP_001153566	PF03061	4HBT	Thioesterase superfamily			GO:0003824;GO:0016289;GO:0016291;GO:0016787;GO:0016788;GO:0016790	catalytic activity;CoA hydrolase activity;acyl-CoA thioesterase activity;hydrolase activity;hydrolase activity, acting on ester bonds;thiolester hydrolase activity	GO:0006461;GO:0010926;GO:0016043;GO:0022607;GO:0043933;GO:0051259;GO:0051260;GO:0051262;GO:0051289;GO:0065003	protein complex assembly;anatomical structure formation;cellular component organization;cellular component assembly;macromolecular complex subunit organization;protein oligomerization;protein homooligomerization;protein tetramerization	hsa:55856				2	3	3	5	3	3	5	3	3	5	25	25	25	14.96	140	3.7925e-34	0.56284	0.8233	0.29223	0.27598	30.684
950	6778;7567;11990			IPI00020530;IPI00930594	3;3	3;3	3;3	Acyl-coenzyme A thioesterase 13;Thioesterase superfamily member 2	ACOT13;THEM2;HT012;PNAS-27	Acyl-coenzyme A thioesterase 13;acyl-CoA thioesterase 13 isoform 2	Q9NPJ3	ACO13_HUMAN	ENST00000230048	OTTHUMP00000016090	NP_060943;NP_001153566	PF03061	4HBT	Thioesterase superfamily			GO:0003824;GO:0016289;GO:0016291;GO:0016787;GO:0016788;GO:0016790	catalytic activity;CoA hydrolase activity;acyl-CoA thioesterase activity;hydrolase activity;hydrolase activity, acting on ester bonds;thiolester hydrolase activity	GO:0006461;GO:0010926;GO:0016043;GO:0022607;GO:0043933;GO:0051259;GO:0051260;GO:0051262;GO:0051289;GO:0065003	protein complex assembly;anatomical structure formation;cellular component organization;cellular component assembly;macromolecular complex subunit organization;protein oligomerization;protein homooligomerization;protein tetramerization	hsa:55856				2	3	3	5	3	3	5	3	3	5	25	25	25	14.96	140	1.0155e-11	0.63338	0.76982	0.23477	0.23523	15.716
843	6240;11115			IPI00020530;IPI00930594	2;2	2;2	2;2	Acyl-coenzyme A thioesterase 13;Thioesterase superfamily member 2	ACOT13;THEM2;HT012;PNAS-27	Acyl-coenzyme A thioesterase 13;acyl-CoA thioesterase 13 isoform 2	Q9NPJ3	ACO13_HUMAN	ENST00000230048	OTTHUMP00000016090	NP_060943;NP_001153566	PF03061	4HBT	Thioesterase superfamily			GO:0003824;GO:0016289;GO:0016291;GO:0016787;GO:0016788;GO:0016790	catalytic activity;CoA hydrolase activity;acyl-CoA thioesterase activity;hydrolase activity;hydrolase activity, acting on ester bonds;thiolester hydrolase activity	GO:0006461;GO:0010926;GO:0016043;GO:0022607;GO:0043933;GO:0051259;GO:0051260;GO:0051262;GO:0051289;GO:0065003	protein complex assembly;anatomical structure formation;cellular component organization;cellular component assembly;macromolecular complex subunit organization;protein oligomerization;protein homooligomerization;protein tetramerization	hsa:55856				2	2	2	3	2	2	3	2	2	3	15.7	15.7	15.7	14.96	140	1.871e-05	0.38393	0.81195	0.44652	0.49586	22.216
2119	1507;2170;13540;15778			IPI00220906;IPI00333838;IPI00922628;IPI00513928;IPI00930396	4;4;4;1;1	4;4;4;1;1	4;4;4;1;1	Acyl-coenzyme A thioesterase 2, mitochondrial;Acyl-coenzyme A thioester hydrolase 2a;Long-chain acyl-CoA thioesterase 2;ZAP128;CTE-Ia;Acyl-coenzyme A thioesterase 1;Inducible cytosolic acyl-coenzyme A thioester hydrolase;Long chain acyl-CoA thioester hydrolase;CTE-I;CTE-Ib;Putative uncharacterized protein	ACOT2;PTE2;PTE2A;ACOT1;CTE1	Isoform 1 of Acyl-coenzyme A thioesterase 2, mitochondrial;Acyl-coenzyme A thioesterase 1;Putative uncharacterized protein	P49753-1;P49753;Q86TX2;A1L172;B4DV16;B7ZMC1	ACOT2_HUMAN;ACOT1_HUMAN;B7ZMC1_HUMAN	ENST00000238651;ENST00000311148	OTTHUMP00000028101;OTTHUMP00000028100	NP_006812;NP_001032238	PF08840;PF04775	BAAT_C;Bile_Hydr_Trans	BAAT / Acyl-CoA thioester hydrolase C terminal;Acyl-CoA thioester hydrolase / Bile acid-CoA amino acid N-acetyltransferase	GO:0005739;GO:0043226;GO:0043227;GO:0043229;GO:0043231;GO:0044424;GO:0044444;GO:0044464;GO:0005829	mitochondrion;organelle;membrane-bounded organelle;intracellular organelle;intracellular membrane-bounded organelle;intracellular part;cytoplasmic part;cell part;cytosol	GO:0003824;GO:0004091;GO:0005488;GO:0005515;GO:0016289;GO:0016290;GO:0016291;GO:0016787;GO:0016788;GO:0016790	catalytic activity;carboxylesterase activity;binding;protein binding;CoA hydrolase activity;palmitoyl-CoA hydrolase activity;acyl-CoA thioesterase activity;hydrolase activity;hydrolase activity, acting on ester bonds;thiolester hydrolase activity	GO:0000038;GO:0001676;GO:0006082;GO:0006629;GO:0006631;GO:0006637;GO:0006732;GO:0008152;GO:0009987;GO:0019752;GO:0032787;GO:0042180;GO:0043436;GO:0044237;GO:0044238;GO:0044255;GO:0051186	very-long-chain fatty acid metabolic process;long-chain fatty acid metabolic process;organic acid metabolic process;lipid metabolic process;fatty acid metabolic process;acyl-CoA metabolic process;coenzyme metabolic process;metabolic process	hsa:10965;hsa:641371	ko01040	Biosynthesis of unsaturated fatty acids	K01068	5	4	4	4	4	4	4	4	4	4	11.4	11.4	11.4	53.237	483	4.216e-79	0.48119	0.66112	0.11358	0.1212	10.377
2129	214;1331;1926;5246			IPI00220906;IPI00333838;IPI00922628;IPI00513928;IPI00930396	4;4;4;1;1	4;4;4;1;1	4;4;4;1;1	Acyl-coenzyme A thioesterase 2, mitochondrial;Acyl-coenzyme A thioester hydrolase 2a;Long-chain acyl-CoA thioesterase 2;ZAP128;CTE-Ia;Acyl-coenzyme A thioesterase 1;Inducible cytosolic acyl-coenzyme A thioester hydrolase;Long chain acyl-CoA thioester hydrolase;CTE-I;CTE-Ib;Putative uncharacterized protein	ACOT2;PTE2;PTE2A;ACOT1;CTE1	Isoform 1 of Acyl-coenzyme A thioesterase 2, mitochondrial;Acyl-coenzyme A thioesterase 1;Putative uncharacterized protein	P49753-1;P49753;Q86TX2;A1L172;B4DV16;B7ZMC1	ACOT2_HUMAN;ACOT1_HUMAN;B7ZMC1_HUMAN	ENST00000238651;ENST00000311148	OTTHUMP00000028101;OTTHUMP00000028100	NP_006812;NP_001032238	PF08840;PF04775	BAAT_C;Bile_Hydr_Trans	BAAT / Acyl-CoA thioester hydrolase C terminal;Acyl-CoA thioester hydrolase / Bile acid-CoA amino acid N-acetyltransferase	GO:0005739;GO:0043226;GO:0043227;GO:0043229;GO:0043231;GO:0044424;GO:0044444;GO:0044464;GO:0005829	mitochondrion;organelle;membrane-bounded organelle;intracellular organelle;intracellular membrane-bounded organelle;intracellular part;cytoplasmic part;cell part;cytosol	GO:0003824;GO:0004091;GO:0005488;GO:0005515;GO:0016289;GO:0016290;GO:0016291;GO:0016787;GO:0016788;GO:0016790	catalytic activity;carboxylesterase activity;binding;protein binding;CoA hydrolase activity;palmitoyl-CoA hydrolase activity;acyl-CoA thioesterase activity;hydrolase activity;hydrolase activity, acting on ester bonds;thiolester hydrolase activity	GO:0000038;GO:0001676;GO:0006082;GO:0006629;GO:0006631;GO:0006637;GO:0006732;GO:0008152;GO:0009987;GO:0019752;GO:0032787;GO:0042180;GO:0043436;GO:0044237;GO:0044238;GO:0044255;GO:0051186	very-long-chain fatty acid metabolic process;long-chain fatty acid metabolic process;organic acid metabolic process;lipid metabolic process;fatty acid metabolic process;acyl-CoA metabolic process;coenzyme metabolic process;metabolic process	hsa:10965;hsa:641371	ko01040	Biosynthesis of unsaturated fatty acids	K01068	5	4	4	4	4	4	4	4	4	4	10.4	10.4	10.4	53.237	483	1.9114e-21	0.21922	0.96303	0.49344	0.49418	52.117
1905	11275			IPI00220906;IPI00333838;IPI00922628	1;1;1	1;1;1	1;1;1	Acyl-coenzyme A thioesterase 2, mitochondrial;Acyl-coenzyme A thioester hydrolase 2a;Long-chain acyl-CoA thioesterase 2;ZAP128;CTE-Ia;Acyl-coenzyme A thioesterase 1;Inducible cytosolic acyl-coenzyme A thioester hydrolase;Long chain acyl-CoA thioester hydrolase;CTE-I;CTE-Ib;Putative uncharacterized protein	ACOT2;PTE2;PTE2A;ACOT1;CTE1	Isoform 1 of Acyl-coenzyme A thioesterase 2, mitochondrial;Acyl-coenzyme A thioesterase 1;Putative uncharacterized protein	P49753-1;P49753;Q86TX2;A1L172;B4DV16;B7ZMC1	ACOT2_HUMAN;ACOT1_HUMAN;B7ZMC1_HUMAN	ENST00000238651;ENST00000311148	OTTHUMP00000028101;OTTHUMP00000028100	NP_006812;NP_001032238	PF08840;PF04775	BAAT_C;Bile_Hydr_Trans	BAAT / Acyl-CoA thioester hydrolase C terminal;Acyl-CoA thioester hydrolase / Bile acid-CoA amino acid N-acetyltransferase	GO:0005739;GO:0043226;GO:0043227;GO:0043229;GO:0043231;GO:0044424;GO:0044444;GO:0044464;GO:0005829	mitochondrion;organelle;membrane-bounded organelle;intracellular organelle;intracellular membrane-bounded organelle;intracellular part;cytoplasmic part;cell part;cytosol	GO:0003824;GO:0004091;GO:0005488;GO:0005515;GO:0016289;GO:0016290;GO:0016291;GO:0016787;GO:0016788;GO:0016790	catalytic activity;carboxylesterase activity;binding;protein binding;CoA hydrolase activity;palmitoyl-CoA hydrolase activity;acyl-CoA thioesterase activity;hydrolase activity;hydrolase activity, acting on ester bonds;thiolester hydrolase activity	GO:0000038;GO:0001676;GO:0006082;GO:0006629;GO:0006631;GO:0006637;GO:0006732;GO:0008152;GO:0009987;GO:0019752;GO:0032787;GO:0042180;GO:0043436;GO:0044237;GO:0044238;GO:0044255;GO:0051186	very-long-chain fatty acid metabolic process;long-chain fatty acid metabolic process;organic acid metabolic process;lipid metabolic process;fatty acid metabolic process;acyl-CoA metabolic process;coenzyme metabolic process;metabolic process	hsa:10965;hsa:641371	ko01040	Biosynthesis of unsaturated fatty acids	K01068	3	1	1	1	1	1	1	1	1	1	3.9	3.9	3.9	53.237	483	9.4813e-10
491	1258;9063;13510;14594			IPI00010415;IPI00395748;IPI00219451;IPI00219452;IPI00746126;IPI00883762;IPI00395469	4;4;4;4;4;4;4	4;4;4;4;4;4;4	4;4;4;4;4;4;4	Cytosolic acyl coenzyme A thioester hydrolase;Long chain acyl-CoA thioester hydrolase;Acyl-CoA thioesterase 7;CTE-IIa;Brain acyl-CoA hydrolase	ACOT7;BACH	Isoform 1 of Cytosolic acyl coenzyme A thioester hydrolase;acyl-CoA thioesterase 7 isoform hBACHa;Isoform 5 of Cytosolic acyl coenzyme A thioester hydrolase;Isoform 6 of Cytosolic acyl coenzyme A thioester hydrolase;Isoform 3 of Cytosolic acyl coenzyme A t	O00154-1;O00154;A8K232;O00154-4;B3KQ12;O00154-5;A8K837;B7Z957;O00154-6;A8K6B8;B4DUX0;O00154-3;O00154-2	BACH_HUMAN	ENST00000361521;ENST00000377842;ENST00000377845;ENST00000377855;ENST00000377858;ENST00000377860	OTTHUMP00000001410;OTTHUMP00000001415;OTTHUMP00000001413;OTTHUMP00000001414;OTTHUMP00000200492;OTTHUMP00000200493	NP_863654;NP_009205;NP_863655;NP_863656	PF03061	4HBT	Thioesterase superfamily	GO:0005739;GO:0043226;GO:0043227;GO:0043229;GO:0043231;GO:0044424;GO:0044444;GO:0044464	mitochondrion;organelle;membrane-bounded organelle;intracellular organelle;intracellular membrane-bounded organelle;intracellular part;cytoplasmic part;cell part	GO:0000062;GO:0003824;GO:0004091;GO:0005488;GO:0005504;GO:0008289;GO:0016289;GO:0016290;GO:0016291;GO:0016787;GO:0016788;GO:0016790;GO:0031406;GO:0033293;GO:0048037;GO:0050662	acyl-CoA binding;catalytic activity;carboxylesterase activity;binding;fatty acid binding;lipid binding;CoA hydrolase activity;palmitoyl-CoA hydrolase activity;acyl-CoA thioesterase activity;hydrolase activity;hydrolase activity, acting on ester bonds	GO:0006629;GO:0008152;GO:0044238	lipid metabolic process;metabolic process;primary metabolic process	hsa:11332	ko01040	Biosynthesis of unsaturated fatty acids	K01068	7	4	4	7	4	4	7	4	4	7	13.2	13.2	13.2	41.796	380	1.3937e-44	0.39438	0.5542	0.041013	0.015319	32.354
504	1125;4820;12151			IPI00010415;IPI00395748;IPI00219451;IPI00219452;IPI00746126;IPI00883762;IPI00395469	3;3;3;3;2;2;2	3;3;3;3;2;2;2	3;3;3;3;2;2;2	Cytosolic acyl coenzyme A thioester hydrolase;Long chain acyl-CoA thioester hydrolase;Acyl-CoA thioesterase 7;CTE-IIa;Brain acyl-CoA hydrolase	ACOT7;BACH	Isoform 1 of Cytosolic acyl coenzyme A thioester hydrolase;acyl-CoA thioesterase 7 isoform hBACHa;Isoform 5 of Cytosolic acyl coenzyme A thioester hydrolase;Isoform 6 of Cytosolic acyl coenzyme A thioester hydrolase;Isoform 3 of Cytosolic acyl coenzyme A t	O00154-1;O00154;A8K232;O00154-4;B3KQ12;O00154-5;A8K837;B7Z957;O00154-6;A8K6B8;B4DUX0;O00154-3;O00154-2	BACH_HUMAN	ENST00000361521;ENST00000377842;ENST00000377845;ENST00000377855;ENST00000377858;ENST00000377860	OTTHUMP00000001410;OTTHUMP00000001415;OTTHUMP00000001413;OTTHUMP00000001414;OTTHUMP00000200492;OTTHUMP00000200493	NP_863654;NP_009205;NP_863655;NP_863656	PF03061	4HBT	Thioesterase superfamily	GO:0005739;GO:0043226;GO:0043227;GO:0043229;GO:0043231;GO:0044424;GO:0044444;GO:0044464	mitochondrion;organelle;membrane-bounded organelle;intracellular organelle;intracellular membrane-bounded organelle;intracellular part;cytoplasmic part;cell part	GO:0000062;GO:0003824;GO:0004091;GO:0005488;GO:0005504;GO:0008289;GO:0016289;GO:0016290;GO:0016291;GO:0016787;GO:0016788;GO:0016790;GO:0031406;GO:0033293;GO:0048037;GO:0050662	acyl-CoA binding;catalytic activity;carboxylesterase activity;binding;fatty acid binding;lipid binding;CoA hydrolase activity;palmitoyl-CoA hydrolase activity;acyl-CoA thioesterase activity;hydrolase activity;hydrolase activity, acting on ester bonds	GO:0006629;GO:0008152;GO:0044238	lipid metabolic process;metabolic process;primary metabolic process	hsa:11332	ko01040	Biosynthesis of unsaturated fatty acids	K01068	7	3	3	3	3	3	3	3	3	3	9.5	9.5	9.5	41.796	380	4.6369e-06	0.26957	0.35704	0.00082117	0.00162	146.17
437	92;1009;7576;12178			IPI00010415;IPI00395748;IPI00219451;IPI00219452;IPI00746126;IPI00883762;IPI00395469	4;4;4;4;3;3;3	4;4;4;4;3;3;3	4;4;4;4;3;3;3	Cytosolic acyl coenzyme A thioester hydrolase;Long chain acyl-CoA thioester hydrolase;Acyl-CoA thioesterase 7;CTE-IIa;Brain acyl-CoA hydrolase	ACOT7;BACH	Isoform 1 of Cytosolic acyl coenzyme A thioester hydrolase;acyl-CoA thioesterase 7 isoform hBACHa;Isoform 5 of Cytosolic acyl coenzyme A thioester hydrolase;Isoform 6 of Cytosolic acyl coenzyme A thioester hydrolase;Isoform 3 of Cytosolic acyl coenzyme A t	O00154-1;O00154;A8K232;O00154-4;B3KQ12;O00154-5;A8K837;B7Z957;O00154-6;A8K6B8;B4DUX0;O00154-3;O00154-2	BACH_HUMAN	ENST00000361521;ENST00000377842;ENST00000377845;ENST00000377855;ENST00000377858;ENST00000377860	OTTHUMP00000001410;OTTHUMP00000001415;OTTHUMP00000001413;OTTHUMP00000001414;OTTHUMP00000200492;OTTHUMP00000200493	NP_863654;NP_009205;NP_863655;NP_863656	PF03061	4HBT	Thioesterase superfamily	GO:0005739;GO:0043226;GO:0043227;GO:0043229;GO:0043231;GO:0044424;GO:0044444;GO:0044464	mitochondrion;organelle;membrane-bounded organelle;intracellular organelle;intracellular membrane-bounded organelle;intracellular part;cytoplasmic part;cell part	GO:0000062;GO:0003824;GO:0004091;GO:0005488;GO:0005504;GO:0008289;GO:0016289;GO:0016290;GO:0016291;GO:0016787;GO:0016788;GO:0016790;GO:0031406;GO:0033293;GO:0048037;GO:0050662	acyl-CoA binding;catalytic activity;carboxylesterase activity;binding;fatty acid binding;lipid binding;CoA hydrolase activity;palmitoyl-CoA hydrolase activity;acyl-CoA thioesterase activity;hydrolase activity;hydrolase activity, acting on ester bonds	GO:0006629;GO:0008152;GO:0044238	lipid metabolic process;metabolic process;primary metabolic process	hsa:11332	ko01040	Biosynthesis of unsaturated fatty acids	K01068	7	4	4	7	4	4	7	4	4	7	13.2	13.2	13.2	41.796	380	2.4179e-70	0.63278	1.1942	0.28031	0.29967	12.166
2356	13211			IPI00298202;IPI00373836;IPI00908749;IPI00877054	1;1;1;1	1;1;1;1	1;1;1;1	Acyl-coenzyme A thioesterase 8;Choloyl-coenzyme A thioesterase;Acyl-CoA thioesterase 8;Peroxisomal acyl-coenzyme A thioester hydrolase 1;Peroxisomal long-chain acyl-CoA thioesterase 1;HIV-Nef-associated acyl-CoA thioesterase;Thioesterase II;PTE-2;Acyl-CoA thioesterase 8, isoform CRA_c;Putative uncharacterized protein ACOT8;cDNA FLJ60669, highly similar to Acyl-coenzyme A thioesterase 8 (EC 3.1.2.…	ACOT8;ACTEIII;PTE1;PTE2	Acyl-coenzyme A thioesterase 8;Putative uncharacterized protein ACOT8;cDNA FLJ60669, highly similar to Acyl-coenzyme A thioesterase 8;cDNA FLJ78565	O14734;Q6FHI2;A6NDT2;B4DLF4;A8K8X9	ACOT8_HUMAN;A6NDT2_HUMAN;B4DLF4_HUMAN;A8K8X9_HUMAN	ENST00000217455;ENST00000347763	OTTHUMP00000031675	NP_005460	PF02551	Acyl_CoA_thio	Acyl-CoA thioesterase	GO:0005777;GO:0042579;GO:0043226;GO:0043227;GO:0043229;GO:0043231;GO:0044424;GO:0044444;GO:0044464	peroxisome;microbody;organelle;membrane-bounded organelle;intracellular organelle;intracellular membrane-bounded organelle;intracellular part;cytoplasmic part;cell part	GO:0003824;GO:0004091;GO:0005488;GO:0005515;GO:0016289;GO:0016291;GO:0016787;GO:0016788;GO:0016790;GO:0033882	catalytic activity;carboxylesterase activity;binding;protein binding;CoA hydrolase activity;acyl-CoA thioesterase activity;hydrolase activity;hydrolase activity, acting on ester bonds;thiolester hydrolase activity;choloyl-CoA hydrolase activity	GO:0006082;GO:0006629;GO:0006631;GO:0006637;GO:0006732;GO:0006996;GO:0007031;GO:0008152;GO:0009987;GO:0016043;GO:0019752;GO:0032787;GO:0042180;GO:0043436;GO:0044237;GO:0044238;GO:0044255;GO:0044419;GO:0051186;GO:0051704	organic acid metabolic process;lipid metabolic process;fatty acid metabolic process;acyl-CoA metabolic process;coenzyme metabolic process;organelle organization;peroxisome organization;metabolic process;cellular process;cellular component organization	hsa:10005			K11992	4	1	1	1	1	1	1	1	1	1	3.4	3.4	3.4	35.914	319	0.054309	0.0016275	0.0025464	2.3012e-72	6.3622e-109	10.115
2108	2749;3590;5991;6788;7076;10251;10252;13823;15993	354	163	IPI00646015;IPI00220710;IPI00921986;IPI00748985;IPI00647609;IPI00639932	9;9;9;8;4;2	9;9;9;8;4;2	9;9;9;8;4;2	Acyl-coenzyme A thioesterase 9, mitochondrial;Acyl-CoA thioester hydrolase 9	ACOT9;CGI-16	acyl-Coenzyme A thioesterase 2, mitochondrial isoform a;Isoform 1 of Acyl-coenzyme A thioesterase 9, mitochondrial;Isoform 2 of Acyl-coenzyme A thioesterase 9, mitochondrial;Isoform 3 of Acyl-coenzyme A thioesterase 9, mitochondrial	Q9Y305-1;Q9Y305;B7ZM94;Q96EA2;Q9Y305-2;Q9Y305-3	ACOT9_HUMAN	ENST00000336430;ENST00000379303	OTTHUMP00000023065;OTTHUMP00000023068	NP_001032248;NP_001028755				GO:0005739;GO:0043226;GO:0043227;GO:0043229;GO:0043231;GO:0044424;GO:0044444;GO:0044464	mitochondrion;organelle;membrane-bounded organelle;intracellular organelle;intracellular membrane-bounded organelle;intracellular part;cytoplasmic part;cell part	GO:0003824;GO:0003986;GO:0004091;GO:0016289;GO:0016787;GO:0016788;GO:0016790	catalytic activity;acetyl-CoA hydrolase activity;carboxylesterase activity;CoA hydrolase activity;hydrolase activity;hydrolase activity, acting on ester bonds;thiolester hydrolase activity	GO:0006082;GO:0006629;GO:0006631;GO:0006637;GO:0006732;GO:0008152;GO:0009987;GO:0019752;GO:0032787;GO:0042180;GO:0043436;GO:0044237;GO:0044238;GO:0044255;GO:0051186	organic acid metabolic process;lipid metabolic process;fatty acid metabolic process;acyl-CoA metabolic process;coenzyme metabolic process;metabolic process;cellular process;carboxylic acid metabolic process;monocarboxylic acid metabolic process					6	9	11	21	9	11	21	9	11	21	22.5	22.5	22.5	50.85	448	1.0284e-101	0.47956	0.66834	0.12001	0.074823	17.149
2119	2543;5433;6104;9263;9264	326;327	148;163	IPI00646015;IPI00220710;IPI00921986;IPI00748985;IPI00647609;IPI00639932	5;5;5;5;3;1	5;5;5;5;3;1	5;5;5;5;3;1	Acyl-coenzyme A thioesterase 9, mitochondrial;Acyl-CoA thioester hydrolase 9	ACOT9;CGI-16	acyl-Coenzyme A thioesterase 2, mitochondrial isoform a;Isoform 1 of Acyl-coenzyme A thioesterase 9, mitochondrial;Isoform 2 of Acyl-coenzyme A thioesterase 9, mitochondrial;Isoform 3 of Acyl-coenzyme A thioesterase 9, mitochondrial;13 kDa protein	Q9Y305-1;Q9Y305;B7ZM94;Q96EA2;Q9Y305-2;Q9Y305-3	ACOT9_HUMAN	ENST00000336430;ENST00000379303	OTTHUMP00000023065;OTTHUMP00000023068;OTTHUMP00000023069	NP_001032248;NP_001028755				GO:0005739;GO:0043226;GO:0043227;GO:0043229;GO:0043231;GO:0044424;GO:0044444;GO:0044464	mitochondrion;organelle;membrane-bounded organelle;intracellular organelle;intracellular membrane-bounded organelle;intracellular part;cytoplasmic part;cell part	GO:0003824;GO:0003986;GO:0004091;GO:0016289;GO:0016787;GO:0016788;GO:0016790	catalytic activity;acetyl-CoA hydrolase activity;carboxylesterase activity;CoA hydrolase activity;hydrolase activity;hydrolase activity, acting on ester bonds;thiolester hydrolase activity	GO:0006082;GO:0006629;GO:0006631;GO:0006637;GO:0006732;GO:0008152;GO:0009987;GO:0019752;GO:0032787;GO:0042180;GO:0043436;GO:0044237;GO:0044238;GO:0044255;GO:0051186	organic acid metabolic process;lipid metabolic process;fatty acid metabolic process;acyl-CoA metabolic process;coenzyme metabolic process;metabolic process;cellular process;carboxylic acid metabolic process;monocarboxylic acid metabolic process					6	5	7	10	5	7	10	5	7	10	14.1	14.1	14.1	50.85	448	1.8131e-38	0.73912	1.0302	0.41065	0.38661	24.267
1895	2237;2911;4892;5623;5867;8592;8593;11528	306;307	148;163	IPI00646015;IPI00220710;IPI00921986;IPI00748985;IPI00647609;IPI00639932	8;8;8;7;4;2	8;8;8;7;4;2	8;8;8;7;4;2	Acyl-coenzyme A thioesterase 9, mitochondrial;Acyl-CoA thioester hydrolase 9	ACOT9;CGI-16	acyl-Coenzyme A thioesterase 2, mitochondrial isoform a;Isoform 1 of Acyl-coenzyme A thioesterase 9, mitochondrial;Isoform 2 of Acyl-coenzyme A thioesterase 9, mitochondrial;Isoform 3 of Acyl-coenzyme A thioesterase 9, mitochondrial;13 kDa protein	Q9Y305-1;Q9Y305;B7ZM94;Q96EA2;Q9Y305-2;Q9Y305-3	ACOT9_HUMAN	ENST00000336430;ENST00000379303	OTTHUMP00000023065;OTTHUMP00000023068;OTTHUMP00000023069	NP_001032248;NP_001028755				GO:0005739;GO:0043226;GO:0043227;GO:0043229;GO:0043231;GO:0044424;GO:0044444;GO:0044464	mitochondrion;organelle;membrane-bounded organelle;intracellular organelle;intracellular membrane-bounded organelle;intracellular part;cytoplasmic part;cell part	GO:0003824;GO:0003986;GO:0004091;GO:0016289;GO:0016787;GO:0016788;GO:0016790	catalytic activity;acetyl-CoA hydrolase activity;carboxylesterase activity;CoA hydrolase activity;hydrolase activity;hydrolase activity, acting on ester bonds;thiolester hydrolase activity	GO:0006082;GO:0006629;GO:0006631;GO:0006637;GO:0006732;GO:0008152;GO:0009987;GO:0019752;GO:0032787;GO:0042180;GO:0043436;GO:0044237;GO:0044238;GO:0044255;GO:0051186	organic acid metabolic process;lipid metabolic process;fatty acid metabolic process;acyl-CoA metabolic process;coenzyme metabolic process;metabolic process;cellular process;carboxylic acid metabolic process;monocarboxylic acid metabolic process					6	8	9	11	8	9	11	8	9	11	20.5	20.5	20.5	50.85	448	1.0584e-88	0.34871	0.70629	0.34952	0.31766	17.022
2333	2740;3539;7257;9620;15676	404	39	IPI00296907;IPI00477729	5;5	5;5	5;5	Peroxisomal acyl-coenzyme A oxidase 1;Palmitoyl-CoA oxidase;Straight-chain acyl-CoA oxidase	ACOX1;ACOX	Isoform 1 of Peroxisomal acyl-coenzyme A oxidase 1;Isoform 2 of Peroxisomal acyl-coenzyme A oxidase 1	Q15067-1;Q15067;A8KAA0;Q7Z3W5;Q15067-2;A8K6X8;B4DK61;B4DU07	ACOX1_HUMAN	ENST00000293217;ENST00000301608	OTTHUMP00000182484;OTTHUMP00000182485	NP_009223;NP_004026	PF01756;PF02770	ACOX;Acyl-CoA_dh_M	Acyl-CoA oxidase;Acyl-CoA dehydrogenase, middle domain	GO:0005739;GO:0005778;GO:0016020;GO:0031090;GO:0031903;GO:0042579;GO:0043226;GO:0043227;GO:0043229;GO:0043231;GO:0044422;GO:0044424;GO:0044438;GO:0044439;GO:0044444;GO:0044446;GO:0044464;GO:0005777	mitochondrion;peroxisomal membrane;membrane;organelle membrane;microbody membrane;microbody;organelle;membrane-bounded organelle;intracellular organelle;intracellular membrane-bounded organelle;organelle part;intracellular part;microbody part	GO:0000166;GO:0001882;GO:0001883;GO:0003824;GO:0003995;GO:0003997;GO:0005488;GO:0005515;GO:0009055;GO:0016491;GO:0016627;GO:0016634;GO:0017076;GO:0030554;GO:0047485;GO:0048037;GO:0050660;GO:0050662	nucleotide binding;nucleoside binding;purine nucleoside binding;catalytic activity;acyl-CoA dehydrogenase activity;acyl-CoA oxidase activity;binding;protein binding;electron carrier activity;oxidoreductase activity	GO:0006082;GO:0006091;GO:0006629;GO:0006631;GO:0006635;GO:0006690;GO:0006692;GO:0006693;GO:0008152;GO:0009056;GO:0009062;GO:0009987;GO:0016042;GO:0016054;GO:0019395;GO:0019752;GO:0030258;GO:0032787;GO:0033559;GO:0034440;GO:0042180;GO:0043436;GO:0044237;GO:0044238;GO:0044242;GO:0044248;GO:0044255;GO:0046395;GO:0055114	organic acid metabolic process;generation of precursor metabolites and energy;lipid metabolic process;fatty acid metabolic process;fatty acid beta-oxidation;icosanoid metabolic process;prostanoid metabolic process;prostaglandin metabolic process	hsa:51	ko00071;ko00592;ko01040;ko03320	Fatty acid metabolism;alpha-Linolenic acid metabolism;Biosynthesis of unsaturated fatty acids;PPAR signaling pathway	K00232	2	5	6	8	5	6	8	5	6	8	13.6	13.6	13.6	74.423	660	3.0634e-61	0.85625	1.1781	0.2953	0.28001	10.219
2339	2467;3206;6543;14063			IPI00296907;IPI00477729	4;4	4;4	4;4	Peroxisomal acyl-coenzyme A oxidase 1;Palmitoyl-CoA oxidase;Straight-chain acyl-CoA oxidase	ACOX1;ACOX	Isoform 1 of Peroxisomal acyl-coenzyme A oxidase 1;Isoform 2 of Peroxisomal acyl-coenzyme A oxidase 1	Q15067-1;Q15067;A8KAA0;Q7Z3W5;Q15067-2;A8K6X8;B4DK61;B4DU07	ACOX1_HUMAN	ENST00000293217;ENST00000301608	OTTHUMP00000182484;OTTHUMP00000182485	NP_009223;NP_004026	PF01756;PF02770	ACOX;Acyl-CoA_dh_M	Acyl-CoA oxidase;Acyl-CoA dehydrogenase, middle domain	GO:0005739;GO:0005778;GO:0016020;GO:0031090;GO:0031903;GO:0042579;GO:0043226;GO:0043227;GO:0043229;GO:0043231;GO:0044422;GO:0044424;GO:0044438;GO:0044439;GO:0044444;GO:0044446;GO:0044464;GO:0005777	mitochondrion;peroxisomal membrane;membrane;organelle membrane;microbody membrane;microbody;organelle;membrane-bounded organelle;intracellular organelle;intracellular membrane-bounded organelle;organelle part;intracellular part;microbody part	GO:0000166;GO:0001882;GO:0001883;GO:0003824;GO:0003995;GO:0003997;GO:0005488;GO:0005515;GO:0009055;GO:0016491;GO:0016627;GO:0016634;GO:0017076;GO:0030554;GO:0047485;GO:0048037;GO:0050660;GO:0050662	nucleotide binding;nucleoside binding;purine nucleoside binding;catalytic activity;acyl-CoA dehydrogenase activity;acyl-CoA oxidase activity;binding;protein binding;electron carrier activity;oxidoreductase activity	GO:0006082;GO:0006091;GO:0006629;GO:0006631;GO:0006635;GO:0006690;GO:0006692;GO:0006693;GO:0008152;GO:0009056;GO:0009062;GO:0009987;GO:0016042;GO:0016054;GO:0019395;GO:0019752;GO:0030258;GO:0032787;GO:0033559;GO:0034440;GO:0042180;GO:0043436;GO:0044237;GO:0044238;GO:0044242;GO:0044248;GO:0044255;GO:0046395;GO:0055114	organic acid metabolic process;generation of precursor metabolites and energy;lipid metabolic process;fatty acid metabolic process;fatty acid beta-oxidation;icosanoid metabolic process;prostanoid metabolic process;prostaglandin metabolic process	hsa:51	ko00071;ko00592;ko01040;ko03320	Fatty acid metabolism;alpha-Linolenic acid metabolism;Biosynthesis of unsaturated fatty acids;PPAR signaling pathway	K00232	2	4	4	4	4	4	4	4	4	4	12.1	12.1	12.1	74.423	660	1.918e-72	0.67308	0.86725	0.36426	0.37648	10.404
2108	356;2719;2871;5999;8045;13107			IPI00296907;IPI00477729	6;6	6;6	6;6	Peroxisomal acyl-coenzyme A oxidase 1;Palmitoyl-CoA oxidase;Straight-chain acyl-CoA oxidase	ACOX1;ACOX	Isoform 1 of Peroxisomal acyl-coenzyme A oxidase 1;Isoform 2 of Peroxisomal acyl-coenzyme A oxidase 1	Q15067-1;Q15067;A8KAA0;Q7Z3W5;Q15067-2;A8K6X8;B4DK61;B4DU07	ACOX1_HUMAN	ENST00000293217;ENST00000301608	OTTHUMP00000182484;OTTHUMP00000182485	NP_009223;NP_004026	PF01756;PF02770	ACOX;Acyl-CoA_dh_M	Acyl-CoA oxidase;Acyl-CoA dehydrogenase, middle domain	GO:0005739;GO:0005778;GO:0016020;GO:0031090;GO:0031903;GO:0042579;GO:0043226;GO:0043227;GO:0043229;GO:0043231;GO:0044422;GO:0044424;GO:0044438;GO:0044439;GO:0044444;GO:0044446;GO:0044464;GO:0005777	mitochondrion;peroxisomal membrane;membrane;organelle membrane;microbody membrane;microbody;organelle;membrane-bounded organelle;intracellular organelle;intracellular membrane-bounded organelle;organelle part;intracellular part;microbody part	GO:0000166;GO:0001882;GO:0001883;GO:0003824;GO:0003995;GO:0003997;GO:0005488;GO:0005515;GO:0009055;GO:0016491;GO:0016627;GO:0016634;GO:0017076;GO:0030554;GO:0047485;GO:0048037;GO:0050660;GO:0050662	nucleotide binding;nucleoside binding;purine nucleoside binding;catalytic activity;acyl-CoA dehydrogenase activity;acyl-CoA oxidase activity;binding;protein binding;electron carrier activity;oxidoreductase activity	GO:0006082;GO:0006091;GO:0006629;GO:0006631;GO:0006635;GO:0006690;GO:0006692;GO:0006693;GO:0008152;GO:0009056;GO:0009062;GO:0009987;GO:0016042;GO:0016054;GO:0019395;GO:0019752;GO:0030258;GO:0032787;GO:0033559;GO:0034440;GO:0042180;GO:0043436;GO:0044237;GO:0044238;GO:0044242;GO:0044248;GO:0044255;GO:0046395;GO:0055114	organic acid metabolic process;generation of precursor metabolites and energy;lipid metabolic process;fatty acid metabolic process;fatty acid beta-oxidation;icosanoid metabolic process;prostanoid metabolic process;prostaglandin metabolic process	hsa:51	ko00071;ko00592;ko01040;ko03320	Fatty acid metabolism;alpha-Linolenic acid metabolism;Biosynthesis of unsaturated fatty acids;PPAR signaling pathway	K00232	2	6	6	8	6	6	8	6	6	8	15	15	15	74.423	660	2.5259e-76	0.5652	1.0778	0.34817	0.36724	11.434
928	10783;12289;13268			IPI00020226;IPI00827610	3;2	3;2	3;2	Peroxisomal acyl-coenzyme A oxidase 3;Pristanoyl-CoA oxidase;Branched-chain acyl-CoA oxidase	ACOX3;BRCOX;PRCOX	Isoform 1 of Peroxisomal acyl-coenzyme A oxidase 3;Isoform 2 of Peroxisomal acyl-coenzyme A oxidase 3	O15254-1;O15254;B2R856;O15254-2	ACOX3_HUMAN	ENST00000356406	OTTHUMP00000115592	NP_003492;NP_001095137	PF01756;PF00441;PF02770	ACOX;Acyl-CoA_dh_1;Acyl-CoA_dh_M	Acyl-CoA oxidase;Acyl-CoA dehydrogenase, C-terminal domain;Acyl-CoA dehydrogenase, middle domain	GO:0005777;GO:0042579;GO:0043226;GO:0043227;GO:0043229;GO:0043231;GO:0044424;GO:0044444;GO:0044464	peroxisome;microbody;organelle;membrane-bounded organelle;intracellular organelle;intracellular membrane-bounded organelle;intracellular part;cytoplasmic part;cell part	GO:0000166;GO:0001882;GO:0001883;GO:0003824;GO:0003995;GO:0003997;GO:0005488;GO:0009055;GO:0016491;GO:0016627;GO:0016634;GO:0017076;GO:0030554;GO:0048037;GO:0050660;GO:0050662	nucleotide binding;nucleoside binding;purine nucleoside binding;catalytic activity;acyl-CoA dehydrogenase activity;acyl-CoA oxidase activity;binding;electron carrier activity;oxidoreductase activity	GO:0006082;GO:0006629;GO:0006631;GO:0006635;GO:0008152;GO:0008202;GO:0008206;GO:0009056;GO:0009058;GO:0009062;GO:0009987;GO:0016042;GO:0016054;GO:0019395;GO:0019752;GO:0030258;GO:0032787;GO:0034440;GO:0042180;GO:0043436;GO:0044237;GO:0044238;GO:0044242;GO:0044248;GO:0044249;GO:0044255;GO:0046395;GO:0055114	organic acid metabolic process;lipid metabolic process;fatty acid metabolic process;fatty acid beta-oxidation;metabolic process;steroid metabolic process;bile acid metabolic process;catabolic process;biosynthetic process;fatty acid catabolic process	hsa:8310	ko00071;ko00592;ko01040;ko03320	Fatty acid metabolism;alpha-Linolenic acid metabolism;Biosynthesis of unsaturated fatty acids;PPAR signaling pathway	K00232	2	3	3	6	3	3	6	3	3	6	5.1	5.1	5.1	77.628	700	4.0571e-52	0.57404	0.83099	0.30192	0.31377	22.849
940	11046;11928			IPI00020226;IPI00827610	2;2	2;2	2;2	Peroxisomal acyl-coenzyme A oxidase 3;Pristanoyl-CoA oxidase;Branched-chain acyl-CoA oxidase	ACOX3;BRCOX;PRCOX	Isoform 1 of Peroxisomal acyl-coenzyme A oxidase 3;Isoform 2 of Peroxisomal acyl-coenzyme A oxidase 3	O15254-1;O15254;B2R856;O15254-2	ACOX3_HUMAN	ENST00000356406	OTTHUMP00000115592	NP_003492;NP_001095137	PF01756;PF00441;PF02770	ACOX;Acyl-CoA_dh_1;Acyl-CoA_dh_M	Acyl-CoA oxidase;Acyl-CoA dehydrogenase, C-terminal domain;Acyl-CoA dehydrogenase, middle domain	GO:0005777;GO:0042579;GO:0043226;GO:0043227;GO:0043229;GO:0043231;GO:0044424;GO:0044444;GO:0044464	peroxisome;microbody;organelle;membrane-bounded organelle;intracellular organelle;intracellular membrane-bounded organelle;intracellular part;cytoplasmic part;cell part	GO:0000166;GO:0001882;GO:0001883;GO:0003824;GO:0003995;GO:0003997;GO:0005488;GO:0009055;GO:0016491;GO:0016627;GO:0016634;GO:0017076;GO:0030554;GO:0048037;GO:0050660;GO:0050662	nucleotide binding;nucleoside binding;purine nucleoside binding;catalytic activity;acyl-CoA dehydrogenase activity;acyl-CoA oxidase activity;binding;electron carrier activity;oxidoreductase activity	GO:0006082;GO:0006629;GO:0006631;GO:0006635;GO:0008152;GO:0008202;GO:0008206;GO:0009056;GO:0009058;GO:0009062;GO:0009987;GO:0016042;GO:0016054;GO:0019395;GO:0019752;GO:0030258;GO:0032787;GO:0034440;GO:0042180;GO:0043436;GO:0044237;GO:0044238;GO:0044242;GO:0044248;GO:0044249;GO:0044255;GO:0046395;GO:0055114	organic acid metabolic process;lipid metabolic process;fatty acid metabolic process;fatty acid beta-oxidation;metabolic process;steroid metabolic process;bile acid metabolic process;catabolic process;biosynthetic process;fatty acid catabolic process	hsa:8310	ko00071;ko00592;ko01040;ko03320	Fatty acid metabolism;alpha-Linolenic acid metabolism;Biosynthesis of unsaturated fatty acids;PPAR signaling pathway	K00232	2	2	2	2	2	2	2	2	2	2	3.6	3.6	3.6	77.628	700	3.6719e-18	0.1956	1.4684	0.06513	0.15866	28.554
2070	6730;9750;11437;12762			IPI00219861;IPI00218847;IPI00410615;IPI00759646;IPI00893203;IPI00382703;IPI00936586;IPI00935343;IPI00892543	4;3;3;2;2;2;1;1;1	4;3;3;2;2;2;1;1;1	4;3;3;2;2;2;1;1;1	Low molecular weight phosphotyrosine protein phosphatase;Low molecular weight cytosolic acid phosphatase;Red cell acid phosphatase 1;Adipocyte acid phosphatase;Putative uncharacterized protein ACP1;Protein-tyrosine-phosphatase, isoform 3	ACP1	Isoform 1 of Low molecular weight phosphotyrosine protein phosphatase;Isoform 2 of Low molecular weight phosphotyrosine protein phosphatase;Isoform 3 of Low molecular weight phosphotyrosine protein phosphatase;acid phosphatase 1, soluble isoform d;9 kDa pr	P24666-1;P24666;Q59EH3;P24666-2;A8K1L9;P24666-3;B5MCC7;O75702	PPAC_HUMAN;B5MCC7_HUMAN;O75702_HUMAN	ENST00000272065;ENST00000272067;ENST00000407983;ENST00000272066;ENST00000405233	OTTHUMP00000109538;OTTHUMP00000109539;OTTHUMP00000199909;OTTHUMP00000199914;OTTHUMP00000199911;OTTHUMP00000199915	NP_004291;NP_009030;NP_001035739	PF01451	LMWPc	Low molecular weight phosphotyrosine protein phosphatase	GO:0000267;GO:0005625;GO:0005737;GO:0044424;GO:0044464	cell fraction;soluble fraction;cytoplasm;intracellular part;cell part	GO:0003824;GO:0003993;GO:0004721;GO:0004725;GO:0004726;GO:0005488;GO:0005515;GO:0016787;GO:0016788;GO:0016791;GO:0042578;GO:0042802	catalytic activity;acid phosphatase activity;phosphoprotein phosphatase activity;protein tyrosine phosphatase activity;non-membrane spanning protein tyrosine phosphatase activity;binding;protein binding;hydrolase activity	GO:0006464;GO:0006470;GO:0006793;GO:0006796;GO:0008152;GO:0009987;GO:0016311;GO:0019538;GO:0034960;GO:0043170;GO:0043283;GO:0043412;GO:0043687;GO:0044237;GO:0044238;GO:0044260;GO:0044267	protein modification process;protein amino acid dephosphorylation;phosphorus metabolic process;phosphate metabolic process;metabolic process;cellular process;dephosphorylation;protein metabolic process;cellular biopolymer metabolic process					9	4	4	6	4	4	6	4	4	6	37.3	37.3	37.3	18.042	158	3.1935e-53	0.7609	1.0255	0.45386	0.42394	25.977
2021	6038;10324;11473			IPI00218847;IPI00219861;IPI00410615;IPI00936586;IPI00935343;IPI00759646;IPI00892543;IPI00893203;IPI00382703	3;3;3;1;1;1;1;1;1	3;3;3;1;1;1;1;1;1	3;3;3;1;1;1;1;1;1	Low molecular weight phosphotyrosine protein phosphatase;Low molecular weight cytosolic acid phosphatase;Red cell acid phosphatase 1;Adipocyte acid phosphatase	ACP1	Isoform 2 of Low molecular weight phosphotyrosine protein phosphatase;Isoform 1 of Low molecular weight phosphotyrosine protein phosphatase;Isoform 3 of Low molecular weight phosphotyrosine protein phosphatase	P24666-2;P24666;A8K1L9;P24666-1;Q59EH3;P24666-3	PPAC_HUMAN	ENST00000272065;ENST00000272067	OTTHUMP00000109539;OTTHUMP00000109538	NP_009030;NP_004291	PF01451	LMWPc	Low molecular weight phosphotyrosine protein phosphatase	GO:0000267;GO:0005625;GO:0005737;GO:0044424;GO:0044464	cell fraction;soluble fraction;cytoplasm;intracellular part;cell part	GO:0003824;GO:0003993;GO:0004721;GO:0004725;GO:0004726;GO:0005488;GO:0005515;GO:0016787;GO:0016788;GO:0016791;GO:0042578;GO:0042802	catalytic activity;acid phosphatase activity;phosphoprotein phosphatase activity;protein tyrosine phosphatase activity;non-membrane spanning protein tyrosine phosphatase activity;binding;protein binding;hydrolase activity	GO:0006464;GO:0006470;GO:0006793;GO:0006796;GO:0008152;GO:0009987;GO:0016311;GO:0019538;GO:0034960;GO:0043170;GO:0043283;GO:0043412;GO:0043687;GO:0044237;GO:0044238;GO:0044260;GO:0044267	protein modification process;protein amino acid dephosphorylation;phosphorus metabolic process;phosphate metabolic process;metabolic process;cellular process;dephosphorylation;protein metabolic process;cellular biopolymer metabolic process					9	3	3	3	3	3	3	3	3	3	29.7	29.7	29.7	17.977	158	3.147e-50	0.19033	1.0162	0.43009	0.38562	19.247
1862	8164;10632			IPI00219861;IPI00759646;IPI00893203;IPI00382703;IPI00218847;IPI00410615;IPI00892543	2;2;2;2;1;1;1	2;2;2;2;1;1;1	2;2;2;2;1;1;1	Low molecular weight phosphotyrosine protein phosphatase;Low molecular weight cytosolic acid phosphatase;Red cell acid phosphatase 1;Adipocyte acid phosphatase;Putative uncharacterized protein ACP1;Protein-tyrosine-phosphatase, isoform 3	ACP1	Isoform 1 of Low molecular weight phosphotyrosine protein phosphatase;acid phosphatase 1, soluble isoform d;9 kDa protein;Protein-tyrosine-phosphatase, isoform 3;Isoform 2 of Low molecular weight phosphotyrosine protein phosphatase;Isoform 3 of Low molecul	P24666-1;P24666;Q59EH3;B5MCC7;O75702;P24666-2;A8K1L9;P24666-3;B5MCH8	PPAC_HUMAN;B5MCC7_HUMAN;O75702_HUMAN;B5MCH8_HUMAN	ENST00000272065;ENST00000272067;ENST00000407983;ENST00000272066;ENST00000405233;ENST00000405364	OTTHUMP00000109538;OTTHUMP00000199909;OTTHUMP00000199914;OTTHUMP00000199911;OTTHUMP00000199915;OTTHUMP00000109539;OTTHUMP00000199910	NP_004291;NP_001035739;NP_009030	PF01451	LMWPc	Low molecular weight phosphotyrosine protein phosphatase	GO:0000267;GO:0005625;GO:0005737;GO:0044424;GO:0044464	cell fraction;soluble fraction;cytoplasm;intracellular part;cell part	GO:0003824;GO:0003993;GO:0004721;GO:0004725;GO:0004726;GO:0005488;GO:0005515;GO:0016787;GO:0016788;GO:0016791;GO:0042578;GO:0042802	catalytic activity;acid phosphatase activity;phosphoprotein phosphatase activity;protein tyrosine phosphatase activity;non-membrane spanning protein tyrosine phosphatase activity;binding;protein binding;hydrolase activity	GO:0006464;GO:0006470;GO:0006793;GO:0006796;GO:0008152;GO:0009987;GO:0016311;GO:0019538;GO:0034960;GO:0043170;GO:0043283;GO:0043412;GO:0043687;GO:0044237;GO:0044238;GO:0044260;GO:0044267	protein modification process;protein amino acid dephosphorylation;phosphorus metabolic process;phosphate metabolic process;metabolic process;cellular process;dephosphorylation;protein metabolic process;cellular biopolymer metabolic process					7	2	2	3	2	2	3	2	2	3	15.2	15.2	15.2	18.042	158	2.7101e-28	0.72305	1.3076	0.22622	0.2278	18.45
135	4740;5136;9211;9275			IPI00003807;IPI00925377;IPI00909518;IPI00922425	4;4;1;1	4;4;1;1	4;4;1;1	Lysosomal acid phosphatase;cDNA FLJ52440, highly similar to Lysosomal acid phosphatase (EC 3.1.3.2)	ACP2	Lysosomal acid phosphatase;cDNA FLJ52440, highly similar to Lysosomal acid phosphatase	P11117;B7Z552;B7Z6L8;B7Z7D2;B7Z8T9;B7Z4Z2	PPAL_HUMAN;B7Z4Z2_HUMAN	ENST00000256997		NP_001601	PF00328	Acid_phosphat_A	Histidine acid phosphatase	GO:0005765;GO:0005774;GO:0005775;GO:0016020;GO:0016021;GO:0031090;GO:0031224;GO:0031974;GO:0043202;GO:0043233;GO:0044422;GO:0044424;GO:0044425;GO:0044437;GO:0044444;GO:0044446;GO:0044464;GO:0070013	lysosomal membrane;vacuolar membrane;vacuolar lumen;membrane;integral to membrane;organelle membrane;intrinsic to membrane;membrane-enclosed lumen;lysosomal lumen;organelle lumen;organelle part;intracellular part;membrane part;vacuolar part	GO:0003824;GO:0003993;GO:0016787;GO:0016788;GO:0016791;GO:0042578	catalytic activity;acid phosphatase activity;hydrolase activity;hydrolase activity, acting on ester bonds;phosphatase activity;phosphoric ester hydrolase activity							4	4	4	8	4	4	8	4	4	8	9.7	9.7	9.7	48.344	423	4.9609e-51	0.91206	1.2611	0.22813	0.2347	15.859
144	4315;4649;8306;8371			IPI00003807;IPI00925377;IPI00909518;IPI00922425	4;4;1;1	4;4;1;1	4;4;1;1	Lysosomal acid phosphatase;cDNA FLJ52440, highly similar to Lysosomal acid phosphatase (EC 3.1.3.2)	ACP2	Lysosomal acid phosphatase;cDNA FLJ52440, highly similar to Lysosomal acid phosphatase	P11117;B7Z552;B7Z6L8;B7Z7D2;B7Z8T9;B7Z4Z2	PPAL_HUMAN;B7Z4Z2_HUMAN	ENST00000256997		NP_001601	PF00328	Acid_phosphat_A	Histidine acid phosphatase	GO:0005765;GO:0005774;GO:0005775;GO:0016020;GO:0016021;GO:0031090;GO:0031224;GO:0031974;GO:0043202;GO:0043233;GO:0044422;GO:0044424;GO:0044425;GO:0044437;GO:0044444;GO:0044446;GO:0044464;GO:0070013	lysosomal membrane;vacuolar membrane;vacuolar lumen;membrane;integral to membrane;organelle membrane;intrinsic to membrane;membrane-enclosed lumen;lysosomal lumen;organelle lumen;organelle part;intracellular part;membrane part;vacuolar part	GO:0003824;GO:0003993;GO:0016787;GO:0016788;GO:0016791;GO:0042578	catalytic activity;acid phosphatase activity;hydrolase activity;hydrolase activity, acting on ester bonds;phosphatase activity;phosphoric ester hydrolase activity							4	4	4	5	4	4	5	4	4	5	9.7	9.7	9.7	48.344	423	1.3009e-07	0.23099	1.5548	0.042644	0.01555	13.578
120	3852;4191			IPI00003807;IPI00925377;IPI00909518;IPI00922425	2;2;1;1	2;2;1;1	2;2;1;1	Lysosomal acid phosphatase;cDNA FLJ52440, highly similar to Lysosomal acid phosphatase (EC 3.1.3.2);cDNA FLJ51058, highly similar to Lysosomal acid phosphatase (EC 3.1.3.2);cDNA FLJ51106, highly similar to Lysosomal acid phosphatase (EC 3.1.3.2)	ACP2	Lysosomal acid phosphatase;cDNA FLJ52440, highly similar to Lysosomal acid phosphatase;acid phosphatase 2, lysosomal isoform 2;cDNA FLJ51106, highly similar to Lysosomal acid phosphatase	P11117;B7Z552;B7Z6L8;B7Z7D2;B7Z8T9;B7Z4Z2;B7Z5T5;B7Z6U3;B7Z6T8	PPAL_HUMAN;B7Z4Z2_HUMAN;B7Z5T5_HUMAN;B7Z6T8_HUMAN	ENST00000256997		NP_001601;NP_001124536	PF00328	Acid_phosphat_A	Histidine acid phosphatase	GO:0005765;GO:0005774;GO:0005775;GO:0016020;GO:0016021;GO:0031090;GO:0031224;GO:0031974;GO:0043202;GO:0043233;GO:0044422;GO:0044424;GO:0044425;GO:0044437;GO:0044444;GO:0044446;GO:0044464;GO:0070013	lysosomal membrane;vacuolar membrane;vacuolar lumen;membrane;integral to membrane;organelle membrane;intrinsic to membrane;membrane-enclosed lumen;lysosomal lumen;organelle lumen;organelle part;intracellular part;membrane part;vacuolar part	GO:0003824;GO:0003993;GO:0016787;GO:0016788;GO:0016791;GO:0042578	catalytic activity;acid phosphatase activity;hydrolase activity;hydrolase activity, acting on ester bonds;phosphatase activity;phosphoric ester hydrolase activity							4	2	2	4	2	2	4	2	2	4	4.3	4.3	4.3	48.344	423	1.9899e-28	1.4121	2.7705	0.015613	0.012449	4.0161
1598	10027			IPI00099838;IPI00556344	1;1	1;1	1;1	Lysophosphatidic acid phosphatase type 6;Acid phosphatase 6, lysophosphatidic;Acid phosphatase-like protein 1;PACPL1	ACP6;ACPL1;LPAP;UNQ205/PRO231	Isoform 1 of Lysophosphatidic acid phosphatase type 6;Isoform 2 of Lysophosphatidic acid phosphatase type 6	Q9NPH0-1;Q9NPH0;Q9NPH0-2	PPA6_HUMAN	ENST00000369238;ENST00000392988	OTTHUMP00000015904	NP_057445	PF00328	Acid_phosphat_A	Histidine acid phosphatase	GO:0005576;GO:0005739;GO:0043226;GO:0043227;GO:0043229;GO:0043231;GO:0044424;GO:0044444;GO:0044464	extracellular region;mitochondrion;organelle;membrane-bounded organelle;intracellular organelle;intracellular membrane-bounded organelle;intracellular part;cytoplasmic part;cell part	GO:0003824;GO:0003993;GO:0005488;GO:0005515;GO:0016787;GO:0016788;GO:0016791;GO:0042578	catalytic activity;acid phosphatase activity;binding;protein binding;hydrolase activity;hydrolase activity, acting on ester bonds;phosphatase activity;phosphoric ester hydrolase activity	GO:0006629;GO:0008152;GO:0044238	lipid metabolic process;metabolic process;primary metabolic process	hsa:51205	ko00740;ko00361	Riboflavin metabolism;gamma-Hexachlorocyclohexane degradation	K01078	2	1	1	1	1	1	1	1	1	1	4.9	4.9	4.9	48.886	428	4.9345e-13	0.15067	1.1125	0.30676	0.34148	13.709
1444	9290			IPI00099838;IPI00556344	1;1	1;1	1;1	Lysophosphatidic acid phosphatase type 6;Acid phosphatase 6, lysophosphatidic;Acid phosphatase-like protein 1;PACPL1	ACP6;ACPL1;LPAP;UNQ205/PRO231	Isoform 1 of Lysophosphatidic acid phosphatase type 6;Isoform 2 of Lysophosphatidic acid phosphatase type 6	Q9NPH0-1;Q9NPH0;Q9NPH0-2	PPA6_HUMAN	ENST00000369238;ENST00000392988	OTTHUMP00000015904	NP_057445	PF00328	Acid_phosphat_A	Histidine acid phosphatase	GO:0005576;GO:0005739;GO:0043226;GO:0043227;GO:0043229;GO:0043231;GO:0044424;GO:0044444;GO:0044464	extracellular region;mitochondrion;organelle;membrane-bounded organelle;intracellular organelle;intracellular membrane-bounded organelle;intracellular part;cytoplasmic part;cell part	GO:0003824;GO:0003993;GO:0005488;GO:0005515;GO:0016787;GO:0016788;GO:0016791;GO:0042578	catalytic activity;acid phosphatase activity;binding;protein binding;hydrolase activity;hydrolase activity, acting on ester bonds;phosphatase activity;phosphoric ester hydrolase activity	GO:0006629;GO:0008152;GO:0044238	lipid metabolic process;metabolic process;primary metabolic process	hsa:51205	ko00740;ko00361	Riboflavin metabolism;gamma-Hexachlorocyclohexane degradation	K01078	2	1	1	1	1	1	1	1	1	1	4.9	4.9	4.9	48.886	428	0.00078315
2474	1827;9071			IPI00909579;IPI00304071	2;2	2;2	2;2	cDNA FLJ51819, weakly similar to Long-chain-fatty-acid--CoA ligase (EC 6.2.1.3);Acyl-CoA synthetase family member 2, mitochondrial	ACSF2;UNQ493/PRO1009	cDNA FLJ51819, weakly similar to Long-chain-fatty-acid--CoA ligase;Acyl-CoA synthetase family member 2, mitochondrial	B4DFQ6;Q96CM8;B4DHT5;B4DTB9;B4DUF5	B4DFQ6_HUMAN;ACSF2_HUMAN	ENST00000300441	OTTHUMP00000181653	NP_079425	PF00501	AMP-binding	AMP-binding enzyme	GO:0005739;GO:0043226;GO:0043227;GO:0043229;GO:0043231;GO:0044424;GO:0044444;GO:0044464	mitochondrion;organelle;membrane-bounded organelle;intracellular organelle;intracellular membrane-bounded organelle;intracellular part;cytoplasmic part;cell part	GO:0003824;GO:0016874;GO:0000166;GO:0001882;GO:0001883;GO:0005488;GO:0005524;GO:0017076;GO:0030554;GO:0032553;GO:0032555;GO:0032559	catalytic activity;ligase activity;nucleotide binding;nucleoside binding;purine nucleoside binding;binding;ATP binding;purine nucleotide binding;adenyl nucleotide binding;ribonucleotide binding;purine ribonucleotide binding;adenyl ribonucleotide binding	GO:0008152;GO:0006082;GO:0006629;GO:0006631;GO:0009987;GO:0019752;GO:0032787;GO:0042180;GO:0043436;GO:0044237;GO:0044238;GO:0044255	metabolic process;organic acid metabolic process;lipid metabolic process;fatty acid metabolic process;cellular process;carboxylic acid metabolic process;monocarboxylic acid metabolic process;cellular ketone metabolic process;oxoacid metabolic process	hsa:80221				2	2	2	2	2	2	2	2	2	2	3.3	3.3	3.3	70.622	640	0.00056919	2.4489	7.2874	1.1402e-13	8.4238e-12	259.24
1744	8556			IPI00166395;IPI00450347	1;1	1;1	1;1	Acyl-CoA synthetase family member 3, mitochondrial	ACSF3;PSEC0197	Isoform 1 of Acyl-CoA synthetase family member 3, mitochondrial;Isoform 2 of Acyl-CoA synthetase family member 3, mitochondrial	Q4G176-1;Q4G176;A8K4J8;Q4G176-2	ACSF3_HUMAN	ENST00000317447;ENST00000393145;ENST00000406948	OTTHUMP00000080984;OTTHUMP00000175346	NP_001120686;NP_777577	PF00501	AMP-binding	AMP-binding enzyme	GO:0005739;GO:0043226;GO:0043227;GO:0043229;GO:0043231;GO:0044424;GO:0044444;GO:0044464	mitochondrion;organelle;membrane-bounded organelle;intracellular organelle;intracellular membrane-bounded organelle;intracellular part;cytoplasmic part;cell part	GO:0000166;GO:0001882;GO:0001883;GO:0003824;GO:0005488;GO:0005524;GO:0016874;GO:0016877;GO:0016878;GO:0017076;GO:0030554;GO:0032553;GO:0032555;GO:0032559	nucleotide binding;nucleoside binding;purine nucleoside binding;catalytic activity;binding;ATP binding;ligase activity;ligase activity, forming carbon-sulfur bonds;acid-thiol ligase activity;purine nucleotide binding;adenyl nucleotide binding	GO:0006082;GO:0006629;GO:0006631;GO:0008152;GO:0009987;GO:0019752;GO:0032787;GO:0042180;GO:0043436;GO:0044237;GO:0044238;GO:0044255	organic acid metabolic process;lipid metabolic process;fatty acid metabolic process;metabolic process;cellular process;carboxylic acid metabolic process;monocarboxylic acid metabolic process;cellular ketone metabolic process;oxoacid metabolic process	hsa:197322				2	1	1	1	1	1	1	1	1	1	5.4	5.4	5.4	64.113	576	6.4898e-06
598	1233;5523;6855;15458	113	325	IPI00012728;IPI00401448;IPI00942534;IPI00815946	4;4;4;1	4;4;4;1	4;4;4;1	Long-chain-fatty-acid--CoA ligase 1;Long-chain acyl-CoA synthetase 1;Long-chain acyl-CoA synthetase 2;Palmitoyl-CoA ligase 1;Palmitoyl-CoA ligase 2;Acyl-CoA synthetase 1;Long-chain fatty acid-CoA ligase 2;cDNA FLJ54220, highly similar to Long-chain-fatty-acid--CoA ligase 1 (EC 6.2.1.3)	ACSL1;FACL1;FACL2;LACS;LACS1;LACS2	Isoform 1 of Long-chain-fatty-acid--CoA ligase 1;Isoform 2 of Long-chain-fatty-acid--CoA ligase 1;cDNA FLJ54220, highly similar to Long-chain-fatty-acid--CoA ligase 1	P33121-1;P33121;A8K9T3;B7Z452;P33121-2;Q108N1;B4E0R0;B7Z3Z9	ACSL1_HUMAN;B4E0R0_HUMAN	ENST00000281455		NP_001986	PF00501	AMP-binding	AMP-binding enzyme	GO:0000267;GO:0005624;GO:0005626;GO:0005741;GO:0005778;GO:0005789;GO:0005792;GO:0005829;GO:0016020;GO:0016021;GO:0019867;GO:0031090;GO:0031224;GO:0031903;GO:0031966;GO:0031968;GO:0042579;GO:0042598;GO:0043226;GO:0043227;GO:0043229;GO:0043231;GO:0044422;GO:0044424;GO:0044425;GO:0044429;GO:0044432;GO:0044438;GO:0044439;GO:0044444;GO:0044446;GO:0044464	cell fraction;membrane fraction;insoluble fraction;mitochondrial outer membrane;peroxisomal membrane;endoplasmic reticulum membrane;microsome;cytosol;membrane;integral to membrane;outer membrane;organelle membrane;intrinsic to membrane;microbody membrane	GO:0000166;GO:0000287;GO:0001882;GO:0001883;GO:0003824;GO:0004467;GO:0005488;GO:0005524;GO:0015645;GO:0016874;GO:0016877;GO:0017076;GO:0030554;GO:0032553;GO:0032555;GO:0032559;GO:0043167;GO:0043169;GO:0046872	nucleotide binding;magnesium ion binding;nucleoside binding;purine nucleoside binding;catalytic activity;long-chain-fatty-acid-CoA ligase activity;binding;ATP binding;fatty-acid ligase activity;ligase activity;ligase activity, forming carbon-sulfur bonds	GO:0006082;GO:0006629;GO:0006631;GO:0007586;GO:0008152;GO:0009987;GO:0010565;GO:0019216;GO:0019217;GO:0019222;GO:0019752;GO:0031323;GO:0032501;GO:0032787;GO:0042180;GO:0043436;GO:0044237;GO:0044238;GO:0044255;GO:0046320;GO:0050789;GO:0050794;GO:0060255;GO:0065007;GO:0080090	organic acid metabolic process;lipid metabolic process;fatty acid metabolic process;digestion;metabolic process;cellular process;regulation of cellular ketone metabolic process;regulation of lipid metabolic process	hsa:2180	ko00071;ko04920;ko03320	Fatty acid metabolism;Adipocytokine signaling pathway;PPAR signaling pathway	K01897	4	4	4	7	4	4	7	4	4	7	7.7	7.7	7.7	77.942	698	1.9329e-22	2.302	3.1208	0.00023061	0.00025739	10.544
609	1098;5010;5199;6166;8002;13224;13878	108	325	IPI00012728;IPI00401448;IPI00942534;IPI00815946	7;7;7;2	7;7;7;2	7;7;7;2	Long-chain-fatty-acid--CoA ligase 1;Long-chain acyl-CoA synthetase 1;Long-chain acyl-CoA synthetase 2;Palmitoyl-CoA ligase 1;Palmitoyl-CoA ligase 2;Acyl-CoA synthetase 1;Long-chain fatty acid-CoA ligase 2;cDNA FLJ54220, highly similar to Long-chain-fatty-acid--CoA ligase 1 (EC 6.2.1.3)	ACSL1;FACL1;FACL2;LACS;LACS1;LACS2	Isoform 1 of Long-chain-fatty-acid--CoA ligase 1;Isoform 2 of Long-chain-fatty-acid--CoA ligase 1;cDNA FLJ54220, highly similar to Long-chain-fatty-acid--CoA ligase 1	P33121-1;P33121;A8K9T3;B7Z452;P33121-2;Q108N1;B4E0R0;B7Z3Z9	ACSL1_HUMAN;B4E0R0_HUMAN	ENST00000281455		NP_001986	PF00501	AMP-binding	AMP-binding enzyme	GO:0000267;GO:0005624;GO:0005626;GO:0005741;GO:0005778;GO:0005789;GO:0005792;GO:0005829;GO:0016020;GO:0016021;GO:0019867;GO:0031090;GO:0031224;GO:0031903;GO:0031966;GO:0031968;GO:0042579;GO:0042598;GO:0043226;GO:0043227;GO:0043229;GO:0043231;GO:0044422;GO:0044424;GO:0044425;GO:0044429;GO:0044432;GO:0044438;GO:0044439;GO:0044444;GO:0044446;GO:0044464	cell fraction;membrane fraction;insoluble fraction;mitochondrial outer membrane;peroxisomal membrane;endoplasmic reticulum membrane;microsome;cytosol;membrane;integral to membrane;outer membrane;organelle membrane;intrinsic to membrane;microbody membrane	GO:0000166;GO:0000287;GO:0001882;GO:0001883;GO:0003824;GO:0004467;GO:0005488;GO:0005524;GO:0015645;GO:0016874;GO:0016877;GO:0017076;GO:0030554;GO:0032553;GO:0032555;GO:0032559;GO:0043167;GO:0043169;GO:0046872	nucleotide binding;magnesium ion binding;nucleoside binding;purine nucleoside binding;catalytic activity;long-chain-fatty-acid-CoA ligase activity;binding;ATP binding;fatty-acid ligase activity;ligase activity;ligase activity, forming carbon-sulfur bonds	GO:0006082;GO:0006629;GO:0006631;GO:0007586;GO:0008152;GO:0009987;GO:0010565;GO:0019216;GO:0019217;GO:0019222;GO:0019752;GO:0031323;GO:0032501;GO:0032787;GO:0042180;GO:0043436;GO:0044237;GO:0044238;GO:0044255;GO:0046320;GO:0050789;GO:0050794;GO:0060255;GO:0065007;GO:0080090	organic acid metabolic process;lipid metabolic process;fatty acid metabolic process;digestion;metabolic process;cellular process;regulation of cellular ketone metabolic process;regulation of lipid metabolic process	hsa:2180	ko00071;ko04920;ko03320	Fatty acid metabolism;Adipocytokine signaling pathway;PPAR signaling pathway	K01897	4	7	8	10	7	8	10	7	8	10	12.8	12.8	12.8	77.942	698	1.3808e-39	0.084528	0.6025	0.067227	0.022101	51.495
535	985;4504;5685;7460;7610	100	325	IPI00012728;IPI00401448;IPI00942534;IPI00815946	5;5;5;1	5;5;5;1	5;5;5;1	Long-chain-fatty-acid--CoA ligase 1;Long-chain acyl-CoA synthetase 1;Long-chain acyl-CoA synthetase 2;Palmitoyl-CoA ligase 1;Palmitoyl-CoA ligase 2;Acyl-CoA synthetase 1;Long-chain fatty acid-CoA ligase 2;cDNA FLJ54220, highly similar to Long-chain-fatty-acid--CoA ligase 1 (EC 6.2.1.3)	ACSL1;FACL1;FACL2;LACS;LACS1;LACS2	Isoform 1 of Long-chain-fatty-acid--CoA ligase 1;Isoform 2 of Long-chain-fatty-acid--CoA ligase 1;cDNA FLJ54220, highly similar to Long-chain-fatty-acid--CoA ligase 1	P33121-1;P33121;A8K9T3;B7Z452;P33121-2;Q108N1;B4E0R0;B7Z3Z9	ACSL1_HUMAN;B4E0R0_HUMAN	ENST00000281455		NP_001986	PF00501	AMP-binding	AMP-binding enzyme	GO:0000267;GO:0005624;GO:0005626;GO:0005741;GO:0005778;GO:0005789;GO:0005792;GO:0005829;GO:0016020;GO:0016021;GO:0019867;GO:0031090;GO:0031224;GO:0031903;GO:0031966;GO:0031968;GO:0042579;GO:0042598;GO:0043226;GO:0043227;GO:0043229;GO:0043231;GO:0044422;GO:0044424;GO:0044425;GO:0044429;GO:0044432;GO:0044438;GO:0044439;GO:0044444;GO:0044446;GO:0044464	cell fraction;membrane fraction;insoluble fraction;mitochondrial outer membrane;peroxisomal membrane;endoplasmic reticulum membrane;microsome;cytosol;membrane;integral to membrane;outer membrane;organelle membrane;intrinsic to membrane;microbody membrane	GO:0000166;GO:0000287;GO:0001882;GO:0001883;GO:0003824;GO:0004467;GO:0005488;GO:0005524;GO:0015645;GO:0016874;GO:0016877;GO:0017076;GO:0030554;GO:0032553;GO:0032555;GO:0032559;GO:0043167;GO:0043169;GO:0046872	nucleotide binding;magnesium ion binding;nucleoside binding;purine nucleoside binding;catalytic activity;long-chain-fatty-acid-CoA ligase activity;binding;ATP binding;fatty-acid ligase activity;ligase activity;ligase activity, forming carbon-sulfur bonds	GO:0006082;GO:0006629;GO:0006631;GO:0007586;GO:0008152;GO:0009987;GO:0010565;GO:0019216;GO:0019217;GO:0019222;GO:0019752;GO:0031323;GO:0032501;GO:0032787;GO:0042180;GO:0043436;GO:0044237;GO:0044238;GO:0044255;GO:0046320;GO:0050789;GO:0050794;GO:0060255;GO:0065007;GO:0080090	organic acid metabolic process;lipid metabolic process;fatty acid metabolic process;digestion;metabolic process;cellular process;regulation of cellular ketone metabolic process;regulation of lipid metabolic process	hsa:2180	ko00071;ko04920;ko03320	Fatty acid metabolism;Adipocytokine signaling pathway;PPAR signaling pathway	K01897	4	5	6	8	5	6	8	5	6	8	10.5	10.5	10.5	77.942	698	1.7265e-62	0.1677	0.32176	0.035253	0.019907	42.089
1404	5392;6218;9231;9459;10704;14280;14718;15447			IPI00031397;IPI00917636;IPI00916819	8;3;2	8;3;2	6;2;2	Long-chain-fatty-acid--CoA ligase 3;Long-chain acyl-CoA synthetase 3	ACSL3;ACS3;FACL3;LACS3	Long-chain-fatty-acid--CoA ligase 3	O95573;B2RBE0;B3KMA6;B3KN05;Q6PIM8	ACSL3_HUMAN	ENST00000357430;ENST00000392066	OTTHUMP00000164212;OTTHUMP00000203810	NP_004448;NP_976251	PF00501	AMP-binding	AMP-binding enzyme	GO:0000267;GO:0005624;GO:0005626;GO:0005741;GO:0005778;GO:0005789;GO:0005792;GO:0016020;GO:0016021;GO:0019867;GO:0031090;GO:0031224;GO:0031903;GO:0031966;GO:0031968;GO:0042579;GO:0042598;GO:0043226;GO:0043227;GO:0043229;GO:0043231;GO:0044422;GO:0044424;GO:0044425;GO:0044429;GO:0044432;GO:0044438;GO:0044439;GO:0044444;GO:0044446;GO:0044464	cell fraction;membrane fraction;insoluble fraction;mitochondrial outer membrane;peroxisomal membrane;endoplasmic reticulum membrane;microsome;membrane;integral to membrane;outer membrane;organelle membrane;intrinsic to membrane;microbody membrane	GO:0000166;GO:0000287;GO:0001882;GO:0001883;GO:0003824;GO:0004321;GO:0004467;GO:0005488;GO:0005515;GO:0005524;GO:0008415;GO:0015645;GO:0016408;GO:0016740;GO:0016746;GO:0016747;GO:0016874;GO:0016877;GO:0017076;GO:0030554;GO:0032553;GO:0032555;GO:0032559;GO:0043167;GO:0043169;GO:0046872	nucleotide binding;magnesium ion binding;nucleoside binding;purine nucleoside binding;catalytic activity;fatty-acyl-CoA synthase activity;long-chain-fatty-acid-CoA ligase activity;binding;protein binding;ATP binding;acyltransferase activity	GO:0006082;GO:0006629;GO:0006631;GO:0008152;GO:0009987;GO:0019752;GO:0032787;GO:0042180;GO:0043436;GO:0044237;GO:0044238;GO:0044255	organic acid metabolic process;lipid metabolic process;fatty acid metabolic process;metabolic process;cellular process;carboxylic acid metabolic process;monocarboxylic acid metabolic process;cellular ketone metabolic process;oxoacid metabolic process	hsa:2181	ko00071;ko04920;ko03320	Fatty acid metabolism;Adipocytokine signaling pathway;PPAR signaling pathway	K01897	3	8	8	11	8	8	11	6	6	8	17.2	17.2	13.2	80.419	720	1.556e-169	0.52114	0.7359	0.1881	0.14229	21.02
1409	157;3838;5635;7998;8517;12149;13230;13866			IPI00031397;IPI00917636	8;3	8;3	7;3	Long-chain-fatty-acid--CoA ligase 3;Long-chain acyl-CoA synthetase 3	ACSL3;ACS3;FACL3;LACS3	Long-chain-fatty-acid--CoA ligase 3	O95573;B2RBE0;B3KMA6;B3KN05;Q6PIM8	ACSL3_HUMAN	ENST00000357430;ENST00000392066	OTTHUMP00000164212;OTTHUMP00000203810	NP_004448;NP_976251	PF00501	AMP-binding	AMP-binding enzyme	GO:0000267;GO:0005624;GO:0005626;GO:0005741;GO:0005778;GO:0005789;GO:0005792;GO:0016020;GO:0016021;GO:0019867;GO:0031090;GO:0031224;GO:0031903;GO:0031966;GO:0031968;GO:0042579;GO:0042598;GO:0043226;GO:0043227;GO:0043229;GO:0043231;GO:0044422;GO:0044424;GO:0044425;GO:0044429;GO:0044432;GO:0044438;GO:0044439;GO:0044444;GO:0044446;GO:0044464	cell fraction;membrane fraction;insoluble fraction;mitochondrial outer membrane;peroxisomal membrane;endoplasmic reticulum membrane;microsome;membrane;integral to membrane;outer membrane;organelle membrane;intrinsic to membrane;microbody membrane	GO:0000166;GO:0000287;GO:0001882;GO:0001883;GO:0003824;GO:0004321;GO:0004467;GO:0005488;GO:0005515;GO:0005524;GO:0008415;GO:0015645;GO:0016408;GO:0016740;GO:0016746;GO:0016747;GO:0016874;GO:0016877;GO:0017076;GO:0030554;GO:0032553;GO:0032555;GO:0032559;GO:0043167;GO:0043169;GO:0046872	nucleotide binding;magnesium ion binding;nucleoside binding;purine nucleoside binding;catalytic activity;fatty-acyl-CoA synthase activity;long-chain-fatty-acid-CoA ligase activity;binding;protein binding;ATP binding;acyltransferase activity	GO:0006082;GO:0006629;GO:0006631;GO:0008152;GO:0009987;GO:0019752;GO:0032787;GO:0042180;GO:0043436;GO:0044237;GO:0044238;GO:0044255	organic acid metabolic process;lipid metabolic process;fatty acid metabolic process;metabolic process;cellular process;carboxylic acid metabolic process;monocarboxylic acid metabolic process;cellular ketone metabolic process;oxoacid metabolic process	hsa:2181	ko00071;ko04920;ko03320	Fatty acid metabolism;Adipocytokine signaling pathway;PPAR signaling pathway	K01897	2	8	8	10	8	8	10	7	7	9	16.9	16.9	14.4	80.419	720	2.7172e-79	0.43552	0.53815	0.031923	0.0062402	115.87
1287	3425;5096;5736;7722;7910;8965;9197;10643;10644;12277;12278;12894			IPI00031397;IPI00917636;IPI00916819	12;4;3	12;4;3	10;3;3	Long-chain-fatty-acid--CoA ligase 3;Long-chain acyl-CoA synthetase 3	ACSL3;ACS3;FACL3;LACS3	Long-chain-fatty-acid--CoA ligase 3	O95573;B2RBE0;B3KMA6;B3KN05;Q6PIM8	ACSL3_HUMAN	ENST00000357430;ENST00000392066	OTTHUMP00000164212;OTTHUMP00000203810	NP_004448;NP_976251	PF00501	AMP-binding	AMP-binding enzyme	GO:0000267;GO:0005624;GO:0005626;GO:0005741;GO:0005778;GO:0005789;GO:0005792;GO:0016020;GO:0016021;GO:0019867;GO:0031090;GO:0031224;GO:0031903;GO:0031966;GO:0031968;GO:0042579;GO:0042598;GO:0043226;GO:0043227;GO:0043229;GO:0043231;GO:0044422;GO:0044424;GO:0044425;GO:0044429;GO:0044432;GO:0044438;GO:0044439;GO:0044444;GO:0044446;GO:0044464	cell fraction;membrane fraction;insoluble fraction;mitochondrial outer membrane;peroxisomal membrane;endoplasmic reticulum membrane;microsome;membrane;integral to membrane;outer membrane;organelle membrane;intrinsic to membrane;microbody membrane	GO:0000166;GO:0000287;GO:0001882;GO:0001883;GO:0003824;GO:0004321;GO:0004467;GO:0005488;GO:0005515;GO:0005524;GO:0008415;GO:0015645;GO:0016408;GO:0016740;GO:0016746;GO:0016747;GO:0016874;GO:0016877;GO:0017076;GO:0030554;GO:0032553;GO:0032555;GO:0032559;GO:0043167;GO:0043169;GO:0046872	nucleotide binding;magnesium ion binding;nucleoside binding;purine nucleoside binding;catalytic activity;fatty-acyl-CoA synthase activity;long-chain-fatty-acid-CoA ligase activity;binding;protein binding;ATP binding;acyltransferase activity	GO:0006082;GO:0006629;GO:0006631;GO:0008152;GO:0009987;GO:0019752;GO:0032787;GO:0042180;GO:0043436;GO:0044237;GO:0044238;GO:0044255	organic acid metabolic process;lipid metabolic process;fatty acid metabolic process;metabolic process;cellular process;carboxylic acid metabolic process;monocarboxylic acid metabolic process;cellular ketone metabolic process;oxoacid metabolic process	hsa:2181	ko00071;ko04920;ko03320	Fatty acid metabolism;Adipocytokine signaling pathway;PPAR signaling pathway	K01897	3	12	12	18	12	12	18	10	10	14	22.2	22.2	18.2	80.419	720	5.4609e-287	0.42674	0.83866	0.46974	0.38305	13.3
1358	6348;9231;9459;9553;12788;15391			IPI00029737;IPI00219897;IPI00908902	6;6;6	4;4;4	4;4;4	Long-chain-fatty-acid--CoA ligase 4;Long-chain acyl-CoA synthetase 4;cDNA FLJ57028, highly similar to Long-chain-fatty-acid--CoA ligase 4 (EC 6.2.1.3)	ACSL4;ACS4;FACL4;LACS4	Isoform Long of Long-chain-fatty-acid--CoA ligase 4;Isoform Short of Long-chain-fatty-acid--CoA ligase 4;cDNA FLJ57028, highly similar to Long-chain-fatty-acid--CoA ligase 4	O60488-1;O60488;Q8TAF6;O60488-2;Q5JWV8;B4DH39	ACSL4_HUMAN;B4DH39_HUMAN	ENST00000340800;ENST00000348502;ENST00000372078;ENST00000407441	OTTHUMP00000023846	NP_075266;NP_004449	PF00501	AMP-binding	AMP-binding enzyme	GO:0000267;GO:0005624;GO:0005626;GO:0005741;GO:0005778;GO:0005789;GO:0005792;GO:0005886;GO:0016020;GO:0016021;GO:0019867;GO:0031090;GO:0031224;GO:0031903;GO:0031966;GO:0031968;GO:0042579;GO:0042598;GO:0043226;GO:0043227;GO:0043229;GO:0043231;GO:0044422;GO:0044424;GO:0044425;GO:0044429;GO:0044432;GO:0044438;GO:0044439;GO:0044444;GO:0044446;GO:0044464	cell fraction;membrane fraction;insoluble fraction;mitochondrial outer membrane;peroxisomal membrane;endoplasmic reticulum membrane;microsome;plasma membrane;membrane;integral to membrane;outer membrane;organelle membrane;intrinsic to membrane	GO:0000166;GO:0000287;GO:0001882;GO:0001883;GO:0003824;GO:0004467;GO:0005488;GO:0005524;GO:0015645;GO:0016874;GO:0016877;GO:0017076;GO:0030554;GO:0032553;GO:0032555;GO:0032559;GO:0043167;GO:0043169;GO:0046872	nucleotide binding;magnesium ion binding;nucleoside binding;purine nucleoside binding;catalytic activity;long-chain-fatty-acid-CoA ligase activity;binding;ATP binding;fatty-acid ligase activity;ligase activity;ligase activity, forming carbon-sulfur bonds	GO:0003008;GO:0006082;GO:0006629;GO:0006631;GO:0007610;GO:0007611;GO:0008152;GO:0009987;GO:0019752;GO:0032501;GO:0032787;GO:0042180;GO:0043436;GO:0044237;GO:0044238;GO:0044255;GO:0050877;GO:0050890;GO:0050896	system process;organic acid metabolic process;lipid metabolic process;fatty acid metabolic process;behavior;learning or memory;metabolic process;cellular process;carboxylic acid metabolic process;multicellular organismal process	hsa:2182	ko00071;ko04920;ko03320	Fatty acid metabolism;Adipocytokine signaling pathway;PPAR signaling pathway	K01897	3	6	6	9	4	4	6	4	4	6	12.9	8.9	8.9	79.187	711	3.3362e-56	0.95673	1.3814	0.15331	0.15866	39.7
1359	8517;8610;9406			IPI00029737;IPI00219897;IPI00908902	3;3;3	2;2;2	2;2;2	Long-chain-fatty-acid--CoA ligase 4;Long-chain acyl-CoA synthetase 4;cDNA FLJ57028, highly similar to Long-chain-fatty-acid--CoA ligase 4 (EC 6.2.1.3)	ACSL4;ACS4;FACL4;LACS4	Isoform Long of Long-chain-fatty-acid--CoA ligase 4;Isoform Short of Long-chain-fatty-acid--CoA ligase 4;cDNA FLJ57028, highly similar to Long-chain-fatty-acid--CoA ligase 4	O60488-1;O60488;Q8TAF6;O60488-2;Q5JWV8;B4DH39	ACSL4_HUMAN;B4DH39_HUMAN	ENST00000340800;ENST00000348502;ENST00000372078;ENST00000407441	OTTHUMP00000023846	NP_075266;NP_004449	PF00501	AMP-binding	AMP-binding enzyme	GO:0000267;GO:0005624;GO:0005626;GO:0005741;GO:0005778;GO:0005789;GO:0005792;GO:0005886;GO:0016020;GO:0016021;GO:0019867;GO:0031090;GO:0031224;GO:0031903;GO:0031966;GO:0031968;GO:0042579;GO:0042598;GO:0043226;GO:0043227;GO:0043229;GO:0043231;GO:0044422;GO:0044424;GO:0044425;GO:0044429;GO:0044432;GO:0044438;GO:0044439;GO:0044444;GO:0044446;GO:0044464	cell fraction;membrane fraction;insoluble fraction;mitochondrial outer membrane;peroxisomal membrane;endoplasmic reticulum membrane;microsome;plasma membrane;membrane;integral to membrane;outer membrane;organelle membrane;intrinsic to membrane	GO:0000166;GO:0000287;GO:0001882;GO:0001883;GO:0003824;GO:0004467;GO:0005488;GO:0005524;GO:0015645;GO:0016874;GO:0016877;GO:0017076;GO:0030554;GO:0032553;GO:0032555;GO:0032559;GO:0043167;GO:0043169;GO:0046872	nucleotide binding;magnesium ion binding;nucleoside binding;purine nucleoside binding;catalytic activity;long-chain-fatty-acid-CoA ligase activity;binding;ATP binding;fatty-acid ligase activity;ligase activity;ligase activity, forming carbon-sulfur bonds	GO:0003008;GO:0006082;GO:0006629;GO:0006631;GO:0007610;GO:0007611;GO:0008152;GO:0009987;GO:0019752;GO:0032501;GO:0032787;GO:0042180;GO:0043436;GO:0044237;GO:0044238;GO:0044255;GO:0050877;GO:0050890;GO:0050896	system process;organic acid metabolic process;lipid metabolic process;fatty acid metabolic process;behavior;learning or memory;metabolic process;cellular process;carboxylic acid metabolic process;multicellular organismal process	hsa:2182	ko00071;ko04920;ko03320	Fatty acid metabolism;Adipocytokine signaling pathway;PPAR signaling pathway	K01897	3	3	3	3	2	2	2	2	2	2	5.5	3	3	79.187	711	1.6132e-06	0.5684	0.63852	0.094505	0.11828	3.8532
1241	5208;7722;7910;8733;12848;12934			IPI00029737;IPI00219897;IPI00908902	6;6;5	4;4;3	4;4;3	Long-chain-fatty-acid--CoA ligase 4;Long-chain acyl-CoA synthetase 4;cDNA FLJ57028, highly similar to Long-chain-fatty-acid--CoA ligase 4 (EC 6.2.1.3)	ACSL4;ACS4;FACL4;LACS4	Isoform Long of Long-chain-fatty-acid--CoA ligase 4;Isoform Short of Long-chain-fatty-acid--CoA ligase 4;cDNA FLJ57028, highly similar to Long-chain-fatty-acid--CoA ligase 4	O60488-1;O60488;Q8TAF6;O60488-2;Q5JWV8;B4DH39	ACSL4_HUMAN;B4DH39_HUMAN	ENST00000340800;ENST00000348502;ENST00000372078;ENST00000407441	OTTHUMP00000023846	NP_075266;NP_004449	PF00501	AMP-binding	AMP-binding enzyme	GO:0000267;GO:0005624;GO:0005626;GO:0005741;GO:0005778;GO:0005789;GO:0005792;GO:0005886;GO:0016020;GO:0016021;GO:0019867;GO:0031090;GO:0031224;GO:0031903;GO:0031966;GO:0031968;GO:0042579;GO:0042598;GO:0043226;GO:0043227;GO:0043229;GO:0043231;GO:0044422;GO:0044424;GO:0044425;GO:0044429;GO:0044432;GO:0044438;GO:0044439;GO:0044444;GO:0044446;GO:0044464	cell fraction;membrane fraction;insoluble fraction;mitochondrial outer membrane;peroxisomal membrane;endoplasmic reticulum membrane;microsome;plasma membrane;membrane;integral to membrane;outer membrane;organelle membrane;intrinsic to membrane	GO:0000166;GO:0000287;GO:0001882;GO:0001883;GO:0003824;GO:0004467;GO:0005488;GO:0005524;GO:0015645;GO:0016874;GO:0016877;GO:0017076;GO:0030554;GO:0032553;GO:0032555;GO:0032559;GO:0043167;GO:0043169;GO:0046872	nucleotide binding;magnesium ion binding;nucleoside binding;purine nucleoside binding;catalytic activity;long-chain-fatty-acid-CoA ligase activity;binding;ATP binding;fatty-acid ligase activity;ligase activity;ligase activity, forming carbon-sulfur bonds	GO:0003008;GO:0006082;GO:0006629;GO:0006631;GO:0007610;GO:0007611;GO:0008152;GO:0009987;GO:0019752;GO:0032501;GO:0032787;GO:0042180;GO:0043436;GO:0044237;GO:0044238;GO:0044255;GO:0050877;GO:0050890;GO:0050896	system process;organic acid metabolic process;lipid metabolic process;fatty acid metabolic process;behavior;learning or memory;metabolic process;cellular process;carboxylic acid metabolic process;multicellular organismal process	hsa:2182	ko00071;ko04920;ko03320	Fatty acid metabolism;Adipocytokine signaling pathway;PPAR signaling pathway	K01897	3	6	6	9	4	4	5	4	4	5	12	7.9	7.9	79.187	711	1.7782e-114	0.31735	0.58293	0.23153	0.19479	6.8907
2780	2683			IPI00549564;IPI00413730;IPI00873455	1;1;1	1;1;1	1;1;1	Acyl-CoA synthetase short-chain family member 2;Acyl-CoA synthetase short-chain family member 2, isoform CRA_f;Putative uncharacterized protein ACSS2;Acetyl-coenzyme A synthetase, cytoplasmic;Acetate--CoA ligase;Acyl-activating enzyme;Acetyl-CoA synthetase;cDNA FLJ40707 fis, clone THYMU2026835, highly similar to Acetyl-coenzyme A synthetase, cytoplasmic (EC 6.2.1.1)	ACSS2;RP5-1161H23.2-006;hCG_38506;ACAS2	acyl-CoA synthetase short-chain family member 2 isoform 2;Acetyl-coenzyme A synthetase, cytoplasmic;Putative uncharacterized protein ACSS2	Q5QPH3;Q8N238;Q9NR19;Q68CU9;B3KUV2;Q4G0E8;Q6DKJ3;Q96FY7;Q9H9U4	Q5QPH3_HUMAN;ACSA_HUMAN;B3KUV2_HUMAN	ENST00000253382;ENST00000360596;ENST00000336325;ENST00000374693	OTTHUMP00000030717;OTTHUMP00000030713	NP_001070020;NP_061147	PF00501	AMP-binding	AMP-binding enzyme	GO:0005634;GO:0005737;GO:0043226;GO:0043227;GO:0043229;GO:0043231;GO:0044424;GO:0044464;GO:0005829;GO:0044444	nucleus;cytoplasm;organelle;membrane-bounded organelle;intracellular organelle;intracellular membrane-bounded organelle;intracellular part;cell part;cytosol;cytoplasmic part	GO:0000166;GO:0001882;GO:0001883;GO:0003824;GO:0003987;GO:0005488;GO:0016208;GO:0016405;GO:0016874;GO:0016877;GO:0016878;GO:0017076;GO:0030554;GO:0032553;GO:0032555;GO:0032559;GO:0005515;GO:0005524	nucleotide binding;nucleoside binding;purine nucleoside binding;catalytic activity;acetate-CoA ligase activity;binding;AMP binding;CoA-ligase activity;ligase activity;ligase activity, forming carbon-sulfur bonds;acid-thiol ligase activity	GO:0008152;GO:0006629;GO:0008610;GO:0009058;GO:0044238	metabolic process;lipid metabolic process;lipid biosynthetic process;biosynthetic process;primary metabolic process	hsa:55902	ko00010;ko00620;ko00640;ko00720	Glycolysis / Gluconeogenesis;Pyruvate metabolism;Propanoate metabolism;Reductive carboxylate cycle (CO2 fixation)	K01895	3	1	1	2	1	1	2	1	1	2	1.5	1.5	1.5	80.087	714	1.0214e-11	1.0798	1.4907	0.1049	0.15866	16.624
2797	2415;3074;4088			IPI00549564;IPI00413730;IPI00873455;IPI00909325	3;3;2;1	3;3;2;1	3;3;2;1	Acyl-CoA synthetase short-chain family member 2;Acyl-CoA synthetase short-chain family member 2, isoform CRA_f;Putative uncharacterized protein ACSS2;Acetyl-coenzyme A synthetase, cytoplasmic;Acetate--CoA ligase;Acyl-activating enzyme;Acetyl-CoA synthetase;cDNA FLJ40707 fis, clone THYMU2026835, highly similar to Acetyl-coenzyme A synthetase, cytoplasmic (EC 6.2.1.1)	ACSS2;RP5-1161H23.2-006;hCG_38506;ACAS2	acyl-CoA synthetase short-chain family member 2 isoform 2;Acetyl-coenzyme A synthetase, cytoplasmic;Putative uncharacterized protein ACSS2	Q5QPH3;Q8N238;Q9NR19;Q68CU9;B3KUV2;Q4G0E8;Q6DKJ3;Q96FY7;Q9H9U4	Q5QPH3_HUMAN;ACSA_HUMAN;B3KUV2_HUMAN	ENST00000253382;ENST00000360596;ENST00000336325;ENST00000374693	OTTHUMP00000030717;OTTHUMP00000030713	NP_001070020;NP_061147	PF00501	AMP-binding	AMP-binding enzyme	GO:0005634;GO:0005737;GO:0043226;GO:0043227;GO:0043229;GO:0043231;GO:0044424;GO:0044464;GO:0005829;GO:0044444	nucleus;cytoplasm;organelle;membrane-bounded organelle;intracellular organelle;intracellular membrane-bounded organelle;intracellular part;cell part;cytosol;cytoplasmic part	GO:0000166;GO:0001882;GO:0001883;GO:0003824;GO:0003987;GO:0005488;GO:0016208;GO:0016405;GO:0016874;GO:0016877;GO:0016878;GO:0017076;GO:0030554;GO:0032553;GO:0032555;GO:0032559;GO:0005515;GO:0005524	nucleotide binding;nucleoside binding;purine nucleoside binding;catalytic activity;acetate-CoA ligase activity;binding;AMP binding;CoA-ligase activity;ligase activity;ligase activity, forming carbon-sulfur bonds;acid-thiol ligase activity	GO:0008152;GO:0006629;GO:0008610;GO:0009058;GO:0044238	metabolic process;lipid metabolic process;lipid biosynthetic process;biosynthetic process;primary metabolic process	hsa:55902	ko00010;ko00620;ko00640;ko00720	Glycolysis / Gluconeogenesis;Pyruvate metabolism;Propanoate metabolism;Reductive carboxylate cycle (CO2 fixation)	K01895	4	3	3	3	3	3	3	3	3	3	3.6	3.6	3.6	80.087	714	3.6288e-06	0.48847	0.65563	0.10935	0.049629	175.94
2494	2182			IPI00549564;IPI00413730;IPI00873455	1;1;1	1;1;1	1;1;1	Acyl-CoA synthetase short-chain family member 2;Acyl-CoA synthetase short-chain family member 2, isoform CRA_f;Putative uncharacterized protein ACSS2;Acetyl-coenzyme A synthetase, cytoplasmic;Acetate--CoA ligase;Acyl-activating enzyme;Acetyl-CoA synthetase;cDNA FLJ40707 fis, clone THYMU2026835, highly similar to Acetyl-coenzyme A synthetase, cytoplasmic (EC 6.2.1.1)	ACSS2;RP5-1161H23.2-006;hCG_38506;ACAS2	acyl-CoA synthetase short-chain family member 2 isoform 2;Acetyl-coenzyme A synthetase, cytoplasmic;Putative uncharacterized protein ACSS2	Q5QPH3;Q8N238;Q9NR19;Q68CU9;B3KUV2;Q4G0E8;Q6DKJ3;Q96FY7;Q9H9U4	Q5QPH3_HUMAN;ACSA_HUMAN;B3KUV2_HUMAN	ENST00000253382;ENST00000360596;ENST00000336325;ENST00000374693	OTTHUMP00000030717;OTTHUMP00000030713	NP_001070020;NP_061147	PF00501	AMP-binding	AMP-binding enzyme	GO:0005634;GO:0005737;GO:0043226;GO:0043227;GO:0043229;GO:0043231;GO:0044424;GO:0044464;GO:0005829;GO:0044444	nucleus;cytoplasm;organelle;membrane-bounded organelle;intracellular organelle;intracellular membrane-bounded organelle;intracellular part;cell part;cytosol;cytoplasmic part	GO:0000166;GO:0001882;GO:0001883;GO:0003824;GO:0003987;GO:0005488;GO:0016208;GO:0016405;GO:0016874;GO:0016877;GO:0016878;GO:0017076;GO:0030554;GO:0032553;GO:0032555;GO:0032559;GO:0005515;GO:0005524	nucleotide binding;nucleoside binding;purine nucleoside binding;catalytic activity;acetate-CoA ligase activity;binding;AMP binding;CoA-ligase activity;ligase activity;ligase activity, forming carbon-sulfur bonds;acid-thiol ligase activity	GO:0008152;GO:0006629;GO:0008610;GO:0009058;GO:0044238	metabolic process;lipid metabolic process;lipid biosynthetic process;biosynthetic process;primary metabolic process	hsa:55902	ko00010;ko00620;ko00640;ko00720	Glycolysis / Gluconeogenesis;Pyruvate metabolism;Propanoate metabolism;Reductive carboxylate cycle (CO2 fixation)	K01895	3	1	1	2	1	1	2	1	1	2	1.5	1.5	1.5	80.087	714	6.1025e-07
399	424;2273;2292;2545;3250;5794;7156;10156;11535;12491	20;64	192;327	IPI00930343;IPI00008603;IPI00023006;IPI00021428;IPI00025416;IPI00922693;IPI00878173;IPI00916212;IPI00514530;IPI00927545;IPI00414057;IPI00921887;IPI00645534;IPI00917820	10;10;10;9;9;8;8;8;7;6;5;3;3;3	5;5;5;4;4;3;3;4;3;2;2;1;1;1	5;5;5;4;4;3;3;4;3;2;2;1;1;1	cDNA FLJ78096, highly similar to Homo sapiens actin, alpha, cardiac muscle (ACTC), mRNA;Actin, aortic smooth muscle;Alpha-actin-2;Cell growth-inhibiting gene 46 protein;Actin, alpha cardiac muscle 1;Alpha-cardiac actin;Actin, alpha skeletal muscle;Alpha-actin-1;Actin, gamma-enteric smooth muscle;Smooth muscle gamma-actin;Gamma-2-actin;Alpha-actin-3;cDNA FLJ53662, highly similar to Actin, alpha sk…	ACTA2;ACTSA;ACTVS;GIG46;ACTC1;ACTC;ACTA1;ACTA;ACTG2;ACTA3;ACTL3;ACTSG;RP5-1068B5.2-002	cDNA FLJ78096, highly similar to Homo sapiens actin, alpha, cardiac muscle (ACTC), mRNA;Actin, aortic smooth muscle;Actin, alpha cardiac muscle 1;Actin, alpha skeletal muscle;Actin, gamma-enteric smooth muscle;cDNA FLJ53662, highly similar to Actin, alpha	A8K3K1;P62736;B2R8A4;B3KPP5;B4DUI8;Q562S2;P68032;P68133;Q5T8M9;P63267;B3KW67;B7Z6P1;B3KUD3;Q5T8M7;B4E315;A6NL76;Q5T8M8;Q13707;Q7Z7J6	A8K3K1_HUMAN;ACTA_HUMAN;ACTC_HUMAN;ACTS_HUMAN;ACTH_HUMAN;B7Z6P1_HUMAN;B3KUD3_HUMAN;B4E315_HUMAN;A6NL76_HUMAN;Q13707_HUMAN;Q7Z7J6_HUMAN	ENST00000290378;ENST00000224784;ENST00000366684;ENST00000345517;ENST00000409624;ENST00000366682;ENST00000409731;ENST00000366683;ENST00000342787	OTTHUMP00000020042;OTTHUMP00000160081;OTTHUMP00000176163;OTTHUMP00000036123;OTTHUMP00000160245;OTTHUMP00000202509;OTTHUMP00000037464;OTTHUMP00000203034;OTTHUMP00000037465	NP_001135417;NP_001604;NP_005150;NP_001091;NP_001606	PF00022	Actin	Actin	GO:0005856;GO:0031674;GO:0043226;GO:0043228;GO:0043229;GO:0043232;GO:0044424;GO:0044444;GO:0044449;GO:0044464;GO:0015629;GO:0005884;GO:0042643;GO:0044422;GO:0044430;GO:0044446;GO:0001725;GO:0005865;GO:0032432;GO:0042641;GO:0005737	cytoskeleton;I band;organelle;non-membrane-bounded organelle;intracellular organelle;intracellular non-membrane-bounded organelle;intracellular part;cytoplasmic part;contractile fiber part;cell part;actin cytoskeleton;actin filament;actomyosin, actin part	GO:0000166;GO:0001882;GO:0001883;GO:0005488;GO:0005515;GO:0005524;GO:0017076;GO:0030554;GO:0032553;GO:0032555;GO:0032559;GO:0003824;GO:0008092;GO:0016462;GO:0016787;GO:0016817;GO:0016818;GO:0016887;GO:0017022;GO:0017111;GO:0005198;GO:0005200;GO:0043531	nucleotide binding;nucleoside binding;purine nucleoside binding;binding;protein binding;ATP binding;purine nucleotide binding;adenyl nucleotide binding;ribonucleotide binding;purine ribonucleotide binding;adenyl ribonucleotide binding;catalytic activity	GO:0006915;GO:0006996;GO:0007010;GO:0007015;GO:0008219;GO:0009653;GO:0009987;GO:0010926;GO:0010927;GO:0012501;GO:0016043;GO:0016265;GO:0022607;GO:0030029;GO:0030036;GO:0030239;GO:0030240;GO:0031032;GO:0032502;GO:0048646;GO:0048729;GO:0055003;GO:0055008;GO:0060415;GO:0003008;GO:0003012;GO:0003013;GO:0003018;GO:0006936;GO:0006939;GO:0008217;GO:0014829;GO:0032501;GO:0035150;GO:0042310;GO:0050880;GO:…	apoptosis;organelle organization;cytoskeleton organization;actin filament organization;cell death;anatomical structure morphogenesis;cellular process;anatomical structure formation;cellular component assembly involved in morphogenesis	hsa:59;hsa:70;hsa:58;hsa:72	ko04270;ko04260	Vascular smooth muscle contraction;Cardiac muscle contraction	K12313;K12314;K10354;K12315	14	10	13	21	5	6	7	5	6	7	37.4	22.5	22.5	42.047	377	7.7362e-199	3.9444	5.1638	6.0021e-10	2.4484e-12	68.543
393	513;1332;1665;2517;2542;2814;2815;3585;6392;6464;6932;7738;8007;11263;12825;13665;13911;16064	20;21;22;61;62;63;64;65	46;49;84;192;229;271;285;327	IPI00008603;IPI00023006;IPI00930343;IPI00025416;IPI00021428;IPI00922693;IPI00878173;IPI00916212;IPI00514530;IPI00927545;IPI00414057;IPI00921887;IPI00645534;IPI00917820	18;18;17;17;16;14;14;13;13;11;10;7;7;7	9;9;9;8;7;5;5;7;5;5;3;2;2;2	9;9;9;8;7;5;5;7;5;5;3;2;2;2	Actin, aortic smooth muscle;Alpha-actin-2;Cell growth-inhibiting gene 46 protein;Actin, alpha cardiac muscle 1;Alpha-cardiac actin;cDNA FLJ78096, highly similar to Homo sapiens actin, alpha, cardiac muscle (ACTC), mRNA;Actin, gamma-enteric smooth muscle;Smooth muscle gamma-actin;Gamma-2-actin;Alpha-actin-3;Actin, alpha skeletal muscle;Alpha-actin-1;cDNA FLJ53662, highly similar to Actin, alpha sk…	ACTA2;ACTSA;ACTVS;GIG46;ACTC1;ACTC;ACTG2;ACTA3;ACTL3;ACTSG;ACTA1;ACTA;RP5-1068B5.2-002	Actin, aortic smooth muscle;Actin, alpha cardiac muscle 1;cDNA FLJ78096, highly similar to Homo sapiens actin, alpha, cardiac muscle (ACTC), mRNA;Actin, gamma-enteric smooth muscle;Actin, alpha skeletal muscle;cDNA FLJ53662, highly similar to Actin, alpha	P62736;B2R8A4;B3KPP5;B4DUI8;Q562S2;P68032;A8K3K1;P63267;B3KW67;P68133;Q5T8M9;B7Z6P1;B3KUD3;Q5T8M7;B4E315;A6NL76;Q5T8M8;Q13707;Q7Z7J6	ACTA_HUMAN;ACTC_HUMAN;A8K3K1_HUMAN;ACTH_HUMAN;ACTS_HUMAN;B7Z6P1_HUMAN;B3KUD3_HUMAN;B4E315_HUMAN;A6NL76_HUMAN;Q13707_HUMAN;Q7Z7J6_HUMAN	ENST00000224784;ENST00000290378;ENST00000345517;ENST00000409624;ENST00000366684;ENST00000366682;ENST00000409731;ENST00000366683;ENST00000342787	OTTHUMP00000020042;OTTHUMP00000160081;OTTHUMP00000176163;OTTHUMP00000160245;OTTHUMP00000202509;OTTHUMP00000036123;OTTHUMP00000037464;OTTHUMP00000203034;OTTHUMP00000037465	NP_001135417;NP_001604;NP_005150;NP_001606;NP_001091	PF00022	Actin	Actin	GO:0005856;GO:0015629;GO:0043226;GO:0043228;GO:0043229;GO:0043232;GO:0044424;GO:0044464;GO:0005884;GO:0031674;GO:0042643;GO:0044422;GO:0044430;GO:0044444;GO:0044446;GO:0044449;GO:0005737;GO:0001725;GO:0005865;GO:0032432;GO:0042641	cytoskeleton;actin cytoskeleton;organelle;non-membrane-bounded organelle;intracellular organelle;intracellular non-membrane-bounded organelle;intracellular part;cell part;actin filament;I band;actomyosin, actin part;organelle part;cytoskeletal part	GO:0000166;GO:0001882;GO:0001883;GO:0005488;GO:0005515;GO:0005524;GO:0017076;GO:0030554;GO:0032553;GO:0032555;GO:0032559;GO:0003824;GO:0008092;GO:0016462;GO:0016787;GO:0016817;GO:0016818;GO:0016887;GO:0017022;GO:0017111;GO:0005198;GO:0005200;GO:0043531	nucleotide binding;nucleoside binding;purine nucleoside binding;binding;protein binding;ATP binding;purine nucleotide binding;adenyl nucleotide binding;ribonucleotide binding;purine ribonucleotide binding;adenyl ribonucleotide binding;catalytic activity	GO:0003008;GO:0003012;GO:0003013;GO:0003018;GO:0006936;GO:0006939;GO:0008217;GO:0014829;GO:0032501;GO:0035150;GO:0042310;GO:0050880;GO:0065007;GO:0065008;GO:0003015;GO:0006810;GO:0006915;GO:0006996;GO:0007010;GO:0007015;GO:0008219;GO:0009653;GO:0009987;GO:0010926;GO:0010927;GO:0012501;GO:0016043;GO:0016265;GO:0022607;GO:0030029;GO:0030036;GO:0030048;GO:0030239;GO:0030240;GO:0030705;GO:0031032;GO:…	system process;muscle system process;circulatory system process;vascular process in circulatory system;muscle contraction;smooth muscle contraction;regulation of blood pressure;vascular smooth muscle contraction;multicellular organismal process	hsa:59;hsa:70;hsa:72;hsa:58	ko04270;ko04260	Vascular smooth muscle contraction;Cardiac muscle contraction	K12313;K12314;K12315;K10354	14	18	24	47	9	13	25	9	13	25	65.5	42.4	42.4	42.009	377	0	0.75723	1.047	0.429	0.42565	37.823
341	394;1067;1336;2050;2070;2288;2289;2907;5250;5344;5755;6415;6701;6742;9407;10685;11390;11593;13456	16;17;18;55;56;57;58	46;49;84;192;229;285;327	IPI00008603;IPI00023006;IPI00930343;IPI00025416;IPI00021428;IPI00922693;IPI00878173;IPI00916212;IPI00514530;IPI00927545;IPI00414057;IPI00921887;IPI00645534;IPI00917820;IPI00917457;IPI00917282;IPI00893604;IPI00917545	19;19;18;18;17;15;15;14;13;12;10;7;7;7;6;6;5;2	9;9;9;8;7;5;5;7;5;5;3;2;2;2;1;1;0;0	9;9;9;8;7;5;5;7;5;5;3;2;2;2;1;1;0;0	Actin, aortic smooth muscle;Alpha-actin-2;Cell growth-inhibiting gene 46 protein;Actin, alpha cardiac muscle 1;Alpha-cardiac actin;cDNA FLJ78096, highly similar to Homo sapiens actin, alpha, cardiac muscle (ACTC), mRNA;Actin, gamma-enteric smooth muscle;Smooth muscle gamma-actin;Gamma-2-actin;Alpha-actin-3;Actin, alpha skeletal muscle;Alpha-actin-1;cDNA FLJ53662, highly similar to Actin, alpha sk…	ACTA2;ACTSA;ACTVS;GIG46;ACTC1;ACTC;ACTG2;ACTA3;ACTL3;ACTSG;ACTA1;ACTA;RP5-1068B5.2-002	Actin, aortic smooth muscle;Actin, alpha cardiac muscle 1;cDNA FLJ78096, highly similar to Homo sapiens actin, alpha, cardiac muscle (ACTC), mRNA;Actin, gamma-enteric smooth muscle;Actin, alpha skeletal muscle;cDNA FLJ53662, highly similar to Actin, alpha	P62736;B2R8A4;B3KPP5;B4DUI8;Q562S2;P68032;A8K3K1;P63267;B3KW67;P68133;Q5T8M9;B7Z6P1;B3KUD3;Q5T8M7;B4E315;A6NL76;Q5T8M8;Q13707;Q7Z7J6	ACTA_HUMAN;ACTC_HUMAN;A8K3K1_HUMAN;ACTH_HUMAN;ACTS_HUMAN;B7Z6P1_HUMAN;B3KUD3_HUMAN;B4E315_HUMAN;A6NL76_HUMAN;Q13707_HUMAN;Q7Z7J6_HUMAN	ENST00000224784;ENST00000290378;ENST00000345517;ENST00000409624;ENST00000366684;ENST00000366682;ENST00000409731;ENST00000366683;ENST00000342787	OTTHUMP00000020042;OTTHUMP00000160081;OTTHUMP00000176163;OTTHUMP00000160245;OTTHUMP00000202509;OTTHUMP00000036123;OTTHUMP00000037464;OTTHUMP00000203034;OTTHUMP00000037465	NP_001135417;NP_001604;NP_005150;NP_001606;NP_001091	PF00022	Actin	Actin	GO:0005856;GO:0015629;GO:0043226;GO:0043228;GO:0043229;GO:0043232;GO:0044424;GO:0044464;GO:0005884;GO:0031674;GO:0042643;GO:0044422;GO:0044430;GO:0044444;GO:0044446;GO:0044449;GO:0005737;GO:0001725;GO:0005865;GO:0032432;GO:0042641	cytoskeleton;actin cytoskeleton;organelle;non-membrane-bounded organelle;intracellular organelle;intracellular non-membrane-bounded organelle;intracellular part;cell part;actin filament;I band;actomyosin, actin part;organelle part;cytoskeletal part	GO:0000166;GO:0001882;GO:0001883;GO:0005488;GO:0005515;GO:0005524;GO:0017076;GO:0030554;GO:0032553;GO:0032555;GO:0032559;GO:0003824;GO:0008092;GO:0016462;GO:0016787;GO:0016817;GO:0016818;GO:0016887;GO:0017022;GO:0017111;GO:0005198;GO:0005200;GO:0043531	nucleotide binding;nucleoside binding;purine nucleoside binding;binding;protein binding;ATP binding;purine nucleotide binding;adenyl nucleotide binding;ribonucleotide binding;purine ribonucleotide binding;adenyl ribonucleotide binding;catalytic activity	GO:0003008;GO:0003012;GO:0003013;GO:0003018;GO:0006936;GO:0006939;GO:0008217;GO:0014829;GO:0032501;GO:0035150;GO:0042310;GO:0050880;GO:0065007;GO:0065008;GO:0003015;GO:0006810;GO:0006915;GO:0006996;GO:0007010;GO:0007015;GO:0008219;GO:0009653;GO:0009987;GO:0010926;GO:0010927;GO:0012501;GO:0016043;GO:0016265;GO:0022607;GO:0030029;GO:0030036;GO:0030048;GO:0030239;GO:0030240;GO:0030705;GO:0031032;GO:…	system process;muscle system process;circulatory system process;vascular process in circulatory system;muscle contraction;smooth muscle contraction;regulation of blood pressure;vascular smooth muscle contraction;multicellular organismal process	hsa:59;hsa:70;hsa:72;hsa:58	ko04270;ko04260	Vascular smooth muscle contraction;Cardiac muscle contraction	K12313;K12314;K12315;K10354	18	19	26	45	9	12	17	9	12	17	67.1	42.4	42.4	42.009	377	0	5.6448	10.906	1.2129e-06	5.115e-07	151.11
983	513;1332;1526;1664;1892;2517;2543;2814;2815;3585;3610;6391;6464;6932;7739;8008;11264;12825;13666;13912	20;21;22;63;201;202;203;204;205	44;47;153;190;227;269;283;305;325	IPI00894498;IPI00021439;IPI00894365;IPI00942659;IPI00893981;IPI00894523;IPI00893604;IPI00917457;IPI00917282;IPI00739539;IPI00807522;IPI00917545;IPI00555733;IPI00556391;IPI00893501	20;20;19;7;6;6;6;5;5;4;2;2;1;1;1	20;20;19;7;6;6;6;5;5;4;2;2;1;1;1	1;1;1;1;1;1;1;0;0;0;0;0;0;0;0	Beta-actin;Actin, cytoplasmic 1;Actin, cytoplasmic 1, N-terminally processed	ACTB;ACTG1	Beta actin variant (Fragment);Actin, cytoplasmic 1;cDNA FLJ52842, highly similar to Actin, cytoplasmic 1	A1E282;Q53GK6;P60709;B4DW52;B7ZAP6;Q1KLZ0;Q53G76;Q53G99;Q562L5;Q562L6;Q562L9;Q562M3;Q562M5;Q562N0;Q562N2;Q562N8;Q562P0;Q562R8;Q562S0;Q562U2;Q562V5;Q562X9;Q562Y6;Q562Y8;Q562Z4;Q562Z6;Q562Z7;Q6PJ43;Q8WVW5;A4UCT3;A5GZ75;B3KWQ3;B4DVQ0;B4E335;Q96DE1;Q96FU6;Q9UE89;Q9UMN3	A1E282_HUMAN;ACTB_HUMAN;A4UCT3_HUMAN	ENST00000331789;ENST00000331925	OTTHUMP00000200589;OTTHUMP00000024886;OTTHUMP00000181456	NP_001092	PF00022	Actin	Actin	GO:0000267;GO:0005625;GO:0005829;GO:0005856;GO:0043226;GO:0043228;GO:0043229;GO:0043232;GO:0044424;GO:0044444;GO:0044464;GO:0000123;GO:0032991;GO:0034708;GO:0035097;GO:0035267;GO:0043189;GO:0043234;GO:0044422;GO:0044428;GO:0044446;GO:0044451	cell fraction;soluble fraction;cytosol;cytoskeleton;organelle;non-membrane-bounded organelle;intracellular organelle;intracellular non-membrane-bounded organelle;intracellular part;cytoplasmic part;cell part;histone acetyltransferase complex	GO:0000166;GO:0001882;GO:0001883;GO:0005488;GO:0005515;GO:0005524;GO:0017076;GO:0030554;GO:0032553;GO:0032555;GO:0032559;GO:0005198;GO:0005200;GO:0019899;GO:0050998	nucleotide binding;nucleoside binding;purine nucleoside binding;binding;protein binding;ATP binding;purine nucleotide binding;adenyl nucleotide binding;ribonucleotide binding;purine ribonucleotide binding;adenyl ribonucleotide binding	GO:0010035;GO:0010038;GO:0042221;GO:0050896;GO:0051592;GO:0003008;GO:0006928;GO:0007600;GO:0007605;GO:0009987;GO:0032501;GO:0050877;GO:0050890;GO:0050954	response to inorganic substance;response to metal ion;response to chemical stimulus;response to stimulus;response to calcium ion;system process;cell motion;sensory perception;sensory perception of sound;cellular process;multicellular organismal process	hsa:60	ko04810;ko04510;ko04520;ko04530;ko04670;ko05110	Regulation of actin cytoskeleton;Focal adhesion;Adherens junction;Tight junction;Leukocyte transendothelial migration;Vibrio cholerae infection	K05692	15	20	28	56	20	28	56	1	1	2	68.3	68.3	7.2	41.722	375	0	0.9352	1.2846	0.21149	0.17757	27.9
988	424;1460;2273;2293;2545;3250;3272;5793;6987;7158;10157;11535;12283;12492	20;64;178;179;180;181;182	153;190;227;269;283;305;325	IPI00894498;IPI00021439;IPI00021440;IPI00930226;IPI00894365;IPI00739539;IPI00790339;IPI00796881;IPI00942659;IPI00917457;IPI00917282;IPI00807522;IPI00893981;IPI00894523;IPI00893604;IPI00555733;IPI00556391;IPI00917545;IPI00893501	14;14;14;14;13;3;3;3;3;2;2;2;2;2;2;1;1;1;1	14;14;14;14;13;3;3;3;3;2;2;2;2;2;2;1;1;1;1	6;6;6;6;5;0;1;1;1;0;0;1;0;0;0;1;1;0;0	Beta-actin;Actin, cytoplasmic 1;Actin, cytoplasmic 1, N-terminally processed;Actin, cytoplasmic 2;Gamma-actin;Actin, cytoplasmic 2, N-terminally processed;cDNA FLJ57283, highly similar to Actin, cytoplasmic 2	ACTB;ACTG1;ACTG	Beta actin variant (Fragment);Actin, cytoplasmic 1;Actin, cytoplasmic 2;cDNA FLJ57283, highly similar to Actin, cytoplasmic 2;cDNA FLJ52842, highly similar to Actin, cytoplasmic 1	A1E282;Q53GK6;P60709;B4DW52;B7ZAP6;Q1KLZ0;Q53G76;Q53G99;Q562L5;Q562L6;Q562L9;Q562M3;Q562M5;Q562N0;Q562N2;Q562N8;Q562P0;Q562R8;Q562S0;Q562U2;Q562V5;Q562X9;Q562Y6;Q562Y8;Q562Z4;Q562Z6;Q562Z7;Q6PJ43;Q8WVW5;P63261;B4E3A4;A4UCT3;A5GZ75;B3KWQ3;B4DVQ0;B4E335;Q96DE1;Q96FU6;Q9UE89;Q9UMN3	A1E282_HUMAN;ACTB_HUMAN;ACTG_HUMAN;B4E3A4_HUMAN;A4UCT3_HUMAN	ENST00000331789;ENST00000331925	OTTHUMP00000200589;OTTHUMP00000024886;OTTHUMP00000181455;OTTHUMP00000181458;OTTHUMP00000181456	NP_001092;NP_001605	PF00022	Actin	Actin	GO:0000267;GO:0005625;GO:0005829;GO:0005856;GO:0043226;GO:0043228;GO:0043229;GO:0043232;GO:0044424;GO:0044444;GO:0044464;GO:0000123;GO:0032991;GO:0034708;GO:0035097;GO:0035267;GO:0043189;GO:0043234;GO:0044422;GO:0044428;GO:0044446;GO:0044451;GO:0005737	cell fraction;soluble fraction;cytosol;cytoskeleton;organelle;non-membrane-bounded organelle;intracellular organelle;intracellular non-membrane-bounded organelle;intracellular part;cytoplasmic part;cell part;histone acetyltransferase complex	GO:0000166;GO:0001882;GO:0001883;GO:0005488;GO:0005515;GO:0005524;GO:0017076;GO:0030554;GO:0032553;GO:0032555;GO:0032559;GO:0005198;GO:0005200;GO:0019899;GO:0050998;GO:0042802	nucleotide binding;nucleoside binding;purine nucleoside binding;binding;protein binding;ATP binding;purine nucleotide binding;adenyl nucleotide binding;ribonucleotide binding;purine ribonucleotide binding;adenyl ribonucleotide binding	GO:0010035;GO:0010038;GO:0042221;GO:0050896;GO:0051592;GO:0003008;GO:0006928;GO:0007600;GO:0007605;GO:0009987;GO:0032501;GO:0050877;GO:0050890;GO:0050954	response to inorganic substance;response to metal ion;response to chemical stimulus;response to stimulus;response to calcium ion;system process;cell motion;sensory perception;sensory perception of sound;cellular process;multicellular organismal process	hsa:60;hsa:71	ko04810;ko04510;ko04520;ko04530;ko04670;ko05110	Regulation of actin cytoskeleton;Focal adhesion;Adherens junction;Tight junction;Leukocyte transendothelial migration;Vibrio cholerae infection	K05692	19	14	22	41	14	22	41	6	10	17	53.9	53.9	28.8	41.722	375	0	0.97211	1.4482	0.071746	0.05607	36.604
885	394;1067;1233;1334;2050;2071;2288;2289;2907;2931;5249;5344;5755;6416;6702;6742;9408;10685;11391;11594;13457	16;17;18;56;167;168;169;170;171	44;47;153;190;227;269;283;305;325	IPI00894498;IPI00021439;IPI00021440;IPI00930226;IPI00894365;IPI00790339;IPI00796881;IPI00942659;IPI00893981;IPI00894523;IPI00739539;IPI00807522;IPI00555809;IPI00555733;IPI00556391;IPI00893501	21;21;21;21;20;7;7;7;6;6;4;3;1;1;1;1	21;21;21;21;20;7;7;7;6;6;4;3;1;1;1;1	7;7;7;7;6;2;2;2;1;1;0;1;1;1;1;0	Beta-actin;Actin, cytoplasmic 1;Actin, cytoplasmic 1, N-terminally processed;Actin, cytoplasmic 2;Gamma-actin;Actin, cytoplasmic 2, N-terminally processed;cDNA FLJ57283, highly similar to Actin, cytoplasmic 2	ACTB;ACTG1;ACTG	Beta actin variant (Fragment);Actin, cytoplasmic 1;Actin, cytoplasmic 2;cDNA FLJ57283, highly similar to Actin, cytoplasmic 2;cDNA FLJ52842, highly similar to Actin, cytoplasmic 1	A1E282;Q53GK6;P60709;B4DW52;B7ZAP6;Q1KLZ0;Q53G76;Q53G99;Q562L5;Q562L6;Q562L9;Q562M3;Q562M5;Q562N0;Q562N2;Q562N8;Q562P0;Q562R8;Q562S0;Q562U2;Q562V5;Q562X9;Q562Y6;Q562Y8;Q562Z4;Q562Z6;Q562Z7;Q6PJ43;Q8WVW5;P63261;B4E3A4;A4UCT3;A5GZ75;B3KWQ3;B4DVQ0;B4E335;Q96DE1;Q96FU6;Q9UE89;Q9UMN3	A1E282_HUMAN;ACTB_HUMAN;ACTG_HUMAN;B4E3A4_HUMAN;A4UCT3_HUMAN	ENST00000331789;ENST00000331925	OTTHUMP00000200589;OTTHUMP00000024886;OTTHUMP00000181455;OTTHUMP00000181458;OTTHUMP00000181456	NP_001092;NP_001605	PF00022	Actin	Actin	GO:0000267;GO:0005625;GO:0005829;GO:0005856;GO:0043226;GO:0043228;GO:0043229;GO:0043232;GO:0044424;GO:0044444;GO:0044464;GO:0000123;GO:0032991;GO:0034708;GO:0035097;GO:0035267;GO:0043189;GO:0043234;GO:0044422;GO:0044428;GO:0044446;GO:0044451;GO:0005737	cell fraction;soluble fraction;cytosol;cytoskeleton;organelle;non-membrane-bounded organelle;intracellular organelle;intracellular non-membrane-bounded organelle;intracellular part;cytoplasmic part;cell part;histone acetyltransferase complex	GO:0000166;GO:0001882;GO:0001883;GO:0005488;GO:0005515;GO:0005524;GO:0017076;GO:0030554;GO:0032553;GO:0032555;GO:0032559;GO:0005198;GO:0005200;GO:0019899;GO:0050998;GO:0042802	nucleotide binding;nucleoside binding;purine nucleoside binding;binding;protein binding;ATP binding;purine nucleotide binding;adenyl nucleotide binding;ribonucleotide binding;purine ribonucleotide binding;adenyl ribonucleotide binding	GO:0010035;GO:0010038;GO:0042221;GO:0050896;GO:0051592;GO:0003008;GO:0006928;GO:0007600;GO:0007605;GO:0009987;GO:0032501;GO:0050877;GO:0050890;GO:0050954	response to inorganic substance;response to metal ion;response to chemical stimulus;response to stimulus;response to calcium ion;system process;cell motion;sensory perception;sensory perception of sound;cellular process;multicellular organismal process	hsa:60;hsa:71	ko04810;ko04510;ko04520;ko04530;ko04670;ko05110	Regulation of actin cytoskeleton;Focal adhesion;Adherens junction;Tight junction;Leukocyte transendothelial migration;Vibrio cholerae infection	K05692	16	21	31	60	21	31	60	7	12	22	69.6	69.6	33.1	41.722	375	0	0.63364	1.2296	0.26225	0.31893	32.927
109	1526;1663;2517;6381;6464;6932;12825;13910	20;21;22	45;48;191	IPI00003269;IPI00739998	8;1	3;0	3;0	Beta-actin-like protein 2;Kappa-actin	ACTBL2	Beta-actin-like protein 2	Q562R1;B2RPJ1	ACTBL_HUMAN	ENST00000306758		NP_001017992	PF00022	Actin	Actin	GO:0005737;GO:0005856;GO:0043226;GO:0043228;GO:0043229;GO:0043232;GO:0044424;GO:0044464	cytoplasm;cytoskeleton;organelle;non-membrane-bounded organelle;intracellular organelle;intracellular non-membrane-bounded organelle;intracellular part;cell part	GO:0000166;GO:0001882;GO:0001883;GO:0005488;GO:0005515;GO:0005524;GO:0017076;GO:0030554;GO:0032553;GO:0032555;GO:0032559	nucleotide binding;nucleoside binding;purine nucleoside binding;binding;protein binding;ATP binding;purine nucleotide binding;adenyl nucleotide binding;ribonucleotide binding;purine ribonucleotide binding;adenyl ribonucleotide binding			hsa:345651				2	8	9	17	3	3	5	3	3	5	28.2	16.5	16.5	42.003	376	7.8516e-114	0.92332	1.2769	0.21683	0.18327	40.07
118	2273;11535;12489	20	191	IPI00003269	3	1	1	Beta-actin-like protein 2;Kappa-actin	ACTBL2	Beta-actin-like protein 2	Q562R1;B2RPJ1	ACTBL_HUMAN	ENST00000306758		NP_001017992	PF00022	Actin	Actin	GO:0005737;GO:0005856;GO:0043226;GO:0043228;GO:0043229;GO:0043232;GO:0044424;GO:0044464	cytoplasm;cytoskeleton;organelle;non-membrane-bounded organelle;intracellular organelle;intracellular non-membrane-bounded organelle;intracellular part;cell part	GO:0000166;GO:0001882;GO:0001883;GO:0005488;GO:0005515;GO:0005524;GO:0017076;GO:0030554;GO:0032553;GO:0032555;GO:0032559	nucleotide binding;nucleoside binding;purine nucleoside binding;binding;protein binding;ATP binding;purine nucleotide binding;adenyl nucleotide binding;ribonucleotide binding;purine ribonucleotide binding;adenyl ribonucleotide binding			hsa:345651				1	3	4	8	1	1	2	1	1	2	11.2	4.8	4.8	42.003	376	2.3802e-61	1.322	1.7368	0.016884	0.0094122	24.092
96	1233;2050;5344;5755;6742;10685;11592	16;17;18	45;48;191	IPI00003269;IPI00739998	7;1	1;0	1;0	Beta-actin-like protein 2;Kappa-actin	ACTBL2	Beta-actin-like protein 2	Q562R1;B2RPJ1	ACTBL_HUMAN	ENST00000306758		NP_001017992	PF00022	Actin	Actin	GO:0005737;GO:0005856;GO:0043226;GO:0043228;GO:0043229;GO:0043232;GO:0044424;GO:0044464	cytoplasm;cytoskeleton;organelle;non-membrane-bounded organelle;intracellular organelle;intracellular non-membrane-bounded organelle;intracellular part;cell part	GO:0000166;GO:0001882;GO:0001883;GO:0005488;GO:0005515;GO:0005524;GO:0017076;GO:0030554;GO:0032553;GO:0032555;GO:0032559	nucleotide binding;nucleoside binding;purine nucleoside binding;binding;protein binding;ATP binding;purine nucleotide binding;adenyl nucleotide binding;ribonucleotide binding;purine ribonucleotide binding;adenyl ribonucleotide binding			hsa:345651				2	7	10	20	1	1	2	1	1	2	19.7	4.8	4.8	42.003	376	7.6763e-140	0.61139	1.2092	0.27254	0.33113	41.995
984	513;1332;1526;1664;2517;2543;2814;2815;3285;3585;3610;6391;6464;6932;7739;8008;11264;12825;13666;13912	20;21;22;63;201;202;203;204;205	44;47;153;190;227;269;283;305;325	IPI00021440;IPI00930226;IPI00790339;IPI00796881	20;20;7;7	1;1;1;1	1;1;1;1	Actin, cytoplasmic 2;Gamma-actin;Actin, cytoplasmic 2, N-terminally processed;cDNA FLJ57283, highly similar to Actin, cytoplasmic 2	ACTG1;ACTB;ACTG	Actin, cytoplasmic 2;cDNA FLJ57283, highly similar to Actin, cytoplasmic 2	P63261;B4E3A4	ACTG_HUMAN;B4E3A4_HUMAN	ENST00000331925	OTTHUMP00000181455;OTTHUMP00000181458	NP_001605	PF00022	Actin	Actin	GO:0005737;GO:0005856;GO:0043226;GO:0043228;GO:0043229;GO:0043232;GO:0044424;GO:0044464	cytoplasm;cytoskeleton;organelle;non-membrane-bounded organelle;intracellular organelle;intracellular non-membrane-bounded organelle;intracellular part;cell part	GO:0000166;GO:0001882;GO:0001883;GO:0005198;GO:0005200;GO:0005488;GO:0005515;GO:0005524;GO:0017076;GO:0030554;GO:0032553;GO:0032555;GO:0032559;GO:0042802	nucleotide binding;nucleoside binding;purine nucleoside binding;structural molecule activity;structural constituent of cytoskeleton;binding;protein binding;ATP binding;purine nucleotide binding;adenyl nucleotide binding;ribonucleotide binding	GO:0003008;GO:0006928;GO:0007600;GO:0007605;GO:0009987;GO:0032501;GO:0050877;GO:0050890;GO:0050954;GO:0010035;GO:0010038;GO:0042221;GO:0050896;GO:0051592	system process;cell motion;sensory perception;sensory perception of sound;cellular process;multicellular organismal process;neurological system process;cognition;sensory perception of mechanical stimulus;response to inorganic substance	hsa:71	ko04810;ko04510;ko04520;ko04530;ko04670;ko05110	Regulation of actin cytoskeleton;Focal adhesion;Adherens junction;Tight junction;Leukocyte transendothelial migration;Vibrio cholerae infection	K05692	4	20	28	56	1	1	2	1	1	2	68.3	4.5	4.5	41.792	375	0
112	7962;9452;9941			IPI00003627;IPI00216622;IPI00792088	3;3;3	3;3;3	3;3;3	Actin-like protein 6A;53 kDa BRG1-associated factor A;Actin-related protein Baf53a;ArpNbeta;INO80 complex subunit K	ACTL6A;BAF53;BAF53A;INO80K	Isoform 1 of Actin-like protein 6A;Isoform 2 of Actin-like protein 6A;14 kDa protein	O96019-1;O96019;B3KMN1;Q53FS0;Q6FI97;O96019-2	ACL6A_HUMAN	ENST00000259034;ENST00000392662	OTTHUMP00000173648;OTTHUMP00000173649;OTTHUMP00000173650;OTTHUMP00000173651	NP_004292;NP_817126;NP_829888	PF00022	Actin	Actin	GO:0000123;GO:0005886;GO:0016020;GO:0016514;GO:0016585;GO:0032991;GO:0035267;GO:0043189;GO:0043234;GO:0044422;GO:0044424;GO:0044428;GO:0044446;GO:0044451;GO:0044464;GO:0070603	histone acetyltransferase complex;plasma membrane;membrane;SWI/SNF complex;chromatin remodeling complex;macromolecular complex;NuA4 histone acetyltransferase complex;H4/H2A histone acetyltransferase complex;protein complex;organelle part	GO:0000166;GO:0001882;GO:0001883;GO:0003682;GO:0005488;GO:0005515;GO:0005524;GO:0017076;GO:0030554;GO:0032553;GO:0032555;GO:0032559	nucleotide binding;nucleoside binding;purine nucleoside binding;chromatin binding;binding;protein binding;ATP binding;purine nucleotide binding;adenyl nucleotide binding;ribonucleotide binding;purine ribonucleotide binding;adenyl ribonucleotide binding	GO:0006139;GO:0006325;GO:0006338;GO:0006350;GO:0006355;GO:0006464;GO:0006473;GO:0006807;GO:0006996;GO:0007154;GO:0007165;GO:0008152;GO:0009058;GO:0009059;GO:0009889;GO:0009987;GO:0010468;GO:0010556;GO:0016043;GO:0016568;GO:0016569;GO:0016570;GO:0016573;GO:0019219;GO:0019222;GO:0019538;GO:0031323;GO:0031326;GO:0034645;GO:0034960;GO:0034961;GO:0040008;GO:0043170;GO:0043283;GO:0043284;GO:0043412;GO:…	nucleobase, nucleoside, nucleotide and nucleic acid metabolic process;chromatin organization;chromatin remodeling;transcription;regulation of transcription, DNA-dependent;protein modification process;protein amino acid acetylation	hsa:86			K11340	3	3	3	3	3	3	3	3	3	3	11.7	11.7	11.7	47.46	429	6.5581e-11	0.26468	0.49824	0.1544	0.19834	14.376
643	182;576;577;653;1150;1254;1671;1923;2107;2449;3004;3456;3761;4059;4337;5760;6353;6585;6664;7043;7630;7734;7907;7941;8837;9085;9456;9741;9959;10112;10314;11093;11274;11383;12222;13285;13293;14164;14382;14540	119;120;121;122;123	1;13;221;360;845	IPI00013508	40	1	1	Alpha-actinin-1;Alpha-actinin cytoskeletal isoform;Non-muscle alpha-actinin-1;F-actin cross-linking protein	ACTN1	Alpha-actinin-1	P12814;B7Z2W3;Q5ZEZ4	ACTN1_HUMAN	ENST00000193403;ENST00000394419	OTTHUMP00000028456	NP_001093	PF00307;PF00036;PF08726;PF00435	CH;efhand;efhand_Ca_insen;Spectrin	Calponin homology (CH) domain;EF hand;Ca2+ insensitive EF hand;Spectrin repeat	GO:0005730;GO:0005856;GO:0005912;GO:0005924;GO:0005925;GO:0030018;GO:0030054;GO:0030055;GO:0031143;GO:0042995;GO:0043226;GO:0043228;GO:0043229;GO:0043232;GO:0044422;GO:0044424;GO:0044425;GO:0044428;GO:0044444;GO:0044446;GO:0044449;GO:0044459;GO:0044464;GO:0070161	nucleolus;cytoskeleton;adherens junction;cell-substrate adherens junction;focal adhesion;Z disc;cell junction;cell-substrate junction;pseudopodium;cell projection;organelle;non-membrane-bounded organelle;intracellular organelle	GO:0003779;GO:0005102;GO:0005178;GO:0005488;GO:0005509;GO:0005515;GO:0008092;GO:0017166;GO:0032403;GO:0043167;GO:0043169;GO:0046872	actin binding;receptor binding;integrin binding;binding;calcium ion binding;protein binding;cytoskeletal protein binding;vinculin binding;protein complex binding;ion binding;cation binding;metal ion binding	GO:0007044;GO:0009987;GO:0010926;GO:0010941;GO:0016043;GO:0022607;GO:0032879;GO:0034329;GO:0034330;GO:0042981;GO:0043067;GO:0048041;GO:0048519;GO:0048523;GO:0050789;GO:0050793;GO:0050794;GO:0051270;GO:0051271;GO:0065007	cell-substrate junction assembly;cellular process;anatomical structure formation;regulation of cell death;cellular component organization;cellular component assembly;regulation of localization;cell junction assembly;cell junction organization	hsa:87	ko04810;ko04510;ko04520;ko04530;ko04670;ko05322	Regulation of actin cytoskeleton;Focal adhesion;Adherens junction;Tight junction;Leukocyte transendothelial migration;Systemic lupus erythematosus	K05699	1	40	44	86	1	1	2	1	1	2	58.2	2.5	2.5	103.06	892	0	0.52795	0.72254	0.17359	0.15674	5.1411
656	124;490;491;563;1463;1694;1857;2204;2410;2720;3129;3424;3705;3949;5206;5766;5887;5969;6337;6882;6982;7091;7109;7944;8797;9133;9320;10005;10169;10265;11946;11950;12719;12915;13053	117	360	IPI00013508;IPI00019884;IPI00936352;IPI00032137;IPI00910616	35;8;5;5;4	1;0;0;0;0	1;0;0;0;0	Alpha-actinin-1;Alpha-actinin cytoskeletal isoform;Non-muscle alpha-actinin-1;F-actin cross-linking protein	ACTN1	Alpha-actinin-1	P12814;B7Z2W3;Q5ZEZ4	ACTN1_HUMAN	ENST00000193403;ENST00000394419	OTTHUMP00000028456	NP_001093	PF00307;PF00036;PF08726;PF00435	CH;efhand;efhand_Ca_insen;Spectrin	Calponin homology (CH) domain;EF hand;Ca2+ insensitive EF hand;Spectrin repeat	GO:0005730;GO:0005856;GO:0005912;GO:0005924;GO:0005925;GO:0030018;GO:0030054;GO:0030055;GO:0031143;GO:0042995;GO:0043226;GO:0043228;GO:0043229;GO:0043232;GO:0044422;GO:0044424;GO:0044425;GO:0044428;GO:0044444;GO:0044446;GO:0044449;GO:0044459;GO:0044464;GO:0070161	nucleolus;cytoskeleton;adherens junction;cell-substrate adherens junction;focal adhesion;Z disc;cell junction;cell-substrate junction;pseudopodium;cell projection;organelle;non-membrane-bounded organelle;intracellular organelle	GO:0003779;GO:0005102;GO:0005178;GO:0005488;GO:0005509;GO:0005515;GO:0008092;GO:0017166;GO:0032403;GO:0043167;GO:0043169;GO:0046872	actin binding;receptor binding;integrin binding;binding;calcium ion binding;protein binding;cytoskeletal protein binding;vinculin binding;protein complex binding;ion binding;cation binding;metal ion binding	GO:0007044;GO:0009987;GO:0010926;GO:0010941;GO:0016043;GO:0022607;GO:0032879;GO:0034329;GO:0034330;GO:0042981;GO:0043067;GO:0048041;GO:0048519;GO:0048523;GO:0050789;GO:0050793;GO:0050794;GO:0051270;GO:0051271;GO:0065007	cell-substrate junction assembly;cellular process;anatomical structure formation;regulation of cell death;cellular component organization;cellular component assembly;regulation of localization;cell junction assembly;cell junction organization	hsa:87	ko04810;ko04510;ko04520;ko04530;ko04670;ko05322	Regulation of actin cytoskeleton;Focal adhesion;Adherens junction;Tight junction;Leukocyte transendothelial migration;Systemic lupus erythematosus	K05699	5	35	37	66	1	1	1	1	1	1	50.9	2.5	2.5	103.06	892	0	0.17019	1.2364	0.1871	0.12486	11.933
577	131;448;449;522;925;1005;1344;1553;1696;1994;2177;2437;2809;3064;3308;3522;4706;5215;5450;5520;5842;6142;6330;6412;6619;6651;6807;7408;7906;8156;8345;8346;8373;8478;8649;9275;9416;9508;10192;11067;11073;11798;11992;12132	105;106;107;108;109	1;13;221;239;360	IPI00013508	44	1	1	Alpha-actinin-1;Alpha-actinin cytoskeletal isoform;Non-muscle alpha-actinin-1;F-actin cross-linking protein	ACTN1	Alpha-actinin-1	P12814;B7Z2W3;Q5ZEZ4	ACTN1_HUMAN	ENST00000193403;ENST00000394419	OTTHUMP00000028456	NP_001093	PF00307;PF00036;PF08726;PF00435	CH;efhand;efhand_Ca_insen;Spectrin	Calponin homology (CH) domain;EF hand;Ca2+ insensitive EF hand;Spectrin repeat	GO:0005730;GO:0005856;GO:0005912;GO:0005924;GO:0005925;GO:0030018;GO:0030054;GO:0030055;GO:0031143;GO:0042995;GO:0043226;GO:0043228;GO:0043229;GO:0043232;GO:0044422;GO:0044424;GO:0044425;GO:0044428;GO:0044444;GO:0044446;GO:0044449;GO:0044459;GO:0044464;GO:0070161	nucleolus;cytoskeleton;adherens junction;cell-substrate adherens junction;focal adhesion;Z disc;cell junction;cell-substrate junction;pseudopodium;cell projection;organelle;non-membrane-bounded organelle;intracellular organelle	GO:0003779;GO:0005102;GO:0005178;GO:0005488;GO:0005509;GO:0005515;GO:0008092;GO:0017166;GO:0032403;GO:0043167;GO:0043169;GO:0046872	actin binding;receptor binding;integrin binding;binding;calcium ion binding;protein binding;cytoskeletal protein binding;vinculin binding;protein complex binding;ion binding;cation binding;metal ion binding	GO:0007044;GO:0009987;GO:0010926;GO:0010941;GO:0016043;GO:0022607;GO:0032879;GO:0034329;GO:0034330;GO:0042981;GO:0043067;GO:0048041;GO:0048519;GO:0048523;GO:0050789;GO:0050793;GO:0050794;GO:0051270;GO:0051271;GO:0065007	cell-substrate junction assembly;cellular process;anatomical structure formation;regulation of cell death;cellular component organization;cellular component assembly;regulation of localization;cell junction assembly;cell junction organization	hsa:87	ko04810;ko04510;ko04520;ko04530;ko04670;ko05322	Regulation of actin cytoskeleton;Focal adhesion;Adherens junction;Tight junction;Leukocyte transendothelial migration;Systemic lupus erythematosus	K05699	1	44	48	87	1	1	2	1	1	2	61.4	2.5	2.5	103.06	892	0	0.61603	1.2177	0.26819	0.2875	5.7584
3162	184;576;577;653;1150;1254;1671;1923;2107;2449;3004;3456;3761;4059;4337;5760;6353;6585;6664;7043;7630;7734;7907;7941;8837;9085;9456;9741;9959;10112;10314;11093;11274;11383;12222;13195;13285;13293;14164;14382;14540	119;120;121;122;123	1;13;221;360;867	IPI00759776;IPI00909239;IPI00921118	41;41;40	41;41;40	2;2;2	ACTN1 protein;cDNA FLJ40884 fis, clone UTERU2000607, highly similar to Alpha-actinin-1;Actinin alpha 1 isoform 3	ACTN1;hCG_22243	actinin, alpha 1 isoform a;actinin, alpha 1 isoform c;Actinin alpha 1 isoform 3	A1L0V1;B4DHH3;Q1HE25;B3KUX9;B3V8S3;B4DFY0;B4DRP5;B7Z565;Q86TX4;B7TY16	A1L0V1_HUMAN;B3KUX9_HUMAN;B7TY16_HUMAN	ENST00000394419;ENST00000193403		NP_001123476;NP_001123477	PF00036;PF08726;PF00435;PF00307	efhand;efhand_Ca_insen;Spectrin;CH	EF hand;Ca2+ insensitive EF hand;Spectrin repeat;Calponin homology (CH) domain	GO:0030018;GO:0044424;GO:0044444;GO:0044449;GO:0044464	Z disc;intracellular part;cytoplasmic part;contractile fiber part;cell part	GO:0003779;GO:0005488;GO:0005509;GO:0005515;GO:0008092;GO:0043167;GO:0043169;GO:0046872;GO:0051015	actin binding;binding;calcium ion binding;protein binding;cytoskeletal protein binding;ion binding;cation binding;metal ion binding;actin filament binding	GO:0006996;GO:0007010;GO:0007015;GO:0009987;GO:0010926;GO:0016043;GO:0022607;GO:0030029;GO:0030036;GO:0051017	organelle organization;cytoskeleton organization;actin filament organization;cellular process;anatomical structure formation;cellular component organization;cellular component assembly;actin filament-based process;actin cytoskeleton organization					3	41	45	88	41	45	88	2	2	4	57.3	57.3	3	105.57	914	0	0.64255	0.89192	0.3799	0.3439	17.905
3144	127;490;491;563;1463;1694;1857;2204;2410;2720;3129;3424;3705;3949;5206;5766;5887;5969;6337;6882;6982;7091;7109;7944;8797;9133;9320;10005;10169;10265;11868;11946;11950;12719;12915;13053	117	360	IPI00759776;IPI00909239;IPI00921118	36;36;35	26;26;25	2;2;2	ACTN1 protein;cDNA FLJ40884 fis, clone UTERU2000607, highly similar to Alpha-actinin-1;Actinin alpha 1 isoform 3	ACTN1;hCG_22243	actinin, alpha 1 isoform a;actinin, alpha 1 isoform c;Actinin alpha 1 isoform 3	A1L0V1;B4DHH3;Q1HE25;B3KUX9;B3V8S3;B4DFY0;B4DRP5;B7Z565;Q86TX4;B7TY16	A1L0V1_HUMAN;B3KUX9_HUMAN;B7TY16_HUMAN	ENST00000394419;ENST00000193403		NP_001123476;NP_001123477	PF00036;PF08726;PF00435;PF00307	efhand;efhand_Ca_insen;Spectrin;CH	EF hand;Ca2+ insensitive EF hand;Spectrin repeat;Calponin homology (CH) domain	GO:0030018;GO:0044424;GO:0044444;GO:0044449;GO:0044464	Z disc;intracellular part;cytoplasmic part;contractile fiber part;cell part	GO:0003779;GO:0005488;GO:0005509;GO:0005515;GO:0008092;GO:0043167;GO:0043169;GO:0046872;GO:0051015	actin binding;binding;calcium ion binding;protein binding;cytoskeletal protein binding;ion binding;cation binding;metal ion binding;actin filament binding	GO:0006996;GO:0007010;GO:0007015;GO:0009987;GO:0010926;GO:0016043;GO:0022607;GO:0030029;GO:0030036;GO:0051017	organelle organization;cytoskeleton organization;actin filament organization;cellular process;anatomical structure formation;cellular component organization;cellular component assembly;actin filament-based process;actin cytoskeleton organization					3	36	38	67	26	28	47	2	2	2	50.2	36.9	3	105.57	914	0	0.92298	1.1483	0.26762	0.26844	34.058
2799	134;448;449;522;925;1005;1344;1553;1696;1994;2177;2437;2809;3064;3308;3522;4706;5215;5450;5520;5842;6142;6330;6412;6619;6651;6807;7408;7906;8156;8345;8346;8373;8478;8649;9275;9416;9508;10192;10996;11067;11073;11798;11992;12132	105;106;107;108;109	1;13;221;239;360	IPI00759776;IPI00909239;IPI00921118	45;45;44	45;45;44	2;2;2	ACTN1 protein;cDNA FLJ40884 fis, clone UTERU2000607, highly similar to Alpha-actinin-1;Actinin alpha 1 isoform 3	ACTN1;hCG_22243	actinin, alpha 1 isoform a;actinin, alpha 1 isoform c;Actinin alpha 1 isoform 3	A1L0V1;B4DHH3;Q1HE25;B3KUX9;B3V8S3;B4DFY0;B4DRP5;B7Z565;Q86TX4;B7TY16	A1L0V1_HUMAN;B3KUX9_HUMAN;B7TY16_HUMAN	ENST00000394419;ENST00000193403		NP_001123476;NP_001123477	PF00036;PF08726;PF00435;PF00307	efhand;efhand_Ca_insen;Spectrin;CH	EF hand;Ca2+ insensitive EF hand;Spectrin repeat;Calponin homology (CH) domain	GO:0030018;GO:0044424;GO:0044444;GO:0044449;GO:0044464	Z disc;intracellular part;cytoplasmic part;contractile fiber part;cell part	GO:0003779;GO:0005488;GO:0005509;GO:0005515;GO:0008092;GO:0043167;GO:0043169;GO:0046872;GO:0051015	actin binding;binding;calcium ion binding;protein binding;cytoskeletal protein binding;ion binding;cation binding;metal ion binding;actin filament binding	GO:0006996;GO:0007010;GO:0007015;GO:0009987;GO:0010926;GO:0016043;GO:0022607;GO:0030029;GO:0030036;GO:0051017	organelle organization;cytoskeleton organization;actin filament organization;cellular process;anatomical structure formation;cellular component organization;cellular component assembly;actin filament-based process;actin cytoskeleton organization					3	45	49	89	45	49	89	2	2	4	60.5	60.5	3	105.57	914	0	0.64445	1.2258	0.26414	0.32117	25.283
901	576;1671;2449;3456;4337;6353;7945;9085;9741;13293			IPI00019884;IPI00936352;IPI00032137;IPI00910616	10;7;7;6	1;1;1;1	1;1;1;1	Alpha-actinin-2;Alpha-actinin skeletal muscle isoform 2;F-actin cross-linking protein;cDNA, FLJ94117, highly similar to Homo sapiens actinin, alpha 3 (ACTN3), mRNA;Alpha-actinin-3;Alpha-actinin skeletal muscle isoform 3;cDNA FLJ58651, highly similar to Alpha-actinin-3	ACTN2;ACTN3	Alpha-actinin-2;actinin, alpha 3;Alpha-actinin-3;cDNA FLJ58651, highly similar to Alpha-actinin-3	P35609;B1ANE4;B2RCS5;B7Z2N5;B7Z4K1;B7Z4P6;B7Z4P8;B7Z4V1;Q59FD9;B2R8Y4;Q4JCP9;Q4VAM3;Q08043;B4DZQ2	ACTN2_HUMAN;B2R8Y4_HUMAN;ACTN3_HUMAN;B4DZQ2_HUMAN	ENST00000366578	OTTHUMP00000037963	NP_001094;NP_001095	PF00307;PF00036;PF08726;PF00435	CH;efhand;efhand_Ca_insen;Spectrin	Calponin homology (CH) domain;EF hand;Ca2+ insensitive EF hand;Spectrin repeat	GO:0005730;GO:0005884;GO:0005912;GO:0005924;GO:0005925;GO:0030018;GO:0030054;GO:0030055;GO:0030175;GO:0031143;GO:0042995;GO:0043197;GO:0043226;GO:0043228;GO:0043229;GO:0043232;GO:0044422;GO:0044424;GO:0044425;GO:0044428;GO:0044430;GO:0044444;GO:0044446;GO:0044449;GO:0044459;GO:0044463;GO:0044464;GO:0070161	nucleolus;actin filament;adherens junction;cell-substrate adherens junction;focal adhesion;Z disc;cell junction;cell-substrate junction;filopodium;pseudopodium;cell projection;dendritic spine;organelle;non-membrane-bounded organelle	GO:0003779;GO:0005102;GO:0005178;GO:0005198;GO:0005488;GO:0005509;GO:0005515;GO:0008092;GO:0008307;GO:0019904;GO:0031432;GO:0032403;GO:0042802;GO:0043167;GO:0043169;GO:0046872;GO:0046983;GO:0051370;GO:0051373;GO:0051374;GO:0070080;GO:0042803	actin binding;receptor binding;integrin binding;structural molecule activity;binding;calcium ion binding;protein binding;cytoskeletal protein binding;structural constituent of muscle;protein domain specific binding;titin binding;protein complex binding	GO:0006461;GO:0007044;GO:0009987;GO:0010926;GO:0010941;GO:0016043;GO:0022607;GO:0030030;GO:0030031;GO:0030035;GO:0034329;GO:0034330;GO:0042981;GO:0043067;GO:0043933;GO:0048041;GO:0050789;GO:0050793;GO:0050794;GO:0051259;GO:0051260;GO:0051262;GO:0051289;GO:0065003;GO:0065007	protein complex assembly;cell-substrate junction assembly;cellular process;anatomical structure formation;regulation of cell death;cellular component organization;cellular component assembly;cell projection organization;cell projection assembly	hsa:88;hsa:89	ko04810;ko04510;ko04520;ko04530;ko04670;ko05322	Regulation of actin cytoskeleton;Focal adhesion;Adherens junction;Tight junction;Leukocyte transendothelial migration;Systemic lupus erythematosus	K05699	4	10	10	20	1	1	2	1	1	2	12.9	1.1	1.1	103.85	894	1.3864e-195	0.76023	1.0402	0.43677	0.44759	6.8215
814	448;1344;1994;2809;3522;5215;6655;6807;8156;11073			IPI00019884;IPI00936352;IPI00032137;IPI00910616	10;7;7;6	1;1;1;1	1;1;1;1	Alpha-actinin-2;Alpha-actinin skeletal muscle isoform 2;F-actin cross-linking protein;cDNA, FLJ94117, highly similar to Homo sapiens actinin, alpha 3 (ACTN3), mRNA;Alpha-actinin-3;Alpha-actinin skeletal muscle isoform 3;cDNA FLJ58651, highly similar to Alpha-actinin-3	ACTN2;ACTN3	Alpha-actinin-2;actinin, alpha 3;Alpha-actinin-3;cDNA FLJ58651, highly similar to Alpha-actinin-3	P35609;B1ANE4;B2RCS5;B7Z2N5;B7Z4K1;B7Z4P6;B7Z4P8;B7Z4V1;Q59FD9;B2R8Y4;Q4JCP9;Q4VAM3;Q08043;B4DZQ2	ACTN2_HUMAN;B2R8Y4_HUMAN;ACTN3_HUMAN;B4DZQ2_HUMAN	ENST00000366578	OTTHUMP00000037963	NP_001094;NP_001095	PF00307;PF00036;PF08726;PF00435	CH;efhand;efhand_Ca_insen;Spectrin	Calponin homology (CH) domain;EF hand;Ca2+ insensitive EF hand;Spectrin repeat	GO:0005730;GO:0005884;GO:0005912;GO:0005924;GO:0005925;GO:0030018;GO:0030054;GO:0030055;GO:0030175;GO:0031143;GO:0042995;GO:0043197;GO:0043226;GO:0043228;GO:0043229;GO:0043232;GO:0044422;GO:0044424;GO:0044425;GO:0044428;GO:0044430;GO:0044444;GO:0044446;GO:0044449;GO:0044459;GO:0044463;GO:0044464;GO:0070161	nucleolus;actin filament;adherens junction;cell-substrate adherens junction;focal adhesion;Z disc;cell junction;cell-substrate junction;filopodium;pseudopodium;cell projection;dendritic spine;organelle;non-membrane-bounded organelle	GO:0003779;GO:0005102;GO:0005178;GO:0005198;GO:0005488;GO:0005509;GO:0005515;GO:0008092;GO:0008307;GO:0019904;GO:0031432;GO:0032403;GO:0042802;GO:0043167;GO:0043169;GO:0046872;GO:0046983;GO:0051370;GO:0051373;GO:0051374;GO:0070080;GO:0042803	actin binding;receptor binding;integrin binding;structural molecule activity;binding;calcium ion binding;protein binding;cytoskeletal protein binding;structural constituent of muscle;protein domain specific binding;titin binding;protein complex binding	GO:0006461;GO:0007044;GO:0009987;GO:0010926;GO:0010941;GO:0016043;GO:0022607;GO:0030030;GO:0030031;GO:0030035;GO:0034329;GO:0034330;GO:0042981;GO:0043067;GO:0043933;GO:0048041;GO:0050789;GO:0050793;GO:0050794;GO:0051259;GO:0051260;GO:0051262;GO:0051289;GO:0065003;GO:0065007	protein complex assembly;cell-substrate junction assembly;cellular process;anatomical structure formation;regulation of cell death;cellular component organization;cellular component assembly;cell projection organization;cell projection assembly	hsa:88;hsa:89	ko04810;ko04510;ko04520;ko04530;ko04670;ko05322	Regulation of actin cytoskeleton;Focal adhesion;Adherens junction;Tight junction;Leukocyte transendothelial migration;Systemic lupus erythematosus	K05699	4	10	10	17	1	1	1	1	1	1	12.4	1.1	1.1	103.85	894	1.0453e-150	0.42951	0.83024	0.46248	0.44239	17.427
652	183;575;653;1150;1671;1926;2104;2449;3003;3456;3761;4117;4337;5761;6353;6521;6584;7424;7735;7941;9085;9429;9455;9740;9930;10113;10315;10527;11269;11305;11411;12219;12686;13285;13291;13292;13294;14163;14382;14527;14539	129	240	IPI00013808;IPI00908458;IPI00845465;IPI00908776;IPI00942539;IPI00903019	41;20;20;17;14;2	29;12;16;10;11;1	28;11;16;9;11;1	Alpha-actinin-4;Non-muscle alpha-actinin 4;F-actin cross-linking protein	ACTN4	Alpha-actinin-4	O43707;Q96BG6	ACTN4_HUMAN	ENST00000252699	OTTHUMP00000076071;OTTHUMP00000174445	NP_004915	PF00307;PF00036;PF08726;PF00435	CH;efhand;efhand_Ca_insen;Spectrin	Calponin homology (CH) domain;EF hand;Ca2+ insensitive EF hand;Spectrin repeat	GO:0005730;GO:0031143;GO:0032991;GO:0042995;GO:0043226;GO:0043228;GO:0043229;GO:0043232;GO:0043234;GO:0044422;GO:0044424;GO:0044428;GO:0044444;GO:0044446;GO:0044464;GO:0048471	nucleolus;pseudopodium;macromolecular complex;cell projection;organelle;non-membrane-bounded organelle;intracellular organelle;intracellular non-membrane-bounded organelle;protein complex;organelle part;intracellular part;nuclear part;cytoplasmic part	GO:0001882;GO:0003779;GO:0005102;GO:0005178;GO:0005488;GO:0005509;GO:0005515;GO:0008092;GO:0032403;GO:0042802;GO:0042803;GO:0043167;GO:0043169;GO:0046872;GO:0046983;GO:0051015	nucleoside binding;actin binding;receptor binding;integrin binding;binding;calcium ion binding;protein binding;cytoskeletal protein binding;protein complex binding;identical protein binding;protein homodimerization activity;ion binding;cation binding	GO:0010941;GO:0022898;GO:0032409;GO:0032411;GO:0032412;GO:0032414;GO:0032415;GO:0032417;GO:0032879;GO:0034762;GO:0042981;GO:0043067;GO:0044093;GO:0048518;GO:0048522;GO:0050789;GO:0050793;GO:0050794;GO:0051049;GO:0051050;GO:0051270;GO:0051272;GO:0065007;GO:0065009	regulation of cell death;regulation of transmembrane transporter activity;regulation of transporter activity;positive regulation of transporter activity;regulation of ion transmembrane transporter activity	hsa:81	ko04810;ko04510;ko04520;ko04530;ko04670;ko05322	Regulation of actin cytoskeleton;Focal adhesion;Adherens junction;Tight junction;Leukocyte transendothelial migration;Systemic lupus erythematosus	K05699	6	41	42	84	29	30	60	28	29	58	58.3	42.4	41.2	104.85	911	0	1.0865	1.5043	0.099976	0.067616	14.43
664	125;126;488;489;563;1463;1697;1854;1932;1935;2204;2719;2816;3129;3424;3761;3949;5207;5766;5886;6690;6983;7109;8490;8796;8946;9134;9321;9503;10164;10192;10294;11946;11949;11951;12718;12915;13052	119;120;121;122	295;679;767;883	IPI00013808;IPI00845465;IPI00908458;IPI00908776;IPI00942539;IPI00903019	38;21;17;16;12;2	38;21;17;16;12;2	27;17;10;9;9;2	Alpha-actinin-4;Non-muscle alpha-actinin 4;F-actin cross-linking protein;Actinin alpha4 isoform	ACTN4	Alpha-actinin-4;Actinin alpha4 isoform	O43707;Q96BG6;A4K467	ACTN4_HUMAN;A4K467_HUMAN	ENST00000252699	OTTHUMP00000076071;OTTHUMP00000174445	NP_004915	PF00307;PF00036;PF08726;PF00435	CH;efhand;efhand_Ca_insen;Spectrin	Calponin homology (CH) domain;EF hand;Ca2+ insensitive EF hand;Spectrin repeat	GO:0005730;GO:0031143;GO:0032991;GO:0042995;GO:0043226;GO:0043228;GO:0043229;GO:0043232;GO:0043234;GO:0044422;GO:0044424;GO:0044428;GO:0044444;GO:0044446;GO:0044464;GO:0048471	nucleolus;pseudopodium;macromolecular complex;cell projection;organelle;non-membrane-bounded organelle;intracellular organelle;intracellular non-membrane-bounded organelle;protein complex;organelle part;intracellular part;nuclear part;cytoplasmic part	GO:0001882;GO:0003779;GO:0005102;GO:0005178;GO:0005488;GO:0005509;GO:0005515;GO:0008092;GO:0032403;GO:0042802;GO:0042803;GO:0043167;GO:0043169;GO:0046872;GO:0046983;GO:0051015	nucleoside binding;actin binding;receptor binding;integrin binding;binding;calcium ion binding;protein binding;cytoskeletal protein binding;protein complex binding;identical protein binding;protein homodimerization activity;ion binding;cation binding	GO:0010941;GO:0022898;GO:0032409;GO:0032411;GO:0032412;GO:0032414;GO:0032415;GO:0032417;GO:0032879;GO:0034762;GO:0042981;GO:0043067;GO:0044093;GO:0048518;GO:0048522;GO:0050789;GO:0050793;GO:0050794;GO:0051049;GO:0051050;GO:0051270;GO:0051272;GO:0065007;GO:0065009	regulation of cell death;regulation of transmembrane transporter activity;regulation of transporter activity;positive regulation of transporter activity;regulation of ion transmembrane transporter activity	hsa:81	ko04810;ko04510;ko04520;ko04530;ko04670;ko05322	Regulation of actin cytoskeleton;Focal adhesion;Adherens junction;Tight junction;Leukocyte transendothelial migration;Systemic lupus erythematosus	K05699	6	38	42	74	38	42	74	27	31	52	51.5	51.5	36.9	104.85	911	0	0.3367	1.0755	0.35115	0.3656	41.594
583	132;133;446;447;522;925;1344;1555;1694;1762;1765;1994;2436;2809;3064;3356;3522;4707;5215;5398;5449;6143;6413;6651;6807;7883;7905;8155;8314;8479;8650;8826;9412;9443;9531;10190;10566;11067;11072;11075;11797;11992;12121;12131	105;112;113;114	240;258;767;883	IPI00013808;IPI00845465;IPI00908458;IPI00908776;IPI00942539;IPI00903019	44;24;20;17;15;2	32;20;12;10;12;2	31;20;11;9;12;2	Alpha-actinin-4;Non-muscle alpha-actinin 4;F-actin cross-linking protein;Actinin alpha4 isoform	ACTN4	Alpha-actinin-4;Actinin alpha4 isoform	O43707;Q96BG6;A4K467	ACTN4_HUMAN;A4K467_HUMAN	ENST00000252699	OTTHUMP00000076071;OTTHUMP00000174445	NP_004915	PF00307;PF00036;PF08726;PF00435	CH;efhand;efhand_Ca_insen;Spectrin	Calponin homology (CH) domain;EF hand;Ca2+ insensitive EF hand;Spectrin repeat	GO:0005730;GO:0031143;GO:0032991;GO:0042995;GO:0043226;GO:0043228;GO:0043229;GO:0043232;GO:0043234;GO:0044422;GO:0044424;GO:0044428;GO:0044444;GO:0044446;GO:0044464;GO:0048471	nucleolus;pseudopodium;macromolecular complex;cell projection;organelle;non-membrane-bounded organelle;intracellular organelle;intracellular non-membrane-bounded organelle;protein complex;organelle part;intracellular part;nuclear part;cytoplasmic part	GO:0001882;GO:0003779;GO:0005102;GO:0005178;GO:0005488;GO:0005509;GO:0005515;GO:0008092;GO:0032403;GO:0042802;GO:0042803;GO:0043167;GO:0043169;GO:0046872;GO:0046983;GO:0051015	nucleoside binding;actin binding;receptor binding;integrin binding;binding;calcium ion binding;protein binding;cytoskeletal protein binding;protein complex binding;identical protein binding;protein homodimerization activity;ion binding;cation binding	GO:0010941;GO:0022898;GO:0032409;GO:0032411;GO:0032412;GO:0032414;GO:0032415;GO:0032417;GO:0032879;GO:0034762;GO:0042981;GO:0043067;GO:0044093;GO:0048518;GO:0048522;GO:0050789;GO:0050793;GO:0050794;GO:0051049;GO:0051050;GO:0051270;GO:0051272;GO:0065007;GO:0065009	regulation of cell death;regulation of transmembrane transporter activity;regulation of transporter activity;positive regulation of transporter activity;regulation of ion transmembrane transporter activity	hsa:81	ko04810;ko04510;ko04520;ko04530;ko04670;ko05322	Regulation of actin cytoskeleton;Focal adhesion;Adherens junction;Tight junction;Leukocyte transendothelial migration;Systemic lupus erythematosus	K05699	6	44	48	83	32	35	59	31	34	57	59.8	44.3	43.1	104.85	911	0	0.27093	0.5135	0.16772	0.10198	17.214
2454	1567;4312			IPI00302690	2	2	2	Actin-related protein 10;hARP11	ACTR10;ACTR11;ARP11	Actin-related protein 10	Q9NZ32;B2RDG9;Q05DQ7;Q53H79;Q53HF6;Q86SY7;Q86TY2	ARP10_HUMAN	ENST00000254286	OTTHUMP00000028014	NP_060947	PF00022	Actin	Actin	GO:0005737;GO:0044424;GO:0044464	cytoplasm;intracellular part;cell part	GO:0005488;GO:0005515	binding;protein binding	GO:0007017;GO:0007018;GO:0009987	microtubule-based process;microtubule-based movement;cellular process	hsa:55860				1	2	2	4	2	2	4	2	2	4	4.3	4.3	4.3	46.306	417	0.0033369	0.78546	1.1203	0.35016	0.39239	5.8239
2453	10278;11623			IPI00302690	2	2	2	Actin-related protein 10;hARP11	ACTR10;ACTR11;ARP11	Actin-related protein 10	Q9NZ32;B2RDG9;Q05DQ7;Q53H79;Q53HF6;Q86SY7;Q86TY2	ARP10_HUMAN	ENST00000254286	OTTHUMP00000028014	NP_060947	PF00022	Actin	Actin	GO:0005737;GO:0044424;GO:0044464	cytoplasm;intracellular part;cell part	GO:0005488;GO:0005515	binding;protein binding	GO:0007017;GO:0007018;GO:0009987	microtubule-based process;microtubule-based movement;cellular process	hsa:55860				1	2	2	2	2	2	2	2	2	2	8.2	8.2	8.2	46.306	417	1.6055e-21	0.13593	0.3144	0.00019286	0.0013125	86.494
2213	3284			IPI00302690	1	1	1	Actin-related protein 10;hARP11	ACTR10;ACTR11;ARP11	Actin-related protein 10	Q9NZ32;B2RDG9;Q05DQ7;Q53H79;Q53HF6;Q86SY7;Q86TY2	ARP10_HUMAN	ENST00000254286	OTTHUMP00000028014	NP_060947	PF00022	Actin	Actin	GO:0005737;GO:0044424;GO:0044464	cytoplasm;intracellular part;cell part	GO:0005488;GO:0005515	binding;protein binding	GO:0007017;GO:0007018;GO:0009987	microtubule-based process;microtubule-based movement;cellular process	hsa:55860				1	1	1	1	1	1	1	1	1	1	6	6	6	46.306	417	0.036831	0.48475	1.0348	0.37666	0.31031	32.737
1340	194;195;514;1100;2705;2993;7669;9899;13381;14784			IPI00029468;IPI00908883	10;10	10;10	5;5	Alpha-centractin;Centrosome-associated actin homolog;Actin-RPV;ARP1;cDNA FLJ55002, highly similar to Alpha-centractin	ACTR1A;CTRN1	Alpha-centractin;cDNA FLJ55002, highly similar to Alpha-centractin	P61163;B2R6B0;B4DMT4;B4DXP9;B4DM97	ACTZ_HUMAN;B4DM97_HUMAN	ENST00000369905	OTTHUMP00000020366	NP_005727	PF00022	Actin	Actin	GO:0005813;GO:0005815;GO:0005869;GO:0005875;GO:0032991;GO:0043226;GO:0043228;GO:0043229;GO:0043232;GO:0043234;GO:0044422;GO:0044424;GO:0044430;GO:0044444;GO:0044446;GO:0044464;GO:0005856	centrosome;microtubule organizing center;dynactin complex;microtubule associated complex;macromolecular complex;organelle;non-membrane-bounded organelle;intracellular organelle;intracellular non-membrane-bounded organelle;protein complex;organelle part	GO:0000166;GO:0001882;GO:0001883;GO:0005488;GO:0005515;GO:0005524;GO:0017076;GO:0030554;GO:0032553;GO:0032555;GO:0032559	nucleotide binding;nucleoside binding;purine nucleoside binding;binding;protein binding;ATP binding;purine nucleotide binding;adenyl nucleotide binding;ribonucleotide binding;purine ribonucleotide binding;adenyl ribonucleotide binding	GO:0006810;GO:0009987;GO:0016192;GO:0051234	transport;cellular process;vesicle-mediated transport;establishment of localization	hsa:10121				2	10	10	20	10	10	20	5	5	10	34.8	34.8	23.4	42.613	376	0	0.76579	1.0566	0.41815	0.41283	15.364
1341	131;991;2434;2705;6925;8923;12028;13281			IPI00029468;IPI00908883;IPI00029469;IPI00917682	8;8;3;2	8;8;3;2	8;8;3;2	Alpha-centractin;Centrosome-associated actin homolog;Actin-RPV;ARP1;cDNA FLJ55002, highly similar to Alpha-centractin	ACTR1A;CTRN1	Alpha-centractin;cDNA FLJ55002, highly similar to Alpha-centractin	P61163;B2R6B0;B4DMT4;B4DXP9;B4DM97	ACTZ_HUMAN;B4DM97_HUMAN	ENST00000369905	OTTHUMP00000020366	NP_005727	PF00022	Actin	Actin	GO:0005813;GO:0005815;GO:0005869;GO:0005875;GO:0032991;GO:0043226;GO:0043228;GO:0043229;GO:0043232;GO:0043234;GO:0044422;GO:0044424;GO:0044430;GO:0044444;GO:0044446;GO:0044464;GO:0005856	centrosome;microtubule organizing center;dynactin complex;microtubule associated complex;macromolecular complex;organelle;non-membrane-bounded organelle;intracellular organelle;intracellular non-membrane-bounded organelle;protein complex;organelle part	GO:0000166;GO:0001882;GO:0001883;GO:0005488;GO:0005515;GO:0005524;GO:0017076;GO:0030554;GO:0032553;GO:0032555;GO:0032559	nucleotide binding;nucleoside binding;purine nucleoside binding;binding;protein binding;ATP binding;purine nucleotide binding;adenyl nucleotide binding;ribonucleotide binding;purine ribonucleotide binding;adenyl ribonucleotide binding	GO:0006810;GO:0009987;GO:0016192;GO:0051234	transport;cellular process;vesicle-mediated transport;establishment of localization	hsa:10121				4	8	8	10	8	8	10	8	8	10	32.2	32.2	32.2	42.613	376	1.7714e-101	0.53949	0.7085	0.16226	0.094306	15.502
1222	138;139;395;888;2199;2426;6358;8284;11144;12320			IPI00029468;IPI00908883	10;10	10;10	5;5	Alpha-centractin;Centrosome-associated actin homolog;Actin-RPV;ARP1;cDNA FLJ55002, highly similar to Alpha-centractin	ACTR1A;CTRN1	Alpha-centractin;cDNA FLJ55002, highly similar to Alpha-centractin	P61163;B2R6B0;B4DMT4;B4DXP9;B4DM97	ACTZ_HUMAN;B4DM97_HUMAN	ENST00000369905	OTTHUMP00000020366	NP_005727	PF00022	Actin	Actin	GO:0005813;GO:0005815;GO:0005869;GO:0005875;GO:0032991;GO:0043226;GO:0043228;GO:0043229;GO:0043232;GO:0043234;GO:0044422;GO:0044424;GO:0044430;GO:0044444;GO:0044446;GO:0044464;GO:0005856	centrosome;microtubule organizing center;dynactin complex;microtubule associated complex;macromolecular complex;organelle;non-membrane-bounded organelle;intracellular organelle;intracellular non-membrane-bounded organelle;protein complex;organelle part	GO:0000166;GO:0001882;GO:0001883;GO:0005488;GO:0005515;GO:0005524;GO:0017076;GO:0030554;GO:0032553;GO:0032555;GO:0032559	nucleotide binding;nucleoside binding;purine nucleoside binding;binding;protein binding;ATP binding;purine nucleotide binding;adenyl nucleotide binding;ribonucleotide binding;purine ribonucleotide binding;adenyl ribonucleotide binding	GO:0006810;GO:0009987;GO:0016192;GO:0051234	transport;cellular process;vesicle-mediated transport;establishment of localization	hsa:10121				2	10	10	17	10	10	17	5	5	9	34.8	34.8	23.4	42.613	376	0	0.6576	1.2535	0.25064	0.30512	28.14
1341	194;514;2706;2993;7669;9899;13376			IPI00029469;IPI00917682	7;4	2;1	2;1	Beta-centractin;Actin-related protein 1B	ACTR1B;CTRN2	Beta-centractin;17 kDa protein	P42025;Q13841	ACTY_HUMAN	ENST00000289228	OTTHUMP00000161110;OTTHUMP00000203016	NP_005726	PF00022	Actin	Actin	GO:0005813;GO:0005815;GO:0005869;GO:0005875;GO:0032991;GO:0043226;GO:0043228;GO:0043229;GO:0043232;GO:0043234;GO:0044422;GO:0044424;GO:0044430;GO:0044444;GO:0044446;GO:0044464	centrosome;microtubule organizing center;dynactin complex;microtubule associated complex;macromolecular complex;organelle;non-membrane-bounded organelle;intracellular organelle;intracellular non-membrane-bounded organelle;protein complex;organelle part	GO:0000166;GO:0001882;GO:0001883;GO:0005488;GO:0005515;GO:0005524;GO:0017076;GO:0030554;GO:0032553;GO:0032555;GO:0032559	nucleotide binding;nucleoside binding;purine nucleoside binding;binding;protein binding;ATP binding;purine nucleotide binding;adenyl nucleotide binding;ribonucleotide binding;purine ribonucleotide binding;adenyl ribonucleotide binding			hsa:10120				2	7	7	13	2	2	3	2	2	3	24.5	10.4	10.4	42.293	376	2.0195e-133	1.1501	1.6005	0.070726	0.061921	13.866
1223	138;395;2200;2426;6358;8284			IPI00029469;IPI00917682	6;4	1;1	1;1	Beta-centractin;Actin-related protein 1B	ACTR1B;CTRN2	Beta-centractin;17 kDa protein	P42025;Q13841	ACTY_HUMAN	ENST00000289228	OTTHUMP00000161110;OTTHUMP00000203016	NP_005726	PF00022	Actin	Actin	GO:0005813;GO:0005815;GO:0005869;GO:0005875;GO:0032991;GO:0043226;GO:0043228;GO:0043229;GO:0043232;GO:0043234;GO:0044422;GO:0044424;GO:0044430;GO:0044444;GO:0044446;GO:0044464	centrosome;microtubule organizing center;dynactin complex;microtubule associated complex;macromolecular complex;organelle;non-membrane-bounded organelle;intracellular organelle;intracellular non-membrane-bounded organelle;protein complex;organelle part	GO:0000166;GO:0001882;GO:0001883;GO:0005488;GO:0005515;GO:0005524;GO:0017076;GO:0030554;GO:0032553;GO:0032555;GO:0032559	nucleotide binding;nucleoside binding;purine nucleoside binding;binding;protein binding;ATP binding;purine nucleotide binding;adenyl nucleotide binding;ribonucleotide binding;purine ribonucleotide binding;adenyl ribonucleotide binding			hsa:10120				2	6	6	10	1	1	2	1	1	2	20.2	6.1	6.1	42.293	376	1.59e-96	0.60273	1.1154	0.3248	0.3385	1.482
203	2464;6437;6455;7145;7859;8009;12425;15242			IPI00470573;IPI00005159	8;8	8;8	2;2	cDNA FLJ51656, highly similar to Actin-like protein 2;Actin-related protein 2;Actin-like protein 2	ACTR2;ARP2	actin-related protein 2 isoform a;Actin-related protein 2	B4DHK9;P61160;B2RCP5;Q8IY98	B4DHK9_HUMAN;ARP2_HUMAN	ENST00000377982;ENST00000409926;ENST00000260641	OTTHUMP00000202270;OTTHUMP00000159937	NP_001005386;NP_005713	PF00022	Actin	Actin	GO:0005737;GO:0005885;GO:0032991;GO:0042995;GO:0043234;GO:0044422;GO:0044424;GO:0044430;GO:0044446;GO:0044464	cytoplasm;Arp2/3 protein complex;macromolecular complex;cell projection;protein complex;organelle part;intracellular part;cytoskeletal part;intracellular organelle part;cell part	GO:0005488;GO:0005515;GO:0000166;GO:0001882;GO:0001883;GO:0003779;GO:0005524;GO:0008092;GO:0017076;GO:0030554;GO:0032553;GO:0032555;GO:0032559	binding;protein binding;nucleotide binding;nucleoside binding;purine nucleoside binding;actin binding;ATP binding;cytoskeletal protein binding;purine nucleotide binding;adenyl nucleotide binding;ribonucleotide binding;purine ribonucleotide binding	GO:0006928;GO:0009987	cell motion;cellular process					2	8	8	15	8	8	15	2	2	3	24.3	24.3	3.3	45.376	399	1.4274e-224	0.82074	1.1299	0.34064	0.32203	19.612
219	2218;6434;6653;7159;11176;12885;13701	36	74	IPI00005159;IPI00470573;IPI00176593;IPI00909247	7;6;3;3	7;6;3;3	7;6;3;3	Actin-related protein 2;Actin-like protein 2;cDNA FLJ51656, highly similar to Actin-like protein 2	ACTR2;ARP2	Actin-related protein 2;actin-related protein 2 isoform a	P61160;B2RCP5;Q8IY98;B4DHK9	ARP2_HUMAN;B4DHK9_HUMAN	ENST00000260641;ENST00000377982;ENST00000409926	OTTHUMP00000159937;OTTHUMP00000202270	NP_005713;NP_001005386	PF00022	Actin	Actin	GO:0005737;GO:0005885;GO:0032991;GO:0042995;GO:0043234;GO:0044422;GO:0044424;GO:0044430;GO:0044446;GO:0044464	cytoplasm;Arp2/3 protein complex;macromolecular complex;cell projection;protein complex;organelle part;intracellular part;cytoskeletal part;intracellular organelle part;cell part	GO:0000166;GO:0001882;GO:0001883;GO:0003779;GO:0005488;GO:0005515;GO:0005524;GO:0008092;GO:0017076;GO:0030554;GO:0032553;GO:0032555;GO:0032559	nucleotide binding;nucleoside binding;purine nucleoside binding;actin binding;binding;protein binding;ATP binding;cytoskeletal protein binding;purine nucleotide binding;adenyl nucleotide binding;ribonucleotide binding;purine ribonucleotide binding	GO:0006928;GO:0009987	cell motion;cellular process					4	7	8	13	7	8	13	7	8	13	20.1	20.1	20.1	44.76	394	1.4386e-66	0.37219	0.89651	0.40424	0.33766	77.065
182	2005;5202;5310;5917;6703;10353;11958;12718			IPI00005159;IPI00470573;IPI00909247	8;7;5	8;7;5	5;5;4	Actin-related protein 2;Actin-like protein 2;cDNA FLJ51656, highly similar to Actin-like protein 2;cDNA FLJ51655, highly similar to Actin-like protein 2	ACTR2;ARP2	Actin-related protein 2;actin-related protein 2 isoform a;cDNA FLJ51655, highly similar to Actin-like protein 2	P61160;B2RCP5;Q8IY98;B4DHK9;B4DWQ5	ARP2_HUMAN;B4DHK9_HUMAN;B4DWQ5_HUMAN	ENST00000260641;ENST00000377982;ENST00000409926	OTTHUMP00000159937;OTTHUMP00000202270	NP_005713;NP_001005386	PF00022	Actin	Actin	GO:0005737;GO:0005885;GO:0032991;GO:0042995;GO:0043234;GO:0044422;GO:0044424;GO:0044430;GO:0044446;GO:0044464	cytoplasm;Arp2/3 protein complex;macromolecular complex;cell projection;protein complex;organelle part;intracellular part;cytoskeletal part;intracellular organelle part;cell part	GO:0000166;GO:0001882;GO:0001883;GO:0003779;GO:0005488;GO:0005515;GO:0005524;GO:0008092;GO:0017076;GO:0030554;GO:0032553;GO:0032555;GO:0032559	nucleotide binding;nucleoside binding;purine nucleoside binding;actin binding;binding;protein binding;ATP binding;cytoskeletal protein binding;purine nucleotide binding;adenyl nucleotide binding;ribonucleotide binding;purine ribonucleotide binding	GO:0006928;GO:0009987	cell motion;cellular process					3	8	8	13	8	8	13	5	5	9	25.9	25.9	17.3	44.76	394	1.1266e-121	0.55803	1.0427	0.37131	0.44549	17.682
1296	365;2275;2728;3001;3383;4183;4842;6227;6458;7747;8562;9401;10656;11695;13453;15635;16153	258	417	IPI00028091;IPI00908396;IPI00007068;IPI00892652;IPI00554433;IPI00642069;IPI00888282;IPI00936769	17;7;4;4;3;2;2;2	17;7;4;4;3;2;2;2	17;7;4;4;3;2;2;2	Actin-related protein 3;Actin-like protein 3	ACTR3;ARP3	Actin-related protein 3	P61158;B4DT29;B4DTI0;B4DXW1;Q53QM2;Q59FV6	ARP3_HUMAN	ENST00000263238	OTTHUMP00000203980	NP_005712	PF00022	Actin	Actin	GO:0005737;GO:0005885;GO:0032991;GO:0043234;GO:0044422;GO:0044424;GO:0044430;GO:0044446;GO:0044464	cytoplasm;Arp2/3 protein complex;macromolecular complex;protein complex;organelle part;intracellular part;cytoskeletal part;intracellular organelle part;cell part	GO:0000166;GO:0001882;GO:0001883;GO:0003779;GO:0005488;GO:0005515;GO:0005524;GO:0008092;GO:0017076;GO:0030554;GO:0032553;GO:0032555;GO:0032559	nucleotide binding;nucleoside binding;purine nucleoside binding;actin binding;binding;protein binding;ATP binding;cytoskeletal protein binding;purine nucleotide binding;adenyl nucleotide binding;ribonucleotide binding;purine ribonucleotide binding	GO:0006928;GO:0008064;GO:0009987;GO:0019222;GO:0030832;GO:0030833;GO:0031323;GO:0032268;GO:0032271;GO:0032535;GO:0032956;GO:0032970;GO:0033043;GO:0043254;GO:0044087;GO:0050789;GO:0050794;GO:0051128;GO:0051246;GO:0051493;GO:0060255;GO:0065007;GO:0065008;GO:0080090	cell motion;regulation of actin polymerization or depolymerization;cellular process;regulation of metabolic process;regulation of actin filament length;regulation of actin filament polymerization;regulation of cellular metabolic process	hsa:10096				8	17	19	31	17	19	31	17	19	31	53.3	53.3	53.3	47.371	418	3.341e-277	0.75473	1.0709	0.40217	0.39397	26.277
1297	2041;2457;2717;3062;3819;5642;5826;7693;8463;9607;10556;12103;14454			IPI00028091;IPI00007068;IPI00892652;IPI00908396;IPI00554433;IPI00642069;IPI00888282;IPI00936769	13;4;4;4;3;2;2;2	13;4;4;4;3;2;2;2	13;4;4;4;3;2;2;2	Actin-related protein 3;Actin-like protein 3	ACTR3;ARP3	Actin-related protein 3	P61158;B4DT29;B4DTI0;B4DXW1;Q53QM2;Q59FV6	ARP3_HUMAN	ENST00000263238	OTTHUMP00000203980	NP_005712	PF00022	Actin	Actin	GO:0005737;GO:0005885;GO:0032991;GO:0043234;GO:0044422;GO:0044424;GO:0044430;GO:0044446;GO:0044464	cytoplasm;Arp2/3 protein complex;macromolecular complex;protein complex;organelle part;intracellular part;cytoskeletal part;intracellular organelle part;cell part	GO:0000166;GO:0001882;GO:0001883;GO:0003779;GO:0005488;GO:0005515;GO:0005524;GO:0008092;GO:0017076;GO:0030554;GO:0032553;GO:0032555;GO:0032559	nucleotide binding;nucleoside binding;purine nucleoside binding;actin binding;binding;protein binding;ATP binding;cytoskeletal protein binding;purine nucleotide binding;adenyl nucleotide binding;ribonucleotide binding;purine ribonucleotide binding	GO:0006928;GO:0008064;GO:0009987;GO:0019222;GO:0030832;GO:0030833;GO:0031323;GO:0032268;GO:0032271;GO:0032535;GO:0032956;GO:0032970;GO:0033043;GO:0043254;GO:0044087;GO:0050789;GO:0050794;GO:0051128;GO:0051246;GO:0051493;GO:0060255;GO:0065007;GO:0065008;GO:0080090	cell motion;regulation of actin polymerization or depolymerization;cellular process;regulation of metabolic process;regulation of actin filament length;regulation of actin filament polymerization;regulation of cellular metabolic process	hsa:10096				8	13	13	22	13	13	22	13	13	22	40.7	40.7	40.7	47.371	418	1.0023e-118	0.65625	1.0048	0.44616	0.47644	59.131
1185	272;1857;2219;2434;2732;2744;3944;5103;5296;5336;6423;7187;7860;8927;9740;11208;13071;13524			IPI00028091;IPI00908396;IPI00007068;IPI00892652;IPI00554433;IPI00936769;IPI00642069;IPI00888282	18;7;3;3;2;2;1;1	18;7;3;3;2;2;1;1	18;7;3;3;2;2;1;1	Actin-related protein 3;Actin-like protein 3	ACTR3;ARP3	Actin-related protein 3	P61158;B4DT29;B4DTI0;B4DXW1;Q53QM2;Q59FV6	ARP3_HUMAN	ENST00000263238	OTTHUMP00000203980	NP_005712	PF00022	Actin	Actin	GO:0005737;GO:0005885;GO:0032991;GO:0043234;GO:0044422;GO:0044424;GO:0044430;GO:0044446;GO:0044464	cytoplasm;Arp2/3 protein complex;macromolecular complex;protein complex;organelle part;intracellular part;cytoskeletal part;intracellular organelle part;cell part	GO:0000166;GO:0001882;GO:0001883;GO:0003779;GO:0005488;GO:0005515;GO:0005524;GO:0008092;GO:0017076;GO:0030554;GO:0032553;GO:0032555;GO:0032559	nucleotide binding;nucleoside binding;purine nucleoside binding;actin binding;binding;protein binding;ATP binding;cytoskeletal protein binding;purine nucleotide binding;adenyl nucleotide binding;ribonucleotide binding;purine ribonucleotide binding	GO:0006928;GO:0008064;GO:0009987;GO:0019222;GO:0030832;GO:0030833;GO:0031323;GO:0032268;GO:0032271;GO:0032535;GO:0032956;GO:0032970;GO:0033043;GO:0043254;GO:0044087;GO:0050789;GO:0050794;GO:0051128;GO:0051246;GO:0051493;GO:0060255;GO:0065007;GO:0065008;GO:0080090	cell motion;regulation of actin polymerization or depolymerization;cellular process;regulation of metabolic process;regulation of actin filament length;regulation of actin filament polymerization;regulation of cellular metabolic process	hsa:10096				8	18	18	28	18	18	28	18	18	28	58.9	58.9	58.9	47.371	418	0	0.55495	1.0636	0.35734	0.42962	17.494
1559	5926			IPI00064737	1	1	1	Actin-related protein T1	ACTRT1;ARPT1;HSD27	Actin-related protein T1	Q8TDG2	ACTT1_HUMAN	ENST00000371124	OTTHUMP00000023981	NP_612146	PF00022	Actin	Actin	GO:0005737;GO:0005856;GO:0043226;GO:0043228;GO:0043229;GO:0043232;GO:0044424;GO:0044464	cytoplasm;cytoskeleton;organelle;non-membrane-bounded organelle;intracellular organelle;intracellular non-membrane-bounded organelle;intracellular part;cell part	GO:0005488;GO:0005515	binding;protein binding			hsa:139741				1	1	1	2	1	1	2	1	1	2	2.9	2.9	2.9	41.696	376	0.054309	1.0107	1.3589	0.16541	0.12977	5.8103
1561	5373			IPI00064737	1	1	1	Actin-related protein T1	ACTRT1;ARPT1;HSD27	Actin-related protein T1	Q8TDG2	ACTT1_HUMAN	ENST00000371124	OTTHUMP00000023981	NP_612146	PF00022	Actin	Actin	GO:0005737;GO:0005856;GO:0043226;GO:0043228;GO:0043229;GO:0043232;GO:0044424;GO:0044464	cytoplasm;cytoskeleton;organelle;non-membrane-bounded organelle;intracellular organelle;intracellular non-membrane-bounded organelle;intracellular part;cell part	GO:0005488;GO:0005515	binding;protein binding			hsa:139741				1	1	2	4	1	2	4	1	2	4	2.9	2.9	2.9	41.696	376	0.033277	1.2363	1.3875	0.095553	0.079361	15.434
429	425;1202			IPI00009268;IPI00940464;IPI00788719;IPI00792542;IPI00791053	2;2;1;1;1	2;2;1;1;1	2;2;1;1;1	cDNA FLJ60317, highly similar to Aminoacylase-1 (EC 3.5.1.14);Aminoacylase-1;N-acyl-L-amino-acid amidohydrolase;ACY-1	ACY1	cDNA FLJ60317, highly similar to Aminoacylase-1;Aminoacylase-1;16 kDa protein;15 kDa protein;7 kDa protein	B4DNW0;Q03154;B4DPC3	B4DNW0_HUMAN;ACY1_HUMAN	ENST00000232907;ENST00000404366	OTTHUMP00000171408;OTTHUMP00000171409;OTTHUMP00000171412;OTTHUMP00000171410;OTTHUMP00000171413	NP_000657	PF07687;PF01546	M20_dimer;Peptidase_M20	Peptidase dimerisation domain;Peptidase family M20/M25/M40	GO:0000267;GO:0005625;GO:0005737;GO:0044424;GO:0044464;GO:0005829;GO:0044444	cell fraction;soluble fraction;cytoplasm;intracellular part;cell part;cytosol;cytoplasmic part	GO:0003824;GO:0004046;GO:0005488;GO:0005515;GO:0008233;GO:0008237;GO:0016787;GO:0016810;GO:0016811;GO:0046983;GO:0070011;GO:0008270;GO:0043167;GO:0043169;GO:0046872;GO:0046914	catalytic activity;aminoacylase activity;binding;protein binding;peptidase activity;metallopeptidase activity;hydrolase activity;hydrolase activity, acting on carbon-nitrogen (but not peptide) bonds	GO:0006082;GO:0006508;GO:0006519;GO:0006520;GO:0006807;GO:0008152;GO:0009056;GO:0009057;GO:0009308;GO:0009987;GO:0019538;GO:0019752;GO:0030163;GO:0042180;GO:0043170;GO:0043283;GO:0043285;GO:0043436;GO:0044106;GO:0044237;GO:0044238	organic acid metabolic process;proteolysis;cellular amino acid and derivative metabolic process;cellular amino acid metabolic process;nitrogen compound metabolic process;metabolic process;catabolic process;macromolecule catabolic process	hsa:95	ko00330	Arginine and proline metabolism	K01436	5	2	2	2	2	2	2	2	2	2	7.4	7.4	7.4	55.994	498	5.4107e-42	0.10991	0.85734	0.35072	0.38546	60.008
2140	7641			IPI00221117	1	1	1	Acylphosphatase-1;Acylphosphate phosphohydrolase 1;Acylphosphatase, organ-common type isozyme;Acylphosphatase, erythrocyte isozyme	ACYP1;ACYPE	Acylphosphatase-1	P07311;A6NDV8;B2R590	ACYP1_HUMAN	ENST00000238618		NP_001098	PF00708	Acylphosphatase	Acylphosphatase			GO:0003824;GO:0003998;GO:0016787;GO:0016817;GO:0016818	catalytic activity;acylphosphatase activity;hydrolase activity;hydrolase activity, acting on acid anhydrides;hydrolase activity, acting on acid anhydrides, in phosphorus-containing anhydrides	GO:0006793;GO:0006796;GO:0008152;GO:0009987;GO:0044237	phosphorus metabolic process;phosphate metabolic process;metabolic process;cellular process;cellular metabolic process	hsa:97	ko00620;ko00632	Pyruvate metabolism;Benzoate degradation via CoA ligation	K01512	1	1	1	1	1	1	1	1	1	1	12.1	12.1	12.1	11.261	99	0.022778
410	6600;14187			IPI00009010	2	2	2	TRM112-like protein	AD-001;HSPC152;HSPC170	TRM112-like protein	Q9UI30;B2R539	TR112_HUMAN	ENST00000308774		NP_057488	PF03966	Trm112p	Trm112p-like protein			GO:0005488;GO:0005515	binding;protein binding			hsa:51504				1	2	2	4	2	2	4	2	2	4	21.6	21.6	21.6	14.199	125	6.6509e-63	0.7886	1.0538	0.4213	0.42914	8.3755
417	5902			IPI00009010	1	1	1	TRM112-like protein	AD-001;HSPC152;HSPC170	TRM112-like protein	Q9UI30;B2R539	TR112_HUMAN	ENST00000308774		NP_057488	PF03966	Trm112p	Trm112p-like protein			GO:0005488;GO:0005515	binding;protein binding			hsa:51504				1	1	1	1	1	1	1	1	1	1	10.4	10.4	10.4	14.199	125	0.00036593	0.1048	0.74435	0.20342	0.23602	45.33
358	4916;5466;11819			IPI00009010;IPI00106374	3;1	3;1	3;1	TRM112-like protein	AD-001;HSPC152;HSPC170	TRM112-like protein	Q9UI30;B2R539	TR112_HUMAN	ENST00000308774		NP_057488	PF03966	Trm112p	Trm112p-like protein			GO:0005488;GO:0005515	binding;protein binding			hsa:51504				2	3	3	4	3	3	4	3	3	4	32.8	32.8	32.8	14.199	125	2.4717e-34	0.51873	0.97238	0.42153	0.44744	10.131
2323	3717;4439;5693;6569;14159	403	52	IPI00296441	5	5	5	Adenosine deaminase;Adenosine aminohydrolase	ADA	Adenosine deaminase	P00813	ADA_HUMAN	ENST00000372874;ENST00000396772	OTTHUMP00000031785	NP_000013	PF00962	A_deaminase	Adenosine/AMP deaminase	GO:0000323;GO:0005764;GO:0005773;GO:0005829;GO:0009897;GO:0043226;GO:0043227;GO:0043229;GO:0043231;GO:0044424;GO:0044425;GO:0044444;GO:0044459;GO:0044464	lytic vacuole;lysosome;vacuole;cytosol;external side of plasma membrane;organelle;membrane-bounded organelle;intracellular organelle;intracellular membrane-bounded organelle;intracellular part;membrane part;cytoplasmic part;plasma membrane part;cell part	GO:0003824;GO:0004000;GO:0005488;GO:0005515;GO:0008270;GO:0016787;GO:0016810;GO:0016814;GO:0019239;GO:0043167;GO:0043169;GO:0046872;GO:0046914	catalytic activity;adenosine deaminase activity;binding;protein binding;zinc ion binding;hydrolase activity;hydrolase activity, acting on carbon-nitrogen (but not peptide) bonds	GO:0001666;GO:0001775;GO:0002376;GO:0006139;GO:0006152;GO:0006154;GO:0006163;GO:0006164;GO:0006753;GO:0006807;GO:0006950;GO:0008152;GO:0008277;GO:0009056;GO:0009058;GO:0009116;GO:0009117;GO:0009119;GO:0009123;GO:0009124;GO:0009126;GO:0009127;GO:0009150;GO:0009152;GO:0009156;GO:0009161;GO:0009163;GO:0009164;GO:0009165;GO:0009167;GO:0009168;GO:0009259;GO:0009260;GO:0009966;GO:0009968;GO:0009987;GO:…	response to hypoxia;cell activation;immune system process;nucleobase, nucleoside, nucleotide and nucleic acid metabolic process;purine nucleoside catabolic process;adenosine catabolic process;purine nucleotide metabolic process	hsa:100	ko00230;ko05340	Purine metabolism;Primary immunodeficiency	K01488	1	5	5	8	5	5	8	5	5	8	24.8	24.8	24.8	40.764	363	5.4172e-84	0.53162	0.78055	0.23963	0.25065	11.637
2331	3378;4043;5147;12714	357	52	IPI00296441	4	4	4	Adenosine deaminase;Adenosine aminohydrolase	ADA	Adenosine deaminase	P00813	ADA_HUMAN	ENST00000372874;ENST00000396772	OTTHUMP00000031785	NP_000013	PF00962	A_deaminase	Adenosine/AMP deaminase	GO:0000323;GO:0005764;GO:0005773;GO:0005829;GO:0009897;GO:0043226;GO:0043227;GO:0043229;GO:0043231;GO:0044424;GO:0044425;GO:0044444;GO:0044459;GO:0044464	lytic vacuole;lysosome;vacuole;cytosol;external side of plasma membrane;organelle;membrane-bounded organelle;intracellular organelle;intracellular membrane-bounded organelle;intracellular part;membrane part;cytoplasmic part;plasma membrane part;cell part	GO:0003824;GO:0004000;GO:0005488;GO:0005515;GO:0008270;GO:0016787;GO:0016810;GO:0016814;GO:0019239;GO:0043167;GO:0043169;GO:0046872;GO:0046914	catalytic activity;adenosine deaminase activity;binding;protein binding;zinc ion binding;hydrolase activity;hydrolase activity, acting on carbon-nitrogen (but not peptide) bonds	GO:0001666;GO:0001775;GO:0002376;GO:0006139;GO:0006152;GO:0006154;GO:0006163;GO:0006164;GO:0006753;GO:0006807;GO:0006950;GO:0008152;GO:0008277;GO:0009056;GO:0009058;GO:0009116;GO:0009117;GO:0009119;GO:0009123;GO:0009124;GO:0009126;GO:0009127;GO:0009150;GO:0009152;GO:0009156;GO:0009161;GO:0009163;GO:0009164;GO:0009165;GO:0009167;GO:0009168;GO:0009259;GO:0009260;GO:0009966;GO:0009968;GO:0009987;GO:…	response to hypoxia;cell activation;immune system process;nucleobase, nucleoside, nucleotide and nucleic acid metabolic process;purine nucleoside catabolic process;adenosine catabolic process;purine nucleotide metabolic process	hsa:100	ko00230;ko05340	Purine metabolism;Primary immunodeficiency	K01488	1	4	4	6	4	4	6	4	4	6	22.3	22.3	22.3	40.764	363	1.0283e-46	0.61628	0.8441	0.33269	0.34195	19.641
665	4459			IPI00013897;IPI00792351	1;1	1;1	1;1	Disintegrin and metalloproteinase domain-containing protein 10;Mammalian disintegrin-metalloprotease;Kuzbanian protein homolog;CDw156	ADAM10;KUZ;MADM	Disintegrin and metalloproteinase domain-containing protein 10;25 kDa protein	O14672;A0AV88	ADA10_HUMAN	ENST00000260408	OTTHUMP00000163471;OTTHUMP00000176327;OTTHUMP00000176330	NP_001101	PF00200;PF01562;PF01421	Disintegrin;Pep_M12B_propep;Reprolysin	Disintegrin;Reprolysin family propeptide;Reprolysin (M12B) family zinc metalloprotease	GO:0005634;GO:0005798;GO:0005886;GO:0009986;GO:0012505;GO:0016020;GO:0016021;GO:0016023;GO:0031224;GO:0031410;GO:0031982;GO:0031988;GO:0043226;GO:0043227;GO:0043229;GO:0043231;GO:0044422;GO:0044424;GO:0044425;GO:0044431;GO:0044444;GO:0044446;GO:0044464	nucleus;Golgi-associated vesicle;plasma membrane;cell surface;endomembrane system;membrane;integral to membrane;cytoplasmic membrane-bounded vesicle;intrinsic to membrane;cytoplasmic vesicle;vesicle;membrane-bounded vesicle;organelle	GO:0003824;GO:0004175;GO:0004222;GO:0005102;GO:0005178;GO:0005488;GO:0005515;GO:0008233;GO:0008237;GO:0008270;GO:0016787;GO:0017124;GO:0019899;GO:0019900;GO:0019901;GO:0019904;GO:0032403;GO:0042802;GO:0042803;GO:0043167;GO:0043169;GO:0046872;GO:0046914;GO:0046983;GO:0070011	catalytic activity;endopeptidase activity;metalloendopeptidase activity;receptor binding;integrin binding;binding;protein binding;peptidase activity;metallopeptidase activity;zinc ion binding;hydrolase activity;SH3 domain binding;enzyme binding	GO:0001558;GO:0001701;GO:0001775;GO:0002274;GO:0002376;GO:0002682;GO:0002684;GO:0002685;GO:0002687;GO:0002688;GO:0002690;GO:0006464;GO:0006468;GO:0006508;GO:0006509;GO:0006793;GO:0006796;GO:0007154;GO:0007162;GO:0007165;GO:0007166;GO:0007219;GO:0007229;GO:0007267;GO:0008152;GO:0008284;GO:0009056;GO:0009057;GO:0009790;GO:0009792;GO:0009987;GO:0010033;GO:0010819;GO:0010820;GO:0016310;GO:0019538;GO:…	regulation of cell growth;in utero embryonic development;cell activation;myeloid leukocyte activation;immune system process;regulation of immune system process;positive regulation of immune system process;regulation of leukocyte migration	hsa:102	ko05010;ko05120	Alzheimer's disease;Epithelial cell signaling in Helicobacter pylori infection	K06704	2	1	1	2	1	1	2	1	1	2	1.1	1.1	1.1	84.141	748	0.059856	0.56041	0.76932	0.22629	0.24334	25.246
676	530;4065			IPI00013897;IPI00794448;IPI00792351	2;1;1	2;1;1	2;1;1	Disintegrin and metalloproteinase domain-containing protein 10;Mammalian disintegrin-metalloprotease;Kuzbanian protein homolog;CDw156;Putative uncharacterized protein ADAM10	ADAM10;KUZ;MADM	Disintegrin and metalloproteinase domain-containing protein 10;Putative uncharacterized protein ADAM10;25 kDa protein	O14672;A0AV88;A8MXI9;A8MY20;B4DU28	ADA10_HUMAN;A8MXI9_HUMAN	ENST00000260408;ENST00000396140	OTTHUMP00000163471;OTTHUMP00000176327;OTTHUMP00000165066;OTTHUMP00000176330	NP_001101	PF00200;PF01562;PF01421	Disintegrin;Pep_M12B_propep;Reprolysin	Disintegrin;Reprolysin family propeptide;Reprolysin (M12B) family zinc metalloprotease	GO:0005634;GO:0005798;GO:0005886;GO:0009986;GO:0012505;GO:0016020;GO:0016021;GO:0016023;GO:0031224;GO:0031410;GO:0031982;GO:0031988;GO:0043226;GO:0043227;GO:0043229;GO:0043231;GO:0044422;GO:0044424;GO:0044425;GO:0044431;GO:0044444;GO:0044446;GO:0044464;GO:0005737;GO:0014069;GO:0044430;GO:0044456	nucleus;Golgi-associated vesicle;plasma membrane;cell surface;endomembrane system;membrane;integral to membrane;cytoplasmic membrane-bounded vesicle;intrinsic to membrane;cytoplasmic vesicle;vesicle;membrane-bounded vesicle;organelle	GO:0003824;GO:0004175;GO:0004222;GO:0005102;GO:0005178;GO:0005488;GO:0005515;GO:0008233;GO:0008237;GO:0008270;GO:0016787;GO:0017124;GO:0019899;GO:0019900;GO:0019901;GO:0019904;GO:0032403;GO:0042802;GO:0042803;GO:0043167;GO:0043169;GO:0046872;GO:0046914;GO:0046983;GO:0070011	catalytic activity;endopeptidase activity;metalloendopeptidase activity;receptor binding;integrin binding;binding;protein binding;peptidase activity;metallopeptidase activity;zinc ion binding;hydrolase activity;SH3 domain binding;enzyme binding	GO:0001558;GO:0001701;GO:0001775;GO:0002274;GO:0002376;GO:0002682;GO:0002684;GO:0002685;GO:0002687;GO:0002688;GO:0002690;GO:0006464;GO:0006468;GO:0006508;GO:0006509;GO:0006793;GO:0006796;GO:0007154;GO:0007162;GO:0007165;GO:0007166;GO:0007219;GO:0007229;GO:0007267;GO:0008152;GO:0008284;GO:0009056;GO:0009057;GO:0009790;GO:0009792;GO:0009987;GO:0010033;GO:0010819;GO:0010820;GO:0016310;GO:0019538;GO:…	regulation of cell growth;in utero embryonic development;cell activation;myeloid leukocyte activation;immune system process;regulation of immune system process;positive regulation of immune system process;regulation of leukocyte migration	hsa:102	ko05010;ko05120	Alzheimer's disease;Epithelial cell signaling in Helicobacter pylori infection	K06704	3	2	2	2	2	2	2	2	2	2	3.1	3.1	3.1	84.141	748	7.4189e-27	0.13022	0.98645	0.47276	0.48113	0.10931
2168	6365;9310			IPI00288894;IPI00029606	2;1	2;1	2;1	Disintegrin and metalloproteinase domain-containing protein 17;TNF-alpha-converting enzyme;TNF-alpha convertase;Snake venom-like protease	ADAM17;CSVP;TACE	Isoform A of Disintegrin and metalloproteinase domain-containing protein 17;Isoform B of Disintegrin and metalloproteinase domain-containing protein 17	P78536-1;P78536;A6H8L4;A8K1B4;B2RNB2;Q53RF5;Q53RS1;Q53S40;Q6P5T8;P78536-2	ADA17_HUMAN	ENST00000310823	OTTHUMP00000115493	NP_003174	PF00200;PF01421	Disintegrin;Reprolysin	Disintegrin;Reprolysin (M12B) family zinc metalloprotease	GO:0005737;GO:0005856;GO:0005887;GO:0009986;GO:0015629;GO:0016021;GO:0016324;GO:0031224;GO:0031226;GO:0043226;GO:0043228;GO:0043229;GO:0043232;GO:0044424;GO:0044425;GO:0044459;GO:0044464;GO:0045121	cytoplasm;cytoskeleton;integral to plasma membrane;cell surface;actin cytoskeleton;integral to membrane;apical plasma membrane;intrinsic to membrane;intrinsic to plasma membrane;organelle;non-membrane-bounded organelle;intracellular organelle	GO:0003824;GO:0004175;GO:0004222;GO:0005102;GO:0005126;GO:0005138;GO:0005178;GO:0005488;GO:0005515;GO:0008233;GO:0008237;GO:0008270;GO:0016787;GO:0017124;GO:0019904;GO:0030165;GO:0032403;GO:0043167;GO:0043169;GO:0046872;GO:0046914;GO:0070011;GO:0070851	catalytic activity;endopeptidase activity;metalloendopeptidase activity;receptor binding;cytokine receptor binding;interleukin-6 receptor binding;integrin binding;binding;protein binding;peptidase activity;metallopeptidase activity;zinc ion binding	GO:0000079;GO:0001558;GO:0001666;GO:0001775;GO:0001817;GO:0001818;GO:0001819;GO:0001932;GO:0001934;GO:0002237;GO:0002250;GO:0002252;GO:0002376;GO:0002443;GO:0002444;GO:0002446;GO:0002460;GO:0002467;GO:0002521;GO:0002682;GO:0002684;GO:0002685;GO:0002687;GO:0002688;GO:0002690;GO:0006508;GO:0006509;GO:0006928;GO:0006950;GO:0006955;GO:0007154;GO:0007155;GO:0007165;GO:0007166;GO:0007167;GO:0007169;GO:…	regulation of cyclin-dependent protein kinase activity;regulation of cell growth;response to hypoxia;cell activation;regulation of cytokine production;negative regulation of cytokine production;positive regulation of cytokine production	hsa:6868	ko04330;ko05010;ko05120	Notch signaling pathway;Alzheimer's disease;Epithelial cell signaling in Helicobacter pylori infection	K06059	2	2	2	2	2	2	2	2	2	2	3	3	3	93.02	824	1.2167e-07	0.5056	0.71169	0.16214	0.22902	0.75285
2845	12007			IPI00440932;IPI00440933	1;1	1;1	1;1	Disintegrin and metalloproteinase domain-containing protein 9;Metalloprotease/disintegrin/cysteine-rich protein 9;Myeloma cell metalloproteinase;Meltrin-gamma;Cellular disintegrin-related protein	ADAM9;KIAA0021;MCMP;MDC9;MLTNG	Isoform 1 of Disintegrin and metalloproteinase domain-containing protein 9;Isoform 2 of Disintegrin and metalloproteinase domain-containing protein 9	Q13443-1;Q13443;A0AVL1;B4DDM8;Q13443-2;B7ZLN7	ADAM9_HUMAN	ENST00000302458;ENST00000379917	OTTHUMP00000177409;OTTHUMP00000177410	NP_003807	PF08516;PF00200;PF07974;PF01562;PF01421	ADAM_CR;Disintegrin;EGF_2;Pep_M12B_propep;Reprolysin	ADAM cysteine-rich;Disintegrin;EGF-like domain;Reprolysin family propeptide;Reprolysin (M12B) family zinc metalloprotease	GO:0005615;GO:0016021;GO:0031224;GO:0031226;GO:0031233;GO:0044421;GO:0044425;GO:0044459;GO:0044464	extracellular space;integral to membrane;intrinsic to membrane;intrinsic to plasma membrane;intrinsic to external side of plasma membrane;extracellular region part;membrane part;plasma membrane part;cell part	GO:0003824;GO:0004175;GO:0004222;GO:0005080;GO:0005102;GO:0005178;GO:0005488;GO:0005515;GO:0005518;GO:0008233;GO:0008237;GO:0008270;GO:0016787;GO:0017124;GO:0019899;GO:0019900;GO:0019901;GO:0019904;GO:0032403;GO:0042301;GO:0043167;GO:0043168;GO:0043169;GO:0043236;GO:0046872;GO:0046914;GO:0050840;GO:0070011	catalytic activity;endopeptidase activity;metalloendopeptidase activity;protein kinase C binding;receptor binding;integrin binding;binding;protein binding;collagen binding;peptidase activity;metallopeptidase activity;zinc ion binding;hydrolase activity	GO:0000186;GO:0000302;GO:0001775;GO:0002274;GO:0002376;GO:0006464;GO:0006468;GO:0006508;GO:0006509;GO:0006793;GO:0006796;GO:0006950;GO:0006979;GO:0007154;GO:0007155;GO:0007160;GO:0007165;GO:0007166;GO:0007167;GO:0007178;GO:0007179;GO:0007229;GO:0008152;GO:0009056;GO:0009057;GO:0009719;GO:0009725;GO:0009893;GO:0009894;GO:0009896;GO:0009913;GO:0009987;GO:0010033;GO:0010035;GO:0010038;GO:0010042;GO:…	activation of MAPKK activity;response to reactive oxygen species;cell activation;myeloid leukocyte activation;immune system process;protein modification process;protein amino acid phosphorylation;proteolysis;membrane protein ectodomain proteolysis	hsa:8754			K06834	2	1	1	2	1	1	2	1	1	2	1.5	1.5	1.5	90.555	819	6.3623e-11
2862	8328;8693;10790			IPI00440932;IPI00440933	3;3	3;3	3;3	Disintegrin and metalloproteinase domain-containing protein 9;Metalloprotease/disintegrin/cysteine-rich protein 9;Myeloma cell metalloproteinase;Meltrin-gamma;Cellular disintegrin-related protein	ADAM9;KIAA0021;MCMP;MDC9;MLTNG	Isoform 1 of Disintegrin and metalloproteinase domain-containing protein 9;Isoform 2 of Disintegrin and metalloproteinase domain-containing protein 9	Q13443-1;Q13443;A0AVL1;B4DDM8;Q13443-2;B7ZLN7	ADAM9_HUMAN	ENST00000302458;ENST00000379917	OTTHUMP00000177409;OTTHUMP00000177410	NP_003807	PF08516;PF00200;PF07974;PF01562;PF01421	ADAM_CR;Disintegrin;EGF_2;Pep_M12B_propep;Reprolysin	ADAM cysteine-rich;Disintegrin;EGF-like domain;Reprolysin family propeptide;Reprolysin (M12B) family zinc metalloprotease	GO:0005615;GO:0016021;GO:0031224;GO:0031226;GO:0031233;GO:0044421;GO:0044425;GO:0044459;GO:0044464	extracellular space;integral to membrane;intrinsic to membrane;intrinsic to plasma membrane;intrinsic to external side of plasma membrane;extracellular region part;membrane part;plasma membrane part;cell part	GO:0003824;GO:0004175;GO:0004222;GO:0005080;GO:0005102;GO:0005178;GO:0005488;GO:0005515;GO:0005518;GO:0008233;GO:0008237;GO:0008270;GO:0016787;GO:0017124;GO:0019899;GO:0019900;GO:0019901;GO:0019904;GO:0032403;GO:0042301;GO:0043167;GO:0043168;GO:0043169;GO:0043236;GO:0046872;GO:0046914;GO:0050840;GO:0070011	catalytic activity;endopeptidase activity;metalloendopeptidase activity;protein kinase C binding;receptor binding;integrin binding;binding;protein binding;collagen binding;peptidase activity;metallopeptidase activity;zinc ion binding;hydrolase activity	GO:0000186;GO:0000302;GO:0001775;GO:0002274;GO:0002376;GO:0006464;GO:0006468;GO:0006508;GO:0006509;GO:0006793;GO:0006796;GO:0006950;GO:0006979;GO:0007154;GO:0007155;GO:0007160;GO:0007165;GO:0007166;GO:0007167;GO:0007178;GO:0007179;GO:0007229;GO:0008152;GO:0009056;GO:0009057;GO:0009719;GO:0009725;GO:0009893;GO:0009894;GO:0009896;GO:0009913;GO:0009987;GO:0010033;GO:0010035;GO:0010038;GO:0010042;GO:…	activation of MAPKK activity;response to reactive oxygen species;cell activation;myeloid leukocyte activation;immune system process;protein modification process;protein amino acid phosphorylation;proteolysis;membrane protein ectodomain proteolysis	hsa:8754			K06834	2	3	3	3	3	3	3	3	3	3	6.1	6.1	6.1	90.555	819	6.0513e-17	0.50593	0.58951	0.058728	0.077017	15.055
2551	8055;10021			IPI00440932;IPI00440933	2;2	2;2	2;2	Disintegrin and metalloproteinase domain-containing protein 9;Metalloprotease/disintegrin/cysteine-rich protein 9;Myeloma cell metalloproteinase;Meltrin-gamma;Cellular disintegrin-related protein	ADAM9;KIAA0021;MCMP;MDC9;MLTNG	Isoform 1 of Disintegrin and metalloproteinase domain-containing protein 9;Isoform 2 of Disintegrin and metalloproteinase domain-containing protein 9	Q13443-1;Q13443;A0AVL1;B4DDM8;Q13443-2;B7ZLN7	ADAM9_HUMAN	ENST00000302458;ENST00000379917	OTTHUMP00000177409;OTTHUMP00000177410	NP_003807	PF08516;PF00200;PF07974;PF01562;PF01421	ADAM_CR;Disintegrin;EGF_2;Pep_M12B_propep;Reprolysin	ADAM cysteine-rich;Disintegrin;EGF-like domain;Reprolysin family propeptide;Reprolysin (M12B) family zinc metalloprotease	GO:0005615;GO:0016021;GO:0031224;GO:0031226;GO:0031233;GO:0044421;GO:0044425;GO:0044459;GO:0044464	extracellular space;integral to membrane;intrinsic to membrane;intrinsic to plasma membrane;intrinsic to external side of plasma membrane;extracellular region part;membrane part;plasma membrane part;cell part	GO:0003824;GO:0004175;GO:0004222;GO:0005080;GO:0005102;GO:0005178;GO:0005488;GO:0005515;GO:0005518;GO:0008233;GO:0008237;GO:0008270;GO:0016787;GO:0017124;GO:0019899;GO:0019900;GO:0019901;GO:0019904;GO:0032403;GO:0042301;GO:0043167;GO:0043168;GO:0043169;GO:0043236;GO:0046872;GO:0046914;GO:0050840;GO:0070011	catalytic activity;endopeptidase activity;metalloendopeptidase activity;protein kinase C binding;receptor binding;integrin binding;binding;protein binding;collagen binding;peptidase activity;metallopeptidase activity;zinc ion binding;hydrolase activity	GO:0000186;GO:0000302;GO:0001775;GO:0002274;GO:0002376;GO:0006464;GO:0006468;GO:0006508;GO:0006509;GO:0006793;GO:0006796;GO:0006950;GO:0006979;GO:0007154;GO:0007155;GO:0007160;GO:0007165;GO:0007166;GO:0007167;GO:0007178;GO:0007179;GO:0007229;GO:0008152;GO:0009056;GO:0009057;GO:0009719;GO:0009725;GO:0009893;GO:0009894;GO:0009896;GO:0009913;GO:0009987;GO:0010033;GO:0010035;GO:0010038;GO:0010042;GO:…	activation of MAPKK activity;response to reactive oxygen species;cell activation;myeloid leukocyte activation;immune system process;protein modification process;protein amino acid phosphorylation;proteolysis;membrane protein ectodomain proteolysis	hsa:8754			K06834	2	2	2	2	2	2	2	2	2	2	3.2	3.2	3.2	90.555	819	9.3695e-17	0.38252	0.7808	0.41869	0.4766	4.906
1152	2241;10607;15966			IPI00394668;IPI00394665;IPI00025057;IPI00025058;IPI00760588	3;3;3;3;3	3;3;3;3;3	3;3;3;3;3	Double-stranded RNA-specific adenosine deaminase;136 kDa double-stranded RNA-binding protein;P136;K88DSRBP;Interferon-inducible protein 4	ADAR;ADAR1;DSRAD;G1P1;IFI4	Isoform 4 of Double-stranded RNA-specific adenosine deaminase;Isoform 1 of Double-stranded RNA-specific adenosine deaminase;Isoform 2 of Double-stranded RNA-specific adenosine deaminase;Isoform 3 of Double-stranded RNA-specific adenosine deaminase;Isoform	P55265-4;P55265;P55265-1;B7Z8Y3;P55265-2;P55265-3;A2IBT1;A2IBT2;P55265-5;B1AQQ9;Q59EC0	DSRAD_HUMAN	ENST00000292205;ENST00000368474;ENST00000392506	OTTHUMP00000035372;OTTHUMP00000035373	NP_001102;NP_056655;NP_056656;NP_001020278	PF02137;PF00035;PF02295	A_deamin;dsrm;z-alpha	Adenosine-deaminase (editase) domain;Double-stranded RNA binding motif;Adenosine deaminase z-alpha domain	GO:0005730;GO:0005737;GO:0043226;GO:0043228;GO:0043229;GO:0043232;GO:0044422;GO:0044424;GO:0044428;GO:0044446;GO:0044464	nucleolus;cytoplasm;organelle;non-membrane-bounded organelle;intracellular organelle;intracellular non-membrane-bounded organelle;organelle part;intracellular part;nuclear part;intracellular organelle part;cell part	GO:0003676;GO:0003677;GO:0003723;GO:0003725;GO:0003726;GO:0003824;GO:0004000;GO:0005488;GO:0008270;GO:0016787;GO:0016810;GO:0016814;GO:0019239;GO:0043167;GO:0043169;GO:0046872;GO:0046914	nucleic acid binding;DNA binding;RNA binding;double-stranded RNA binding;double-stranded RNA adenosine deaminase activity;catalytic activity;adenosine deaminase activity;binding;zinc ion binding;hydrolase activity	GO:0006139;GO:0006396;GO:0006397;GO:0006807;GO:0008152;GO:0009451;GO:0009892;GO:0009987;GO:0010468;GO:0010605;GO:0010629;GO:0016070;GO:0016071;GO:0016458;GO:0016553;GO:0019222;GO:0031047;GO:0034960;GO:0043170;GO:0043283;GO:0043412;GO:0044237;GO:0044238;GO:0044260;GO:0048519;GO:0050789;GO:0060255;GO:0065007	nucleobase, nucleoside, nucleotide and nucleic acid metabolic process;RNA processing;mRNA processing;nitrogen compound metabolic process;metabolic process;RNA modification;negative regulation of metabolic process;cellular process	hsa:103	ko00791	Atrazine degradation	K01500	5	3	3	4	3	3	4	3	3	4	2.6	2.6	2.6	140.74	1269	9.6215e-16	0.64421	0.91673	0.41172	0.42404	30.212
1154	864;2006;9575			IPI00394668;IPI00394665;IPI00025057;IPI00025058;IPI00760588	3;3;3;3;3	3;3;3;3;3	3;3;3;3;3	Double-stranded RNA-specific adenosine deaminase;136 kDa double-stranded RNA-binding protein;P136;K88DSRBP;Interferon-inducible protein 4	ADAR;ADAR1;DSRAD;G1P1;IFI4	Isoform 4 of Double-stranded RNA-specific adenosine deaminase;Isoform 1 of Double-stranded RNA-specific adenosine deaminase;Isoform 2 of Double-stranded RNA-specific adenosine deaminase;Isoform 3 of Double-stranded RNA-specific adenosine deaminase;Isoform	P55265-4;P55265;P55265-1;B7Z8Y3;P55265-2;P55265-3;A2IBT1;A2IBT2;P55265-5;B1AQQ9;Q59EC0	DSRAD_HUMAN	ENST00000292205;ENST00000368474;ENST00000392506	OTTHUMP00000035372;OTTHUMP00000035373	NP_001102;NP_056655;NP_056656;NP_001020278	PF02137;PF00035;PF02295	A_deamin;dsrm;z-alpha	Adenosine-deaminase (editase) domain;Double-stranded RNA binding motif;Adenosine deaminase z-alpha domain	GO:0005730;GO:0005737;GO:0043226;GO:0043228;GO:0043229;GO:0043232;GO:0044422;GO:0044424;GO:0044428;GO:0044446;GO:0044464	nucleolus;cytoplasm;organelle;non-membrane-bounded organelle;intracellular organelle;intracellular non-membrane-bounded organelle;organelle part;intracellular part;nuclear part;intracellular organelle part;cell part	GO:0003676;GO:0003677;GO:0003723;GO:0003725;GO:0003726;GO:0003824;GO:0004000;GO:0005488;GO:0008270;GO:0016787;GO:0016810;GO:0016814;GO:0019239;GO:0043167;GO:0043169;GO:0046872;GO:0046914	nucleic acid binding;DNA binding;RNA binding;double-stranded RNA binding;double-stranded RNA adenosine deaminase activity;catalytic activity;adenosine deaminase activity;binding;zinc ion binding;hydrolase activity	GO:0006139;GO:0006396;GO:0006397;GO:0006807;GO:0008152;GO:0009451;GO:0009892;GO:0009987;GO:0010468;GO:0010605;GO:0010629;GO:0016070;GO:0016071;GO:0016458;GO:0016553;GO:0019222;GO:0031047;GO:0034960;GO:0043170;GO:0043283;GO:0043412;GO:0044237;GO:0044238;GO:0044260;GO:0048519;GO:0050789;GO:0060255;GO:0065007	nucleobase, nucleoside, nucleotide and nucleic acid metabolic process;RNA processing;mRNA processing;nitrogen compound metabolic process;metabolic process;RNA modification;negative regulation of metabolic process;cellular process	hsa:103	ko00791	Atrazine degradation	K01500	5	3	3	3	3	3	3	3	3	3	2.2	2.2	2.2	140.74	1269	1.2194e-12	0.24284	1.0903	0.33297	0.31746	53.53
1048	1254;13356			IPI00394668;IPI00394665;IPI00025057;IPI00025058;IPI00760588	2;2;2;2;2	2;2;2;2;2	2;2;2;2;2	Double-stranded RNA-specific adenosine deaminase;136 kDa double-stranded RNA-binding protein;P136;K88DSRBP;Interferon-inducible protein 4	ADAR;ADAR1;DSRAD;G1P1;IFI4	Isoform 4 of Double-stranded RNA-specific adenosine deaminase;Isoform 1 of Double-stranded RNA-specific adenosine deaminase;Isoform 2 of Double-stranded RNA-specific adenosine deaminase;Isoform 3 of Double-stranded RNA-specific adenosine deaminase;Isoform	P55265-4;P55265;P55265-1;B7Z8Y3;P55265-2;P55265-3;A2IBT1;A2IBT2;P55265-5;B1AQQ9;Q59EC0	DSRAD_HUMAN	ENST00000292205;ENST00000368474;ENST00000392506	OTTHUMP00000035372;OTTHUMP00000035373	NP_001102;NP_056655;NP_056656;NP_001020278	PF02137;PF00035;PF02295	A_deamin;dsrm;z-alpha	Adenosine-deaminase (editase) domain;Double-stranded RNA binding motif;Adenosine deaminase z-alpha domain	GO:0005730;GO:0005737;GO:0043226;GO:0043228;GO:0043229;GO:0043232;GO:0044422;GO:0044424;GO:0044428;GO:0044446;GO:0044464	nucleolus;cytoplasm;organelle;non-membrane-bounded organelle;intracellular organelle;intracellular non-membrane-bounded organelle;organelle part;intracellular part;nuclear part;intracellular organelle part;cell part	GO:0003676;GO:0003677;GO:0003723;GO:0003725;GO:0003726;GO:0003824;GO:0004000;GO:0005488;GO:0008270;GO:0016787;GO:0016810;GO:0016814;GO:0019239;GO:0043167;GO:0043169;GO:0046872;GO:0046914	nucleic acid binding;DNA binding;RNA binding;double-stranded RNA binding;double-stranded RNA adenosine deaminase activity;catalytic activity;adenosine deaminase activity;binding;zinc ion binding;hydrolase activity	GO:0006139;GO:0006396;GO:0006397;GO:0006807;GO:0008152;GO:0009451;GO:0009892;GO:0009987;GO:0010468;GO:0010605;GO:0010629;GO:0016070;GO:0016071;GO:0016458;GO:0016553;GO:0019222;GO:0031047;GO:0034960;GO:0043170;GO:0043283;GO:0043412;GO:0044237;GO:0044238;GO:0044260;GO:0048519;GO:0050789;GO:0060255;GO:0065007	nucleobase, nucleoside, nucleotide and nucleic acid metabolic process;RNA processing;mRNA processing;nitrogen compound metabolic process;metabolic process;RNA modification;negative regulation of metabolic process;cellular process	hsa:103	ko00791	Atrazine degradation	K01500	5	2	2	2	2	2	2	2	2	2	2.4	2.4	2.4	140.74	1269	4.7923e-16	1.3905	2.5636	0.022259	0.017784	92.068
903	154;7884;10116;12499;15516	189	381	IPI00220158;IPI00019901;IPI00376220;IPI00253279;IPI00019904;IPI00220241;IPI00654787;IPI00924848;IPI00220240	5;5;5;5;1;1;1;1;1	5;5;5;5;1;1;1;1;1	5;5;5;5;1;1;1;1;1	Alpha-adducin;Erythrocyte adducin subunit alpha;Adducin 1 (Alpha);Adducin 1 (Alpha), isoform CRA_e	ADD1;ADDA;RP11-520M5.1-003;hCG_20629	Isoform 3 of Alpha-adducin;Isoform 1 of Alpha-adducin;adducin 1 (alpha) isoform d;Adducin 1	P35611-3;P35611;P35611-1;A2A3P0;A2A3N8;B4DI79;B4DPW4;P35611-2;Q16155;Q4TT76;Q86XM2;Q96D30	ADDA_HUMAN;A2A3N8_HUMAN	ENST00000264758;ENST00000398129;ENST00000398123;ENST00000398125	OTTHUMP00000151164;OTTHUMP00000151165;OTTHUMP00000151163	NP_054908;NP_001110;NP_789771;NP_054909	PF00596	Aldolase_II	Class II Aldolase and Adducin N-terminal domain	GO:0005634;GO:0005829;GO:0005886;GO:0008290;GO:0016020;GO:0032991;GO:0043226;GO:0043227;GO:0043229;GO:0043231;GO:0043234;GO:0044422;GO:0044424;GO:0044430;GO:0044444;GO:0044446;GO:0044464;GO:0005856;GO:0043228;GO:0043232	nucleus;cytosol;plasma membrane;F-actin capping protein complex;membrane;macromolecular complex;organelle;membrane-bounded organelle;intracellular organelle;intracellular membrane-bounded organelle;protein complex;organelle part;intracellular part	GO:0003779;GO:0005488;GO:0005515;GO:0005516;GO:0008092;GO:0008134;GO:0030507;GO:0042802;GO:0042803;GO:0043167;GO:0043169;GO:0046872;GO:0046982;GO:0046983;GO:0051015	actin binding;binding;protein binding;calmodulin binding;cytoskeletal protein binding;transcription factor binding;spectrin binding;identical protein binding;protein homodimerization activity;ion binding;cation binding;metal ion binding	GO:0006996;GO:0007010;GO:0007015;GO:0008064;GO:0009892;GO:0009987;GO:0010605;GO:0010639;GO:0010926;GO:0016043;GO:0019222;GO:0022607;GO:0030029;GO:0030036;GO:0030832;GO:0030833;GO:0030834;GO:0030835;GO:0030837;GO:0031323;GO:0031324;GO:0031333;GO:0032092;GO:0032268;GO:0032269;GO:0032271;GO:0032272;GO:0032535;GO:0032956;GO:0032970;GO:0033043;GO:0043242;GO:0043244;GO:0043254;GO:0043393;GO:0044087;GO:…	organelle organization;cytoskeleton organization;actin filament organization;regulation of actin polymerization or depolymerization;negative regulation of metabolic process;cellular process;negative regulation of macromolecule metabolic process	hsa:118				9	5	6	9	5	6	9	5	6	9	9.4	9.4	9.4	84.302	768	3.8773e-32	0.40286	0.57331	0.050824	0.040926	42.018
915	6560;13931			IPI00220158;IPI00019901;IPI00376220;IPI00253279	2;2;2;2	2;2;2;2	2;2;2;2	Alpha-adducin;Erythrocyte adducin subunit alpha;Adducin 1 (Alpha);Adducin 1 (Alpha), isoform CRA_e	ADD1;ADDA;RP11-520M5.1-003;hCG_20629	Isoform 3 of Alpha-adducin;Isoform 1 of Alpha-adducin;adducin 1 (alpha) isoform d;Adducin 1	P35611-3;P35611;P35611-1;A2A3P0;A2A3N8;B4DI79;B4DPW4;P35611-2;Q16155;Q4TT76;Q86XM2;Q96D30	ADDA_HUMAN;A2A3N8_HUMAN	ENST00000264758;ENST00000398129;ENST00000398123;ENST00000398125	OTTHUMP00000151164;OTTHUMP00000151165;OTTHUMP00000151163	NP_054908;NP_001110;NP_789771;NP_054909	PF00596	Aldolase_II	Class II Aldolase and Adducin N-terminal domain	GO:0005634;GO:0005829;GO:0005886;GO:0008290;GO:0016020;GO:0032991;GO:0043226;GO:0043227;GO:0043229;GO:0043231;GO:0043234;GO:0044422;GO:0044424;GO:0044430;GO:0044444;GO:0044446;GO:0044464;GO:0005856;GO:0043228;GO:0043232	nucleus;cytosol;plasma membrane;F-actin capping protein complex;membrane;macromolecular complex;organelle;membrane-bounded organelle;intracellular organelle;intracellular membrane-bounded organelle;protein complex;organelle part;intracellular part	GO:0003779;GO:0005488;GO:0005515;GO:0005516;GO:0008092;GO:0008134;GO:0030507;GO:0042802;GO:0042803;GO:0043167;GO:0043169;GO:0046872;GO:0046982;GO:0046983;GO:0051015	actin binding;binding;protein binding;calmodulin binding;cytoskeletal protein binding;transcription factor binding;spectrin binding;identical protein binding;protein homodimerization activity;ion binding;cation binding;metal ion binding	GO:0006996;GO:0007010;GO:0007015;GO:0008064;GO:0009892;GO:0009987;GO:0010605;GO:0010639;GO:0010926;GO:0016043;GO:0019222;GO:0022607;GO:0030029;GO:0030036;GO:0030832;GO:0030833;GO:0030834;GO:0030835;GO:0030837;GO:0031323;GO:0031324;GO:0031333;GO:0032092;GO:0032268;GO:0032269;GO:0032271;GO:0032272;GO:0032535;GO:0032956;GO:0032970;GO:0033043;GO:0043242;GO:0043244;GO:0043254;GO:0043393;GO:0044087;GO:…	organelle organization;cytoskeleton organization;actin filament organization;regulation of actin polymerization or depolymerization;negative regulation of metabolic process;cellular process;negative regulation of macromolecule metabolic process	hsa:118				4	2	2	2	2	2	2	2	2	2	3	3	3	84.302	768	8.2105e-08	0.18456	1.3564	0.11027	0.17116	45.67
816	6594;12959			IPI00220158;IPI00019901;IPI00376220;IPI00253279	2;2;2;2	2;2;2;2	2;2;2;2	Alpha-adducin;Erythrocyte adducin subunit alpha;Adducin 1 (Alpha);Adducin 1 (Alpha), isoform CRA_e	ADD1;ADDA;RP11-520M5.1-003;hCG_20629	Isoform 3 of Alpha-adducin;Isoform 1 of Alpha-adducin;adducin 1 (alpha) isoform d;Adducin 1	P35611-3;P35611;P35611-1;A2A3P0;A2A3N8;B4DI79;B4DPW4;P35611-2;Q16155;Q4TT76;Q86XM2;Q96D30	ADDA_HUMAN;A2A3N8_HUMAN	ENST00000264758;ENST00000398129;ENST00000398123;ENST00000398125	OTTHUMP00000151164;OTTHUMP00000151165;OTTHUMP00000151163	NP_054908;NP_001110;NP_789771;NP_054909	PF00596	Aldolase_II	Class II Aldolase and Adducin N-terminal domain	GO:0005634;GO:0005829;GO:0005886;GO:0008290;GO:0016020;GO:0032991;GO:0043226;GO:0043227;GO:0043229;GO:0043231;GO:0043234;GO:0044422;GO:0044424;GO:0044430;GO:0044444;GO:0044446;GO:0044464;GO:0005856;GO:0043228;GO:0043232	nucleus;cytosol;plasma membrane;F-actin capping protein complex;membrane;macromolecular complex;organelle;membrane-bounded organelle;intracellular organelle;intracellular membrane-bounded organelle;protein complex;organelle part;intracellular part	GO:0003779;GO:0005488;GO:0005515;GO:0005516;GO:0008092;GO:0008134;GO:0030507;GO:0042802;GO:0042803;GO:0043167;GO:0043169;GO:0046872;GO:0046982;GO:0046983;GO:0051015	actin binding;binding;protein binding;calmodulin binding;cytoskeletal protein binding;transcription factor binding;spectrin binding;identical protein binding;protein homodimerization activity;ion binding;cation binding;metal ion binding	GO:0006996;GO:0007010;GO:0007015;GO:0008064;GO:0009892;GO:0009987;GO:0010605;GO:0010639;GO:0010926;GO:0016043;GO:0019222;GO:0022607;GO:0030029;GO:0030036;GO:0030832;GO:0030833;GO:0030834;GO:0030835;GO:0030837;GO:0031323;GO:0031324;GO:0031333;GO:0032092;GO:0032268;GO:0032269;GO:0032271;GO:0032272;GO:0032535;GO:0032956;GO:0032970;GO:0033043;GO:0043242;GO:0043244;GO:0043254;GO:0043393;GO:0044087;GO:…	organelle organization;cytoskeleton organization;actin filament organization;regulation of actin polymerization or depolymerization;negative regulation of metabolic process;cellular process;negative regulation of macromolecule metabolic process	hsa:118				4	2	2	2	2	2	2	2	2	2	4	4	4	84.302	768	6.9273e-16	0.90118	1.8316	0.08364	0.068086	5.3239
165	7259;12581			IPI00004408;IPI00220754	2;2	2;2	2;2	Gamma-adducin;Adducin-like protein 70	ADD3;ADDL	Isoform 2 of Gamma-adducin;Isoform 1 of Gamma-adducin	Q9UEY8-1;Q9UEY8;Q53FL4;Q59EK1;Q5VU08;Q9UEY8-2;Q5VU09	ADDG_HUMAN	ENST00000277900;ENST00000356080;ENST00000360162	OTTHUMP00000020462;OTTHUMP00000020463;OTTHUMP00000020464	NP_058432;NP_001112;NP_063968	PF00596	Aldolase_II	Class II Aldolase and Adducin N-terminal domain	GO:0005737;GO:0005856;GO:0005886;GO:0016020;GO:0043226;GO:0043228;GO:0043229;GO:0043232;GO:0044424;GO:0044464	cytoplasm;cytoskeleton;plasma membrane;membrane;organelle;non-membrane-bounded organelle;intracellular organelle;intracellular non-membrane-bounded organelle;intracellular part;cell part	GO:0003779;GO:0005198;GO:0005200;GO:0005488;GO:0005515;GO:0005516;GO:0008092;GO:0043167;GO:0043169;GO:0046872	actin binding;structural molecule activity;structural constituent of cytoskeleton;binding;protein binding;calmodulin binding;cytoskeletal protein binding;ion binding;cation binding;metal ion binding			hsa:120				2	2	2	2	2	2	2	2	2	2	4.2	4.2	4.2	79.154	706	9.6243e-23	0.22174	0.30984	0.00024114	0.0067327	18.964
149	6001;12613			IPI00004408;IPI00220754	2;2	2;2	2;2	Gamma-adducin;Adducin-like protein 70	ADD3;ADDL	Isoform 2 of Gamma-adducin;Isoform 1 of Gamma-adducin	Q9UEY8-1;Q9UEY8;Q53FL4;Q59EK1;Q5VU08;Q9UEY8-2;Q5VU09	ADDG_HUMAN	ENST00000277900;ENST00000356080;ENST00000360162	OTTHUMP00000020462;OTTHUMP00000020463;OTTHUMP00000020464	NP_058432;NP_001112;NP_063968	PF00596	Aldolase_II	Class II Aldolase and Adducin N-terminal domain	GO:0005737;GO:0005856;GO:0005886;GO:0016020;GO:0043226;GO:0043228;GO:0043229;GO:0043232;GO:0044424;GO:0044464	cytoplasm;cytoskeleton;plasma membrane;membrane;organelle;non-membrane-bounded organelle;intracellular organelle;intracellular non-membrane-bounded organelle;intracellular part;cell part	GO:0003779;GO:0005198;GO:0005200;GO:0005488;GO:0005515;GO:0005516;GO:0008092;GO:0043167;GO:0043169;GO:0046872	actin binding;structural molecule activity;structural constituent of cytoskeleton;binding;protein binding;calmodulin binding;cytoskeletal protein binding;ion binding;cation binding;metal ion binding			hsa:120				2	2	2	3	2	2	3	2	2	3	4.7	4.7	4.7	79.154	706	0.00022179	0.70667	1.3745	0.19916	0.19777	61.498
3151	144;503;6658;6659;6933;13961;13993			IPI00746777	7	7	7	Alcohol dehydrogenase class-3;Alcohol dehydrogenase class-III;Alcohol dehydrogenase 5;Alcohol dehydrogenase class chi chain;S-(hydroxymethyl)glutathione dehydrogenase;Glutathione-dependent formaldehyde dehydrogenase	ADH5;ADHX;FDH	Alcohol dehydrogenase class-3	P11766;Q2VIM7;Q5U043;Q6FI45;Q6IRT1	ADHX_HUMAN	ENST00000296412		NP_000662	PF08240;PF00107	ADH_N;ADH_zinc_N	Alcohol dehydrogenase GroES-like domain;Zinc-binding dehydrogenase	GO:0005739;GO:0043226;GO:0043227;GO:0043229;GO:0043231;GO:0044424;GO:0044444;GO:0044464	mitochondrion;organelle;membrane-bounded organelle;intracellular organelle;intracellular membrane-bounded organelle;intracellular part;cytoplasmic part;cell part	GO:0003824;GO:0004022;GO:0005488;GO:0005504;GO:0008270;GO:0008289;GO:0009055;GO:0016491;GO:0016614;GO:0016616;GO:0016620;GO:0016903;GO:0018467;GO:0031406;GO:0033293;GO:0043167;GO:0043169;GO:0046872;GO:0046914;GO:0051903	catalytic activity;alcohol dehydrogenase (NAD) activity;binding;fatty acid binding;zinc ion binding;lipid binding;electron carrier activity;oxidoreductase activity;oxidoreductase activity, acting on CH-OH group of donors	GO:0006066;GO:0006067;GO:0006069;GO:0008152;GO:0034308;GO:0042221;GO:0050896;GO:0051775;GO:0055114	alcohol metabolic process;ethanol metabolic process;ethanol oxidation;metabolic process;monohydric alcohol metabolic process;response to chemical stimulus;response to stimulus;response to redox state;oxidation reduction	hsa:128	ko00010;ko00071;ko00350;ko00624;ko00641;ko00680;ko00830;ko00980;ko00982	Glycolysis / Gluconeogenesis;Fatty acid metabolism;Tyrosine metabolism;1- and 2-Methylnaphthalene degradation;3-Chloroacrylic acid degradation;Methane metabolism;Retinol metabolism;Metabolism of xenobiotics by cytochrome P450;Drug metabolism - cytochrome P450	K00001;K00121	1	7	7	12	7	7	12	7	7	12	34.2	34.2	34.2	39.724	374	3.1888e-102	0.72321	0.99944	0.48506	0.49206	69.038
3135	92;414;5967;5968;6228;6260;8793;12557			IPI00746777	8	8	8	Alcohol dehydrogenase class-3;Alcohol dehydrogenase class-III;Alcohol dehydrogenase 5;Alcohol dehydrogenase class chi chain;S-(hydroxymethyl)glutathione dehydrogenase;Glutathione-dependent formaldehyde dehydrogenase	ADH5;ADHX;FDH	Alcohol dehydrogenase class-3	P11766;Q2VIM7;Q5U043;Q6FI45;Q6IRT1	ADHX_HUMAN	ENST00000296412		NP_000662	PF08240;PF00107	ADH_N;ADH_zinc_N	Alcohol dehydrogenase GroES-like domain;Zinc-binding dehydrogenase	GO:0005739;GO:0043226;GO:0043227;GO:0043229;GO:0043231;GO:0044424;GO:0044444;GO:0044464	mitochondrion;organelle;membrane-bounded organelle;intracellular organelle;intracellular membrane-bounded organelle;intracellular part;cytoplasmic part;cell part	GO:0003824;GO:0004022;GO:0005488;GO:0005504;GO:0008270;GO:0008289;GO:0009055;GO:0016491;GO:0016614;GO:0016616;GO:0016620;GO:0016903;GO:0018467;GO:0031406;GO:0033293;GO:0043167;GO:0043169;GO:0046872;GO:0046914;GO:0051903	catalytic activity;alcohol dehydrogenase (NAD) activity;binding;fatty acid binding;zinc ion binding;lipid binding;electron carrier activity;oxidoreductase activity;oxidoreductase activity, acting on CH-OH group of donors	GO:0006066;GO:0006067;GO:0006069;GO:0008152;GO:0034308;GO:0042221;GO:0050896;GO:0051775;GO:0055114	alcohol metabolic process;ethanol metabolic process;ethanol oxidation;metabolic process;monohydric alcohol metabolic process;response to chemical stimulus;response to stimulus;response to redox state;oxidation reduction	hsa:128	ko00010;ko00071;ko00350;ko00624;ko00641;ko00680;ko00830;ko00980;ko00982	Glycolysis / Gluconeogenesis;Fatty acid metabolism;Tyrosine metabolism;1- and 2-Methylnaphthalene degradation;3-Chloroacrylic acid degradation;Methane metabolism;Retinol metabolism;Metabolism of xenobiotics by cytochrome P450;Drug metabolism - cytochrome P450	K00001;K00121	1	8	8	13	8	8	13	8	8	13	39	39	39	39.724	374	8.5487e-84	0.75171	0.94005	0.46307	0.4129	12.712
2789	102;386;5517;5756;11654			IPI00746777	5	5	5	Alcohol dehydrogenase class-3;Alcohol dehydrogenase class-III;Alcohol dehydrogenase 5;Alcohol dehydrogenase class chi chain;S-(hydroxymethyl)glutathione dehydrogenase;Glutathione-dependent formaldehyde dehydrogenase	ADH5;ADHX;FDH	Alcohol dehydrogenase class-3	P11766;Q2VIM7;Q5U043;Q6FI45;Q6IRT1	ADHX_HUMAN	ENST00000296412		NP_000662	PF08240;PF00107	ADH_N;ADH_zinc_N	Alcohol dehydrogenase GroES-like domain;Zinc-binding dehydrogenase	GO:0005739;GO:0043226;GO:0043227;GO:0043229;GO:0043231;GO:0044424;GO:0044444;GO:0044464	mitochondrion;organelle;membrane-bounded organelle;intracellular organelle;intracellular membrane-bounded organelle;intracellular part;cytoplasmic part;cell part	GO:0003824;GO:0004022;GO:0005488;GO:0005504;GO:0008270;GO:0008289;GO:0009055;GO:0016491;GO:0016614;GO:0016616;GO:0016620;GO:0016903;GO:0018467;GO:0031406;GO:0033293;GO:0043167;GO:0043169;GO:0046872;GO:0046914;GO:0051903	catalytic activity;alcohol dehydrogenase (NAD) activity;binding;fatty acid binding;zinc ion binding;lipid binding;electron carrier activity;oxidoreductase activity;oxidoreductase activity, acting on CH-OH group of donors	GO:0006066;GO:0006067;GO:0006069;GO:0008152;GO:0034308;GO:0042221;GO:0050896;GO:0051775;GO:0055114	alcohol metabolic process;ethanol metabolic process;ethanol oxidation;metabolic process;monohydric alcohol metabolic process;response to chemical stimulus;response to stimulus;response to redox state;oxidation reduction	hsa:128	ko00010;ko00071;ko00350;ko00624;ko00641;ko00680;ko00830;ko00980;ko00982	Glycolysis / Gluconeogenesis;Fatty acid metabolism;Tyrosine metabolism;1- and 2-Methylnaphthalene degradation;3-Chloroacrylic acid degradation;Methane metabolism;Retinol metabolism;Metabolism of xenobiotics by cytochrome P450;Drug metabolism - cytochrome P450	K00001;K00121	1	5	5	8	5	5	8	5	5	8	28.9	28.9	28.9	39.724	374	1.8074e-124	0.68672	1.3936	0.19204	0.2345	17.185
3113	8011;14906			IPI00651738	2	2	2	1,2-dihydroxy-3-keto-5-methylthiopentene dioxygenase;Aci-reductone dioxygenase;Membrane-type 1 matrix metalloproteinase cytoplasmic tail-binding protein 1;Submergence-induced protein 2 homolog	ADI1;MTCBP1;HMFT1638	Isoform 1 of 1,2-dihydroxy-3-keto-5-methylthiopentene dioxygenase	Q9BV57-1;Q9BV57	MTND_HUMAN	ENST00000327435;ENST00000382093	OTTHUMP00000140252	NP_060739	PF03079	ARD	ARD/ARD' family	GO:0005634;GO:0005737;GO:0005886;GO:0016020;GO:0043226;GO:0043227;GO:0043229;GO:0043231;GO:0044424;GO:0044464	nucleus;cytoplasm;plasma membrane;membrane;organelle;membrane-bounded organelle;intracellular organelle;intracellular membrane-bounded organelle;intracellular part;cell part	GO:0003824;GO:0005488;GO:0005515;GO:0016151;GO:0016491;GO:0016701;GO:0016702;GO:0043167;GO:0043169;GO:0046872;GO:0046914;GO:0051213	catalytic activity;binding;protein binding;nickel ion binding;oxidoreductase activity;oxidoreductase activity, acting on single donors with incorporation of molecular oxygen	GO:0000096;GO:0000097;GO:0006082;GO:0006519;GO:0006520;GO:0006555;GO:0006790;GO:0006807;GO:0008152;GO:0008652;GO:0009058;GO:0009066;GO:0009067;GO:0009086;GO:0009308;GO:0009309;GO:0009987;GO:0016053;GO:0019509;GO:0019752;GO:0034641;GO:0042180;GO:0043094;GO:0043102;GO:0043436;GO:0044106;GO:0044237;GO:0044238;GO:0044249;GO:0044271;GO:0044272;GO:0046394;GO:0055114	sulfur amino acid metabolic process;sulfur amino acid biosynthetic process;organic acid metabolic process;cellular amino acid and derivative metabolic process;cellular amino acid metabolic process;methionine metabolic process;sulfur metabolic process	hsa:55256	ko00271	Methionine metabolism	K08967	1	2	2	2	2	2	2	2	2	2	15.6	15.6	15.6	21.498	179	2.8314e-28	0.59571	0.83967	0.31293	0.32662	13.323
2769	6705;12437;13269			IPI00651738;IPI00470791	3;2	3;2	3;2	1,2-dihydroxy-3-keto-5-methylthiopentene dioxygenase;Aci-reductone dioxygenase;Membrane-type 1 matrix metalloproteinase cytoplasmic tail-binding protein 1;Submergence-induced protein 2 homolog	ADI1;MTCBP1;HMFT1638	Isoform 1 of 1,2-dihydroxy-3-keto-5-methylthiopentene dioxygenase;Isoform 2 of 1,2-dihydroxy-3-keto-5-methylthiopentene dioxygenase	Q9BV57-1;Q9BV57;Q9BV57-2	MTND_HUMAN	ENST00000327435;ENST00000382093	OTTHUMP00000140252;OTTHUMP00000200069	NP_060739	PF03079	ARD	ARD/ARD' family	GO:0005634;GO:0005737;GO:0005886;GO:0016020;GO:0043226;GO:0043227;GO:0043229;GO:0043231;GO:0044424;GO:0044464	nucleus;cytoplasm;plasma membrane;membrane;organelle;membrane-bounded organelle;intracellular organelle;intracellular membrane-bounded organelle;intracellular part;cell part	GO:0003824;GO:0005488;GO:0005515;GO:0016151;GO:0016491;GO:0016701;GO:0016702;GO:0043167;GO:0043169;GO:0046872;GO:0046914;GO:0051213	catalytic activity;binding;protein binding;nickel ion binding;oxidoreductase activity;oxidoreductase activity, acting on single donors with incorporation of molecular oxygen	GO:0000096;GO:0000097;GO:0006082;GO:0006519;GO:0006520;GO:0006555;GO:0006790;GO:0006807;GO:0008152;GO:0008652;GO:0009058;GO:0009066;GO:0009067;GO:0009086;GO:0009308;GO:0009309;GO:0009987;GO:0016053;GO:0019509;GO:0019752;GO:0034641;GO:0042180;GO:0043094;GO:0043102;GO:0043436;GO:0044106;GO:0044237;GO:0044238;GO:0044249;GO:0044271;GO:0044272;GO:0046394;GO:0055114	sulfur amino acid metabolic process;sulfur amino acid biosynthetic process;organic acid metabolic process;cellular amino acid and derivative metabolic process;cellular amino acid metabolic process;methionine metabolic process;sulfur metabolic process	hsa:55256	ko00271	Methionine metabolism	K08967	2	3	3	4	3	3	4	3	3	4	22.3	22.3	22.3	21.498	179	1.2779e-18	1.3737	2.5476	0.022889	0.018292	17.819
2189	8;140;3558;6817;7599;12318			IPI00290279;IPI00234368	6;5	6;5	6;5	Adenosine kinase;Adenosine 5'-phosphotransferase	ADK	Isoform Long of Adenosine kinase;Isoform Short of Adenosine kinase	P55263-1;P55263;Q5JQ11;Q86U79;P55263-2;B7Z783;B7Z800;Q5JQ10;Q9HB33	ADK_HUMAN	ENST00000286621;ENST00000372734	OTTHUMP00000019864;OTTHUMP00000019865	NP_006712;NP_001114	PF00294	PfkB	pfkB family carbohydrate kinase	GO:0005634;GO:0005829;GO:0043226;GO:0043227;GO:0043229;GO:0043231;GO:0044424;GO:0044444;GO:0044464	nucleus;cytosol;organelle;membrane-bounded organelle;intracellular organelle;intracellular membrane-bounded organelle;intracellular part;cytoplasmic part;cell part	GO:0000166;GO:0000287;GO:0001882;GO:0001883;GO:0003824;GO:0004001;GO:0005488;GO:0005524;GO:0016301;GO:0016740;GO:0016772;GO:0017076;GO:0019205;GO:0019206;GO:0030554;GO:0032553;GO:0032555;GO:0032559;GO:0043167;GO:0043169;GO:0046872	nucleotide binding;magnesium ion binding;nucleoside binding;purine nucleoside binding;catalytic activity;adenosine kinase activity;binding;ATP binding;kinase activity;transferase activity;transferase activity, transferring phosphorus-containing groups	GO:0006139;GO:0006166;GO:0006753;GO:0006807;GO:0008152;GO:0009058;GO:0009116;GO:0009117;GO:0009119;GO:0009123;GO:0009124;GO:0009156;GO:0009161;GO:0009165;GO:0009259;GO:0009260;GO:0009987;GO:0042278;GO:0043094;GO:0043101;GO:0043174;GO:0044237;GO:0044238;GO:0044249;GO:0046128;GO:0046483;GO:0055086	nucleobase, nucleoside, nucleotide and nucleic acid metabolic process;purine ribonucleoside salvage;nucleoside phosphate metabolic process;nitrogen compound metabolic process;metabolic process;biosynthetic process;nucleoside metabolic process	hsa:132	ko00230	Purine metabolism	K00856	2	6	6	10	6	6	10	6	6	10	24.9	24.9	24.9	40.545	362	3.4765e-124	1.1037	1.5532	0.083955	0.087613	16.518
2202	5;87;6128;6845;11069;13296			IPI00290279;IPI00234368	6;5	6;5	6;5	Adenosine kinase;Adenosine 5'-phosphotransferase	ADK	Isoform Long of Adenosine kinase;Isoform Short of Adenosine kinase	P55263-1;P55263;Q5JQ11;Q86U79;P55263-2;B7Z783;B7Z800;Q5JQ10;Q9HB33	ADK_HUMAN	ENST00000286621;ENST00000372734	OTTHUMP00000019864;OTTHUMP00000019865	NP_006712;NP_001114	PF00294	PfkB	pfkB family carbohydrate kinase	GO:0005634;GO:0005829;GO:0043226;GO:0043227;GO:0043229;GO:0043231;GO:0044424;GO:0044444;GO:0044464	nucleus;cytosol;organelle;membrane-bounded organelle;intracellular organelle;intracellular membrane-bounded organelle;intracellular part;cytoplasmic part;cell part	GO:0000166;GO:0000287;GO:0001882;GO:0001883;GO:0003824;GO:0004001;GO:0005488;GO:0005524;GO:0016301;GO:0016740;GO:0016772;GO:0017076;GO:0019205;GO:0019206;GO:0030554;GO:0032553;GO:0032555;GO:0032559;GO:0043167;GO:0043169;GO:0046872	nucleotide binding;magnesium ion binding;nucleoside binding;purine nucleoside binding;catalytic activity;adenosine kinase activity;binding;ATP binding;kinase activity;transferase activity;transferase activity, transferring phosphorus-containing groups	GO:0006139;GO:0006166;GO:0006753;GO:0006807;GO:0008152;GO:0009058;GO:0009116;GO:0009117;GO:0009119;GO:0009123;GO:0009124;GO:0009156;GO:0009161;GO:0009165;GO:0009259;GO:0009260;GO:0009987;GO:0042278;GO:0043094;GO:0043101;GO:0043174;GO:0044237;GO:0044238;GO:0044249;GO:0046128;GO:0046483;GO:0055086	nucleobase, nucleoside, nucleotide and nucleic acid metabolic process;purine ribonucleoside salvage;nucleoside phosphate metabolic process;nitrogen compound metabolic process;metabolic process;biosynthetic process;nucleoside metabolic process	hsa:132	ko00230	Purine metabolism	K00856	2	6	6	9	6	6	9	6	6	9	21.8	21.8	21.8	40.545	362	1.2391e-48	0.59432	0.76691	0.23111	0.23127	48.842
1927	99;2884;5649;10273			IPI00290279;IPI00234368	4;4	4;4	4;4	Adenosine kinase;Adenosine 5'-phosphotransferase	ADK	Isoform Long of Adenosine kinase;Isoform Short of Adenosine kinase	P55263-1;P55263;Q5JQ11;Q86U79;P55263-2;B7Z783;B7Z800;Q5JQ10;Q9HB33	ADK_HUMAN	ENST00000286621;ENST00000372734	OTTHUMP00000019864;OTTHUMP00000019865	NP_006712;NP_001114	PF00294	PfkB	pfkB family carbohydrate kinase	GO:0005634;GO:0005829;GO:0043226;GO:0043227;GO:0043229;GO:0043231;GO:0044424;GO:0044444;GO:0044464	nucleus;cytosol;organelle;membrane-bounded organelle;intracellular organelle;intracellular membrane-bounded organelle;intracellular part;cytoplasmic part;cell part	GO:0000166;GO:0000287;GO:0001882;GO:0001883;GO:0003824;GO:0004001;GO:0005488;GO:0005524;GO:0016301;GO:0016740;GO:0016772;GO:0017076;GO:0019205;GO:0019206;GO:0030554;GO:0032553;GO:0032555;GO:0032559;GO:0043167;GO:0043169;GO:0046872	nucleotide binding;magnesium ion binding;nucleoside binding;purine nucleoside binding;catalytic activity;adenosine kinase activity;binding;ATP binding;kinase activity;transferase activity;transferase activity, transferring phosphorus-containing groups	GO:0006139;GO:0006166;GO:0006753;GO:0006807;GO:0008152;GO:0009058;GO:0009116;GO:0009117;GO:0009119;GO:0009123;GO:0009124;GO:0009156;GO:0009161;GO:0009165;GO:0009259;GO:0009260;GO:0009987;GO:0042278;GO:0043094;GO:0043101;GO:0043174;GO:0044237;GO:0044238;GO:0044249;GO:0046128;GO:0046483;GO:0055086	nucleobase, nucleoside, nucleotide and nucleic acid metabolic process;purine ribonucleoside salvage;nucleoside phosphate metabolic process;nitrogen compound metabolic process;metabolic process;biosynthetic process;nucleoside metabolic process	hsa:132	ko00230	Purine metabolism	K00856	2	4	4	5	4	4	5	4	4	5	19.9	19.9	19.9	40.545	362	1.602e-97	0.32814	0.59929	0.24707	0.2264	48.667
2581	12352			IPI00556385;IPI00329593;IPI00940629;IPI00550060;IPI00555848	1;1;1;1;1	1;1;1;1;1	1;1;1;1;1	ADP-dependent glucokinase;RbBP-35	ADPGK;PSEC0260	Isoform 1 of ADP-dependent glucokinase;Isoform 2 of ADP-dependent glucokinase;48 kDa protein;Isoform 3 of ADP-dependent glucokinase;Isoform 4 of ADP-dependent glucokinase	Q9BRR6-1;Q9BRR6;B4DDP8;B4DG35;Q9BRR6-2;Q9BRR6-3;Q9BRR6-4;Q69YR1	ADPGK_HUMAN	ENST00000311669;ENST00000331065	OTTHUMP00000176457;OTTHUMP00000176456;OTTHUMP00000176455	NP_112574	PF04587	ADP_PFK_GK	ADP-specific Phosphofructokinase/Glucokinase conserved region	GO:0005576	extracellular region	GO:0000287;GO:0003824;GO:0005488;GO:0016301;GO:0016740;GO:0016772;GO:0016773;GO:0043167;GO:0043169;GO:0043843;GO:0046872	magnesium ion binding;catalytic activity;binding;kinase activity;transferase activity;transferase activity, transferring phosphorus-containing groups;phosphotransferase activity, alcohol group as acceptor;ion binding;cation binding	GO:0005975;GO:0005996;GO:0006006;GO:0006007;GO:0006066;GO:0006091;GO:0006096;GO:0008152;GO:0009056;GO:0009987;GO:0016052;GO:0019318;GO:0019320;GO:0044237;GO:0044238;GO:0046164;GO:0046365	carbohydrate metabolic process;monosaccharide metabolic process;glucose metabolic process;glucose catabolic process;alcohol metabolic process;generation of precursor metabolites and energy;glycolysis;metabolic process;catabolic process;cellular process	hsa:83440			K08074	5	1	1	1	1	1	1	1	1	1	4.4	4.4	4.4	54.088	497	2.1584e-07
2326	11447			IPI00556385;IPI00329593;IPI00940629;IPI00550060;IPI00555848	1;1;1;1;1	1;1;1;1;1	1;1;1;1;1	ADP-dependent glucokinase;RbBP-35	ADPGK;PSEC0260	Isoform 1 of ADP-dependent glucokinase;Isoform 2 of ADP-dependent glucokinase;48 kDa protein;Isoform 3 of ADP-dependent glucokinase;Isoform 4 of ADP-dependent glucokinase	Q9BRR6-1;Q9BRR6;B4DDP8;B4DG35;Q9BRR6-2;Q9BRR6-3;Q9BRR6-4;Q69YR1	ADPGK_HUMAN	ENST00000311669;ENST00000331065	OTTHUMP00000176457;OTTHUMP00000176456;OTTHUMP00000176455	NP_112574	PF04587	ADP_PFK_GK	ADP-specific Phosphofructokinase/Glucokinase conserved region	GO:0005576	extracellular region	GO:0000287;GO:0003824;GO:0005488;GO:0016301;GO:0016740;GO:0016772;GO:0016773;GO:0043167;GO:0043169;GO:0043843;GO:0046872	magnesium ion binding;catalytic activity;binding;kinase activity;transferase activity;transferase activity, transferring phosphorus-containing groups;phosphotransferase activity, alcohol group as acceptor;ion binding;cation binding	GO:0005975;GO:0005996;GO:0006006;GO:0006007;GO:0006066;GO:0006091;GO:0006096;GO:0008152;GO:0009056;GO:0009987;GO:0016052;GO:0019318;GO:0019320;GO:0044237;GO:0044238;GO:0046164;GO:0046365	carbohydrate metabolic process;monosaccharide metabolic process;glucose metabolic process;glucose catabolic process;alcohol metabolic process;generation of precursor metabolites and energy;glycolysis;metabolic process;catabolic process;cellular process	hsa:83440			K08074	5	1	1	1	1	1	1	1	1	1	4.4	4.4	4.4	54.088	497	8.5404e-09
736	3331;11442			IPI00015865	2	2	2	Poly(ADP-ribose) glycohydrolase ARH3;ADP-ribosylhydrolase 3;[Protein ADP-ribosylarginine] hydrolase-like protein 2	ADPRHL2;ARH3	Poly(ADP-ribose) glycohydrolase ARH3	Q9NX46;A6NH85;B4DHV5;B7ZAN4	ARHL2_HUMAN	ENST00000373178	OTTHUMP00000008926	NP_060295	PF03747	ADP_ribosyl_GH	ADP-ribosylglycohydrolase	GO:0005634;GO:0005737;GO:0043226;GO:0043227;GO:0043229;GO:0043231;GO:0044424;GO:0044464	nucleus;cytoplasm;organelle;membrane-bounded organelle;intracellular organelle;intracellular membrane-bounded organelle;intracellular part;cell part	GO:0000287;GO:0003824;GO:0004553;GO:0004649;GO:0005488;GO:0016787;GO:0016798;GO:0043167;GO:0043169;GO:0046872	magnesium ion binding;catalytic activity;hydrolase activity, hydrolyzing O-glycosyl compounds;poly(ADP-ribose) glycohydrolase activity;binding;hydrolase activity;hydrolase activity, acting on glycosyl bonds;ion binding;cation binding;metal ion binding			hsa:54936			K11687	1	2	2	3	2	2	3	2	2	3	12.7	12.7	12.7	38.946	363	6.1674e-09	0.96669	1.3615	0.16399	0.21734	9.5368
746	818;3016;6162;10331			IPI00015865	4	4	4	Poly(ADP-ribose) glycohydrolase ARH3;ADP-ribosylhydrolase 3;[Protein ADP-ribosylarginine] hydrolase-like protein 2	ADPRHL2;ARH3	Poly(ADP-ribose) glycohydrolase ARH3	Q9NX46;A6NH85;B4DHV5;B7ZAN4	ARHL2_HUMAN	ENST00000373178	OTTHUMP00000008926	NP_060295	PF03747	ADP_ribosyl_GH	ADP-ribosylglycohydrolase	GO:0005634;GO:0005737;GO:0043226;GO:0043227;GO:0043229;GO:0043231;GO:0044424;GO:0044464	nucleus;cytoplasm;organelle;membrane-bounded organelle;intracellular organelle;intracellular membrane-bounded organelle;intracellular part;cell part	GO:0000287;GO:0003824;GO:0004553;GO:0004649;GO:0005488;GO:0016787;GO:0016798;GO:0043167;GO:0043169;GO:0046872	magnesium ion binding;catalytic activity;hydrolase activity, hydrolyzing O-glycosyl compounds;poly(ADP-ribose) glycohydrolase activity;binding;hydrolase activity;hydrolase activity, acting on glycosyl bonds;ion binding;cation binding;metal ion binding			hsa:54936			K11687	1	4	4	4	4	4	4	4	4	4	18.5	18.5	18.5	38.946	363	6.7697e-90	0.13336	0.97698	0.48672	0.45292	19.235
659	8296;9555			IPI00015865	2	2	2	Poly(ADP-ribose) glycohydrolase ARH3;ADP-ribosylhydrolase 3;[Protein ADP-ribosylarginine] hydrolase-like protein 2	ADPRHL2;ARH3	Poly(ADP-ribose) glycohydrolase ARH3	Q9NX46;A6NH85;B4DHV5;B7ZAN4	ARHL2_HUMAN	ENST00000373178	OTTHUMP00000008926	NP_060295	PF03747	ADP_ribosyl_GH	ADP-ribosylglycohydrolase	GO:0005634;GO:0005737;GO:0043226;GO:0043227;GO:0043229;GO:0043231;GO:0044424;GO:0044464	nucleus;cytoplasm;organelle;membrane-bounded organelle;intracellular organelle;intracellular membrane-bounded organelle;intracellular part;cell part	GO:0000287;GO:0003824;GO:0004553;GO:0004649;GO:0005488;GO:0016787;GO:0016798;GO:0043167;GO:0043169;GO:0046872	magnesium ion binding;catalytic activity;hydrolase activity, hydrolyzing O-glycosyl compounds;poly(ADP-ribose) glycohydrolase activity;binding;hydrolase activity;hydrolase activity, acting on glycosyl bonds;ion binding;cation binding;metal ion binding			hsa:54936			K11687	1	2	2	2	2	2	2	2	2	2	11.6	11.6	11.6	38.946	363	0.033815	0.51131	0.86081	0.48852	0.45356	23.257
[truncated: 9,225 more rows]
[truncated: 4 more columns]
