# Supplementary material for: Quantitative proteomic analysis of amniocytes reveals potentially dysregulated molecular networks in Down syndrome
Source: Clin Proteomics. 2013 Feb 8;10(1):2. doi: 10.1186/1559-0275-10-2 (PMC3626793; doi:10.1186/1559-0275-10-2)
Supplement: Additional file 2 — Combined supernatant proteome. [file 1559-0275-10-2-S2.xls]

## Sheet: Additional file 2
Additional file 2. Combined supernatant proteome
ID	Peptide IDs	Protein IDs	Protein Names	Gene Names	Protein Descriptions	Uniprot	Uniprot Name	ENSEMBL	VEGA	REFSEQ	Pfam	Pfam Names	Pfam Descriptions	GOCC	GOCC Names	GOMF	GOMF Names	GOBP	GOBP Names	KEGG	KEGG Pathways	KEGG Pathway Names	KEGG Ortholog	Proteins	Peptides (seq)	Peptides (seq/mod)	Peptides (seq/mod/labels)	Razor Peptides (seq)	Razor Peptides (seq/mod)	Razor Peptides (seq/mod/labels)	Unique Peptides (seq)	Unique Peptides (seq/mod)	Unique Peptides (seq/mod/labels)	Sequence Coverage [%]	Unique + Razor Sequence Coverage [%]	Unique Sequence Coverage [%]	Mol. Weight [kDa]	Sequence Length
0	7087	IPI00000001;IPI00643664;IPI00218609;IPI00641873	Double-stranded RNA-binding protein Staufen homolog 1;Staufen protein T4 variant;Staufen protein T5 variant;Staufen, RNA binding protein, homolog 1 (Drosophila);cDNA FLJ57073, highly similar to Double-stranded RNA-binding protein Staufenhomolog 1	STAU1;STAU;RP3-470L14.2-006;RP3-470L14.2-007	Isoform Long of Double-stranded RNA-binding protein Staufen homolog 1;staufen isoform c;Isoform Short of Double-stranded RNA-binding protein Staufen homolog 1;Staufen, RNA binding protein, homolog 1	O95793-1;O95793;A8K622;Q59F99;Q5JW29;O95793-2;A8K9Z4;B3KRE0;B4DPJ9;Q5JW30	STAU1_HUMAN;Q5JW29_HUMAN;B4DPJ9_HUMAN	ENST00000347458;ENST00000360426;ENST00000371856;ENST00000396163;ENST00000340954;ENST00000371802;ENST00000371828;ENST00000371792;ENST00000371805	OTTHUMP00000031233;OTTHUMP00000031238;OTTHUMP00000031234;OTTHUMP00000031235;OTTHUMP00000031236;OTTHUMP00000031239	NP_059347;NP_001032405;NP_004593;NP_059346;NP_059348	PF00035	dsrm	Double-stranded RNA binding motif	GO:0005783;GO:0005791;GO:0005875;GO:0032991;GO:0043226;GO:0043227;GO:0043229;GO:0043231;GO:0043234;GO:0044422;GO:0044424;GO:0044430;GO:0044444;GO:0044446;GO:0044464;GO:0005622;GO:0030529	endoplasmic reticulum;rough endoplasmic reticulum;microtubule associated complex;macromolecular complex;organelle;membrane-bounded organelle;intracellular organelle;intracellular membrane-bounded organelle;protein complex;organelle part;intracellular part	GO:0003676;GO:0003723;GO:0003725;GO:0005488;GO:0005515	nucleic acid binding;RNA binding;double-stranded RNA binding;binding;protein binding	GO:0006403;GO:0008298;GO:0009987;GO:0033036;GO:0051179;GO:0051641;GO:0070727	RNA localization;intracellular mRNA localization;cellular process;macromolecule localization;localization;cellular localization;cellular macromolecule localization	hsa:6780				4	1	1	2	1	1	2	1	1	2	2.3	2.3	2.3	63.182	577
2	8477;9925	IPI00000030;IPI00219543;IPI00219544;IPI00935184;IPI00442098;IPI00012834;IPI00220145;IPI00185637;IPI00845251;IPI00384127	Serine/threonine-protein phosphatase 2A 56 kDa regulatory subunit delta isoform;PP2A, B subunit, B' delta isoform;PP2A, B subunit, B56 delta isoform;PP2A, B subunit, PR61 delta isoform;PP2A, B subunit, R5 delta isoform;cDNA FLJ16473 fis, clone BRHIP3026052, highly similar to Serine/threonine protein phosphatase 2A, 56 kDa regulatory subunit, gamma isoform;Serine/threonine-protein phosphatase 2A 5…	PPP2R5D;PPP2R5C;KIAA0044	Isoform Delta-1 of Serine/threonine-protein phosphatase 2A 56 kDa regulatory subunit delta isoform;Isoform Delta-2 of Serine/threonine-protein phosphatase 2A 56 kDa regulatory subunit delta isoform;Isoform Delta-3 of Serine/threonine-protein phosphatase 2A	Q14738-1;Q14738;A8K6Y2;B4DSD7;Q59EF0;Q14738-2;A8K3I9;Q14738-3;Q6ZN33;Q13362-1;Q13362;B4DYJ8;B5BUA5;Q7L7W2;Q13362-3;Q96L52;Q13362-2;Q96L51;B4DI74;Q96B13;Q86U13	2A5D_HUMAN;Q6ZN33_HUMAN;2A5G_HUMAN;B4DI74_HUMAN;Q86U13_HUMAN	ENST00000230402;ENST00000394110;ENST00000328724;ENST00000334743;ENST00000350249;ENST00000334756	OTTHUMP00000016416;OTTHUMP00000028118	NP_006236;NP_851307;NP_851308;NP_001155197;NP_001155198;NP_002710;NP_848701;NP_848702	PF01603	B56	Protein phosphatase 2A regulatory B subunit (B56 family)	GO:0000159;GO:0005634;GO:0005737;GO:0008287;GO:0032991;GO:0043226;GO:0043227;GO:0043229;GO:0043231;GO:0043234;GO:0044424;GO:0044464	protein phosphatase type 2A complex;nucleus;cytoplasm;protein serine/threonine phosphatase complex;macromolecular complex;organelle;membrane-bounded organelle;intracellular organelle;intracellular membrane-bounded organelle;protein complex	GO:0005488;GO:0005515;GO:0008601;GO:0019208;GO:0019888;GO:0030234	binding;protein binding;protein phosphatase type 2A regulator activity;phosphatase regulator activity;protein phosphatase regulator activity;enzyme regulator activity	GO:0007154;GO:0007165;GO:0007399;GO:0009987;GO:0032502;GO:0048731;GO:0048856;GO:0050789;GO:0050794;GO:0065007;GO:0006508;GO:0006511;GO:0008152;GO:0009056;GO:0009057;GO:0010498;GO:0019538;GO:0019941;GO:0030163;GO:0034960;GO:0034962;GO:0043161;GO:0043170;GO:0043283;GO:0043285;GO:0043632;GO:0044237;GO:0044238;GO:0044248;GO:0044257;GO:0044260;GO:0044265;GO:0044267;GO:0051603	cell communication;signal transduction;nervous system development;cellular process;developmental process;system development;anatomical structure development;regulation of biological process;regulation of cellular process;biological regulation;proteolysis	hsa:5528;hsa:5527	ko04310	Wnt signaling pathway	K11584	10	2	2	2	2	2	2	2	2	2	5	5	5	69.991	602
3	8319	IPI00000044;IPI00334195;IPI00872126;IPI00877974	Platelet-derived growth factor subunit B;Platelet-derived growth factor B chain;Platelet-derived growth factor beta polypeptide;PDGF-2;c-sis;Platelet-derived growth factor-BB;Platelet-derived growth factor beta polypeptide (Simian sarcoma viral (V-sis) oncogene homolog)	PDGFB;PDGF2;SIS;orf 2;LL22NC03-10C3.2-002;LL22NC03-10C3.2-003;LL22NC03-10C3.2-004	Platelet-derived growth factor subunit B;platelet-derived growth factor beta isoform 2 preproprotein;Platelet-derived growth factor beta polypeptide;Platelet-derived growth factor beta polypeptide	P01127;P78450;Q6FHE7;A2NWD3;Q15354;Q9UE56;A9UJP0;A9UJN9;Q9UE57	PDGFB_HUMAN;A2NWD3_HUMAN;A9UJP0_HUMAN;A9UJN9_HUMAN	ENST00000331163;ENST00000381551;ENST00000396740	OTTHUMP00000028573;OTTHUMP00000198980;OTTHUMP00000198981;OTTHUMP00000198982;OTTHUMP00000198983	NP_002599;NP_148937	PF00341;PF04692	PDGF;PDGF_N	Platelet-derived growth factor (PDGF);Platelet-derived growth factor, N terminal region	GO:0005576;GO:0009986;GO:0016020;GO:0031089;GO:0031974;GO:0031983;GO:0043233;GO:0044422;GO:0044424;GO:0044433;GO:0044444;GO:0044446;GO:0044464;GO:0060205;GO:0005737	extracellular region;cell surface;membrane;platelet dense granule lumen;membrane-enclosed lumen;vesicle lumen;organelle lumen;organelle part;intracellular part;cytoplasmic vesicle part;cytoplasmic part;intracellular organelle part;cell part	GO:0005102;GO:0005161;GO:0005488;GO:0005515;GO:0005518;GO:0008083;GO:0019838;GO:0042802;GO:0042803;GO:0043498;GO:0046982;GO:0046983;GO:0048407;GO:0070851	receptor binding;platelet-derived growth factor receptor binding;binding;protein binding;collagen binding;growth factor activity;growth factor binding;identical protein binding;protein homodimerization activity;cell surface binding	GO:0001936;GO:0001938;GO:0002376;GO:0002548;GO:0006275;GO:0006928;GO:0006935;GO:0006950;GO:0007154;GO:0007165;GO:0007166;GO:0007167;GO:0007169;GO:0007610;GO:0007626;GO:0008283;GO:0008284;GO:0009605;GO:0009611;GO:0009889;GO:0009890;GO:0009891;GO:0009892;GO:0009893;GO:0009987;GO:0010511;GO:0010512;GO:0010543;GO:0010544;GO:0010556;GO:0010557;GO:0010594;GO:0010595;GO:0010604;GO:0014910;GO:0014911;GO:…	regulation of endothelial cell proliferation;positive regulation of endothelial cell proliferation;immune system process;monocyte chemotaxis;regulation of DNA replication;cell motion;chemotaxis;response to stress;cell communication;signal transduction	hsa:5155	ko04010;ko04060;ko04810;ko04510;ko04540;ko05200;ko05214;ko05218;ko05215	MAPK signaling pathway;Cytokine-cytokine receptor interaction;Regulation of actin cytoskeleton;Focal adhesion;Gap junction;Pathways in cancer;Glioma;Melanoma;Prostate cancer	K04359	4	1	1	2	1	1	2	1	1	2	5	5	5	27.283	241
4	65;5520	IPI00000051	Prefoldin subunit 1	PFDN1;PFD1	Prefoldin subunit 1	O60925;B2RD02	PFD1_HUMAN	ENST00000261813	OTTHUMP00000159560	NP_002613	PF01920	Prefoldin_2	Prefoldin subunit	GO:0005886;GO:0016020;GO:0016272;GO:0032991;GO:0043234;GO:0044424;GO:0044444;GO:0044445;GO:0044464	plasma membrane;membrane;prefoldin complex;macromolecular complex;protein complex;intracellular part;cytoplasmic part;cytosolic part;cell part	GO:0003676;GO:0003677;GO:0003700;GO:0005488;GO:0005515;GO:0030528;GO:0051082	nucleic acid binding;DNA binding;transcription factor activity;binding;protein binding;transcription regulator activity;unfolded protein binding	GO:0006457;GO:0007049;GO:0008152;GO:0009987;GO:0019538;GO:0034960;GO:0043170;GO:0043283;GO:0044237;GO:0044238;GO:0044260;GO:0044267	protein folding;cell cycle;metabolic process;cellular process;protein metabolic process;cellular biopolymer metabolic process;macromolecule metabolic process;biopolymer metabolic process;cellular metabolic process;primary metabolic process	hsa:5201			K09548	1	2	2	4	2	2	4	2	2	4	17.2	17.2	17.2	14.21	122
5	412;802;977;4135;4741;5266;6782;7148;7516;8202;8262;9680	IPI00000070;IPI00908663;IPI00005774;IPI00384247;IPI00410273;IPI00889620;IPI00410272	Low-density lipoprotein receptor;cDNA FLJ50552, highly similar to Low-density lipoprotein receptor	LDLR;ldlr	Low-density lipoprotein receptor;cDNA FLJ50622, highly similar to Low-density lipoprotein receptor	P01130;B4DII3;B4DTQ3;C0JYY8;Q59FQ1;Q6RCM4;Q9UH51;B4DJZ8;B4DR00;Q6LCH2	LDLR_HUMAN;B4DJZ8_HUMAN	ENST00000252444	OTTHUMP00000077177	NP_000518	PF00008;PF07645;PF00057;PF00058	EGF;EGF_CA;Ldl_recept_a;Ldl_recept_b	EGF-like domain;Calcium binding EGF domain;Low-density lipoprotein receptor domain class A;Low-density lipoprotein receptor repeat class B	GO:0005887;GO:0005905;GO:0010008;GO:0012506;GO:0016020;GO:0016021;GO:0030659;GO:0030662;GO:0030665;GO:0030666;GO:0030669;GO:0031090;GO:0031224;GO:0031226;GO:0032991;GO:0032994;GO:0034358;GO:0034362;GO:0044421;GO:0044422;GO:0044424;GO:0044425;GO:0044433;GO:0044440;GO:0044444;GO:0044446;GO:0044459;GO:0044464	integral to plasma membrane;coated pit;endosome membrane;vesicle membrane;membrane;integral to membrane;cytoplasmic vesicle membrane;coated vesicle membrane;clathrin coated vesicle membrane;endocytic vesicle membrane	GO:0004871;GO:0004872;GO:0004888;GO:0005041;GO:0005488;GO:0005509;GO:0005515;GO:0008034;GO:0030169;GO:0030228;GO:0030229;GO:0034189;GO:0043167;GO:0043169;GO:0046872;GO:0060089	signal transducer activity;receptor activity;transmembrane receptor activity;low-density lipoprotein receptor activity;binding;calcium ion binding;protein binding;lipoprotein binding;low-density lipoprotein binding;lipoprotein receptor activity	GO:0003008;GO:0005975;GO:0006066;GO:0006464;GO:0006486;GO:0006493;GO:0006629;GO:0006810;GO:0006869;GO:0006897;GO:0008152;GO:0008202;GO:0008203;GO:0009058;GO:0009987;GO:0010324;GO:0015918;GO:0016043;GO:0016044;GO:0016125;GO:0016192;GO:0019538;GO:0022411;GO:0022600;GO:0030299;GO:0030301;GO:0032501;GO:0032984;GO:0034381;GO:0034383;GO:0034960;GO:0042592;GO:0042632;GO:0043170;GO:0043283;GO:0043412;GO:…	system process;carbohydrate metabolic process;alcohol metabolic process;protein modification process;protein amino acid glycosylation;protein amino acid O-linked glycosylation;lipid metabolic process;transport;lipid transport;endocytosis;metabolic process	hsa:3949				7	12	12	23	12	12	23	12	12	23	16.2	16.2	16.2	95.375	860
6	537;630;1133;1432;1477;2326;2354;2383;3374;4628;4993;5554;5817;7572;8645;9440;10247;10266	IPI00000105;IPI00910019	Major vault protein;Lung resistance-related protein;cDNA FLJ53437, highly similar to Major vault protein	MVP;LRP	Major vault protein;cDNA FLJ53437, highly similar to Major vault protein	Q14764;B4DDR2;B4DXN0;B4DP93	MVP_HUMAN;B4DP93_HUMAN	ENST00000357402;ENST00000395353	OTTHUMP00000045913;OTTHUMP00000081249;OTTHUMP00000081250	NP_005106;NP_059447	PF01505	Vault	Major Vault Protein repeat	GO:0005643;GO:0005737;GO:0030529;GO:0032991;GO:0043234;GO:0044422;GO:0044424;GO:0044425;GO:0044428;GO:0044446;GO:0044464;GO:0046930	nuclear pore;cytoplasm;ribonucleoprotein complex;macromolecular complex;protein complex;organelle part;intracellular part;membrane part;nuclear part;intracellular organelle part;cell part;pore complex	GO:0005488;GO:0005515	binding;protein binding	GO:0006810;GO:0006886;GO:0009987;GO:0015031;GO:0015931;GO:0042221;GO:0042493;GO:0045184;GO:0046907;GO:0050657;GO:0050658;GO:0050896;GO:0051028;GO:0051234;GO:0051236;GO:0051649;GO:0055085;GO:0065002	transport;intracellular protein transport;cellular process;protein transport;nucleobase, nucleoside, nucleotide and nucleic acid transport;response to chemical stimulus;response to drug;establishment of protein localization;intracellular transport	hsa:9961				2	18	19	31	18	19	31	18	19	31	33.8	33.8	33.8	99.326	893
7	7902;9103;10259	IPI00382750;IPI00000137	N-acetylglucosamine-1-phosphate transferase, gamma subunit, isoform CRA_b;Similar to protein kinase C substrate;N-acetylglucosamine-1-phosphotransferase subunit gamma;GlcNAc-1-phosphotransferase subunit gamma;UDP-N-acetylglucosamine-1-phosphotransferase subunit gamma	RJD9;GNPTG;hCG_42715;GNPTAG;CAB56184;LP2537	Similar to protein kinase C substrate;N-acetylglucosamine-1-phosphotransferase subunit gamma	Q96RZ2;Q9UJJ9;A2VDJ4;B2R556	Q96RZ2_HUMAN;GNPTG_HUMAN	ENST00000204679	OTTHUMP00000045503;OTTHUMP00000080690	NP_115909	PF07915	PRKCSH	Glucosidase II beta subunit-like protein	GO:0000139;GO:0000267;GO:0005624;GO:0005626;GO:0005792;GO:0016020;GO:0031090;GO:0042598;GO:0044422;GO:0044424;GO:0044431;GO:0044444;GO:0044446;GO:0044464;GO:0005576;GO:0005783;GO:0043226;GO:0043227;GO:0043229;GO:0043231	Golgi membrane;cell fraction;membrane fraction;insoluble fraction;microsome;membrane;organelle membrane;vesicular fraction;organelle part;intracellular part;Golgi apparatus part;cytoplasmic part;intracellular organelle part;cell part;extracellular region	GO:0003824;GO:0003976;GO:0005488;GO:0005515;GO:0016301;GO:0016740;GO:0016772;GO:0016780	catalytic activity;UDP-N-acetylglucosamine-lysosomal-enzyme N-acetylglucosaminephosphotransferase activity;binding;protein binding;kinase activity;transferase activity;transferase activity, transferring phosphorus-containing groups	GO:0005975;GO:0006464;GO:0006486;GO:0006487;GO:0006491;GO:0008152;GO:0009987;GO:0016256;GO:0019538;GO:0034960;GO:0043170;GO:0043283;GO:0043412;GO:0043413;GO:0044237;GO:0044238;GO:0044260;GO:0044262;GO:0044267;GO:0070085	carbohydrate metabolic process;protein modification process;protein amino acid glycosylation;protein amino acid N-linked glycosylation;N-glycan processing;metabolic process;cellular process;N-glycan processing to lysosome;protein metabolic process	hsa:84572			K10087	2	3	3	4	3	3	4	3	3	4	15.4	15.4	15.4	36.798	331
8	260	IPI00000138;IPI00179044	Alpha-1,3-mannosyl-glycoprotein 2-beta-N-acetylglucosaminyltransferase;N-glycosyl-oligosaccharide-glycoprotein N-acetylglucosaminyltransferase I;cDNA PSEC0120 fis, clone PLACE1002379, highly similar to Human alpha-1,3-mannosyl-glycoprotein beta-1, 2-N-acetylglucosaminyltransferase (MGAT) gene	MGAT1;GGNT1;GLCT1;GLYT1;MGAT	Alpha-1,3-mannosyl-glycoprotein 2-beta-N-acetylglucosaminyltransferase;cDNA PSEC0120 fis, clone PLACE1002379, highly similar to Human alpha-1,3-mannosyl-glycoprotein beta-1, 2-N-acetylglucosaminyltransferase (MGAT) gene	P26572;A8K404;B3KQ18;B3KQW5;B3KRU8;Q59G70;Q6IBE3;Q8NBL8	MGAT1_HUMAN;Q8NBL8_HUMAN	ENST00000307826;ENST00000333055;ENST00000393340;ENST00000393339	OTTHUMP00000161546	NP_001108089;NP_001108090;NP_001108091;NP_001108092;NP_002397	PF03071	GNT-I	GNT-I family	GO:0000139;GO:0016020;GO:0016021;GO:0031090;GO:0031224;GO:0044422;GO:0044424;GO:0044425;GO:0044431;GO:0044444;GO:0044446;GO:0044464	Golgi membrane;membrane;integral to membrane;organelle membrane;intrinsic to membrane;organelle part;intracellular part;membrane part;Golgi apparatus part;cytoplasmic part;intracellular organelle part;cell part	GO:0003824;GO:0003827;GO:0008194;GO:0008375;GO:0016740;GO:0016757;GO:0016758	catalytic activity;alpha-1,3-mannosylglycoprotein 2-beta-N-acetylglucosaminyltransferase activity;UDP-glycosyltransferase activity;acetylglucosaminyltransferase activity;transferase activity;transferase activity, transferring glycosyl groups	GO:0005975;GO:0006464;GO:0006486;GO:0006487;GO:0008152;GO:0009987;GO:0019538;GO:0034960;GO:0043170;GO:0043283;GO:0043412;GO:0043413;GO:0044237;GO:0044238;GO:0044260;GO:0044262;GO:0044267;GO:0070085	carbohydrate metabolic process;protein modification process;protein amino acid glycosylation;protein amino acid N-linked glycosylation;metabolic process;cellular process;protein metabolic process;cellular biopolymer metabolic process	hsa:4245	ko00510	N-Glycan biosynthesis	K00726	2	1	1	2	1	1	2	1	1	2	1.8	1.8	1.8	50.862	445
9	9291	IPI00000151;IPI00917837;IPI00926088;IPI00926712	Integrin beta-6;Integrin beta;Putative uncharacterized protein ITGB6	ITGB6	Integrin beta-6;Integrin beta;Putative uncharacterized protein ITGB6;75 kDa protein	P18564;A8K2N5;B2R9W5;B4E2B8;B8ZZV4	ITB6_HUMAN;B4E2B8_HUMAN;B8ZZV4_HUMAN	ENST00000283249;ENST00000409872;ENST00000409967;ENST00000409583	OTTHUMP00000162896;OTTHUMP00000205128;OTTHUMP00000205127;OTTHUMP00000207333	NP_000879	PF07974;PF08725;PF07965;PF00362	EGF_2;Integrin_b_cyt;Integrin_B_tail;Integrin_beta	EGF-like domain;Integrin beta cytoplasmic domain;Integrin beta tail domain;Integrin, beta chain	GO:0008305;GO:0032991;GO:0043234;GO:0043235;GO:0044425;GO:0044459;GO:0044464	integrin complex;macromolecular complex;protein complex;receptor complex;membrane part;plasma membrane part;cell part	GO:0004871;GO:0004872;GO:0005488;GO:0005515;GO:0060089;GO:0005102;GO:0005178;GO:0032403	signal transducer activity;receptor activity;binding;protein binding;molecular transducer activity;receptor binding;integrin binding;protein complex binding	GO:0007154;GO:0007155;GO:0007160;GO:0007165;GO:0007166;GO:0007229;GO:0009987;GO:0022610;GO:0031589;GO:0044419;GO:0050789;GO:0050794;GO:0051704;GO:0065007;GO:0006950;GO:0006952;GO:0006954;GO:0009605;GO:0009611;GO:0050896	cell communication;cell adhesion;cell-matrix adhesion;signal transduction;cell surface receptor linked signal transduction;integrin-mediated signaling pathway;cellular process;biological adhesion;cell-substrate adhesion	hsa:3694	ko04512;ko04810;ko04510	ECM-receptor interaction;Regulation of actin cytoskeleton;Focal adhesion	K06589	4	1	1	1	1	1	1	1	1	1	3	3	3	85.935	788
10	6010;8190	IPI00000184;IPI00929604;IPI00396594;IPI00893763;IPI00929243;IPI00385126	Short coiled-coil protein	SCOC;SCOCO;HRIHFB2072	Isoform 1 of Short coiled-coil protein;short coiled-coil protein isoform 2;Isoform 2 of Short coiled-coil protein;Isoform 3 of Short coiled-coil protein;short coiled-coil protein isoform 3;short coiled-coil protein isoform 6	Q9UIL1-1;Q9UIL1;Q9UIL1-2;B7WPH7;Q9UIL1-3;Q9UIL1-4	SCOC_HUMAN	ENST00000339543;ENST00000394201;ENST00000394203;ENST00000394205	OTTHUMP00000164612;OTTHUMP00000164613;OTTHUMP00000164614	NP_001146956;NP_001147135;NP_001146918;NP_001147057;NP_115936;NP_001147107;NP_001147024;NP_001147162	PF10224	DUF2205	Predicted coiled-coil protein (DUF2205)	GO:0005634;GO:0005794;GO:0043226;GO:0043227;GO:0043229;GO:0043231;GO:0044424;GO:0044444;GO:0044464	nucleus;Golgi apparatus;organelle;membrane-bounded organelle;intracellular organelle;intracellular membrane-bounded organelle;intracellular part;cytoplasmic part;cell part					hsa:60592				6	2	2	3	2	2	3	2	2	3	27.7	27.7	27.7	18.045	159
11	7366;7656;8931	IPI00657752;IPI00000190	Putative uncharacterized protein CD81;CD81 antigen;26 kDa cell surface protein TAPA-1;Target of the antiproliferative antibody 1;Tetraspanin-28	CD81;TAPA1;TSPAN28	Putative uncharacterized protein CD81;CD81 antigen	A6NMH8;P60033	A6NMH8_HUMAN;CD81_HUMAN	ENST00000381036;ENST00000263645	OTTHUMP00000011529;OTTHUMP00000011528	NP_004347	PF00335	Tetraspannin	Tetraspanin family	GO:0016021;GO:0031224;GO:0044425;GO:0044464;GO:0005887;GO:0031226;GO:0044459	integral to membrane;intrinsic to membrane;membrane part;cell part;integral to plasma membrane;intrinsic to plasma membrane;plasma membrane part	GO:0005488;GO:0005515	binding;protein binding	GO:0006950;GO:0009605;GO:0009611;GO:0040008;GO:0050789;GO:0050896;GO:0065007;GO:0000187;GO:0001932;GO:0001934;GO:0006464;GO:0006468;GO:0006629;GO:0006644;GO:0006650;GO:0006661;GO:0006793;GO:0006796;GO:0008104;GO:0008152;GO:0008283;GO:0008284;GO:0008610;GO:0008654;GO:0009058;GO:0009893;GO:0009987;GO:0010562;GO:0010604;GO:0016310;GO:0019216;GO:0019220;GO:0019222;GO:0019538;GO:0019637;GO:0022414;GO:…	response to stress;response to external stimulus;response to wounding;regulation of growth;regulation of biological process;response to stimulus;biological regulation;activation of MAPK activity;regulation of protein amino acid phosphorylation	hsa:975	ko04662	B cell receptor signaling pathway	K06508	2	3	3	6	3	3	6	3	3	6	21.5	21.5	21.5	29.806	274
12	1399;2104;3376;4335;4627;7652;10823	IPI00000494;IPI00640037	60S ribosomal protein L5	RPL5;MSTP030	60S ribosomal protein L5	P46777;A2RUM7;B3KTM6;Q59GX9;Q8WYP1;Q9BUV4	RL5_HUMAN	ENST00000370321	OTTHUMP00000012584	NP_000960	PF00861	Ribosomal_L18p	Ribosomal L18p/L5e family	GO:0005730;GO:0015934;GO:0022625;GO:0030529;GO:0032991;GO:0033279;GO:0043226;GO:0043228;GO:0043229;GO:0043232;GO:0044422;GO:0044424;GO:0044428;GO:0044444;GO:0044445;GO:0044446;GO:0044464	nucleolus;large ribosomal subunit;cytosolic large ribosomal subunit;ribonucleoprotein complex;macromolecular complex;ribosomal subunit;organelle;non-membrane-bounded organelle;intracellular organelle;intracellular non-membrane-bounded organelle	GO:0003676;GO:0003723;GO:0003735;GO:0005198;GO:0005488;GO:0005515;GO:0008097;GO:0019843	nucleic acid binding;RNA binding;structural constituent of ribosome;structural molecule activity;binding;protein binding;5S rRNA binding;rRNA binding	GO:0006139;GO:0006364;GO:0006396;GO:0006414;GO:0006807;GO:0008152;GO:0009058;GO:0009059;GO:0009987;GO:0016070;GO:0016072;GO:0022613;GO:0034470;GO:0034645;GO:0034660;GO:0034960;GO:0034961;GO:0042273;GO:0043170;GO:0043283;GO:0043284;GO:0044085;GO:0044237;GO:0044238;GO:0044249;GO:0044260	nucleobase, nucleoside, nucleotide and nucleic acid metabolic process;rRNA processing;RNA processing;translational elongation;nitrogen compound metabolic process;metabolic process;biosynthetic process;macromolecule biosynthetic process;cellular process	hsa:6125	ko03010	Ribosome	K02932	2	7	7	9	7	7	9	7	7	9	26.9	26.9	26.9	34.362	297
13	9728	IPI00744889;IPI00025861;IPI00000513;IPI00911003	E-cadherin;Cadherin-1;Epithelial cadherin;Uvomorulin;CAM 120/80;E-Cad/CTF1;E-Cad/CTF2;E-Cad/CTF3;Cadherin 1, type 1, E-cadherin (Epithelial), isoform CRA_c;cDNA FLJ60313, highly similar to Epithelial-cadherin	CDH1;CDHE;UVO;hCG_28201	E-cadherin;Cadherin-1;Cadherin 1, type 1, E-cadherin (Epithelial), isoform CRA_c;cDNA FLJ60313, highly similar to Epithelial-cadherin	Q9UII7;P12830;A5D8W4;A8K1U7;B3GN61;Q9UII8;B4DNH0	Q9UII7_HUMAN;CADH1_HUMAN;Q9UII8_HUMAN;B4DNH0_HUMAN	ENST00000268794;ENST00000261769;ENST00000379120	OTTHUMP00000080262;OTTHUMP00000174868;OTTHUMP00000080263	NP_004351	PF00028;PF01049;PF08758	Cadherin;Cadherin_C;Cadherin_pro	Cadherin domain;Cadherin cytoplasmic region;Cadherin prodomain like	GO:0005794;GO:0005912;GO:0005924;GO:0005925;GO:0016021;GO:0030054;GO:0030055;GO:0031224;GO:0043226;GO:0043227;GO:0043229;GO:0043231;GO:0044424;GO:0044425;GO:0044444;GO:0044459;GO:0044464;GO:0070161;GO:0005856;GO:0005911;GO:0005913;GO:0015629;GO:0016328;GO:0016342;GO:0019897;GO:0019898;GO:0032991;GO:0043228;GO:0043232;GO:0043234;GO:0048471;GO:0045177;GO:0016020	Golgi apparatus;adherens junction;cell-substrate adherens junction;focal adhesion;integral to membrane;cell junction;cell-substrate junction;intrinsic to membrane;organelle;membrane-bounded organelle;intracellular organelle	GO:0005488;GO:0005509;GO:0005515;GO:0043167;GO:0043169;GO:0046872;GO:0016563;GO:0030528;GO:0050839;GO:0008013	binding;calcium ion binding;protein binding;ion binding;cation binding;metal ion binding;transcription activator activity;transcription regulator activity;cell adhesion molecule binding;beta-catenin binding	GO:0007155;GO:0007156;GO:0009987;GO:0016337;GO:0022610;GO:0032386;GO:0032388;GO:0032879;GO:0032880;GO:0033157;GO:0042306;GO:0042307;GO:0042990;GO:0042993;GO:0046822;GO:0046824;GO:0048518;GO:0050789;GO:0050794;GO:0051049;GO:0051050;GO:0051222;GO:0051223;GO:0060341;GO:0065007;GO:0070201;GO:0001829;GO:0006461;GO:0008152;GO:0010926;GO:0010941;GO:0016043;GO:0019538;GO:0022607;GO:0030154;GO:0032502;GO:…	cell adhesion;homophilic cell adhesion;cellular process;cell-cell adhesion;biological adhesion;regulation of intracellular transport;positive regulation of intracellular transport;regulation of localization;regulation of protein localization	hsa:999	ko04514;ko04520;ko05200;ko05216;ko05218;ko05219;ko05213	Cell adhesion molecules (CAMs);Adherens junction;Pathways in cancer;Thyroid cancer;Melanoma;Bladder cancer;Endometrial cancer	K05689	4	1	1	1	1	1	1	1	1	1	1.1	1.1	1.1	99.692	901
14	222;2825;5020;5719;10349	IPI00000581;IPI00939174;IPI00409750	cDNA FLJ56307, highly similar to Ubiquitin thioesterase protein OTUB1 (EC 3.4.-.-);Ubiquitin thioesterase OTUB1;Otubain-1;OTU domain-containing ubiquitin aldehyde-binding protein 1;Ubiquitin-specific-processing protease OTUB1;Deubiquitinating enzyme OTUB1	DKFZp564E242;OTUB1;OTB1;OTU1;HSPC263	cDNA FLJ56307, highly similar to Ubiquitin thioesterase protein OTUB1;Isoform 1 of Ubiquitin thioesterase OTUB1	B4DPD5;Q659F9;Q96FW1-1;Q96FW1	B4DPD5_HUMAN;OTUB1_HUMAN	ENST00000301453		NP_060140	PF10275	Peptidase_C65	Peptidase C65 Otubain			GO:0003824;GO:0008233;GO:0008234;GO:0016787;GO:0070011	catalytic activity;peptidase activity;cysteine-type peptidase activity;hydrolase activity;peptidase activity, acting on L-amino acid peptides	GO:0002376;GO:0006508;GO:0006955;GO:0008152;GO:0009056;GO:0009057;GO:0009987;GO:0019538;GO:0019941;GO:0030163;GO:0034960;GO:0034962;GO:0043170;GO:0043283;GO:0043285;GO:0043632;GO:0044237;GO:0044238;GO:0044248;GO:0044257;GO:0044260;GO:0044265;GO:0044267;GO:0050896;GO:0051603	immune system process;proteolysis;immune response;metabolic process;catabolic process;macromolecule catabolic process;cellular process;protein metabolic process;modification-dependent protein catabolic process;protein catabolic process	hsa:55611			K09602	3	5	5	8	5	5	8	5	5	8	20.5	20.5	20.5	35.18	308
15	7226	IPI00551062;IPI00000675	Protein canopy homolog 3;Trinucleotide repeat-containing gene 5 protein;CTG repeat protein 4a;Expanded repeat-domain protein CAG/CTG 5;Putative uncharacterized protein CNPY3	CNPY3;CTG4A;ERDA5;TNRC5;HSPC084;UNQ1934/PRO4409	Isoform 1 of Protein canopy homolog 3;Putative uncharacterized protein CNPY3 (Fragment)	Q9BT09-1;Q9BT09;B5ME78	CNPY3_HUMAN;B5ME78_HUMAN	ENST00000372836;ENST00000394142;ENST00000336842	OTTHUMP00000016408	NP_006577				GO:0005576	extracellular region					hsa:10695				2	1	1	1	1	1	1	1	1	1	6.5	6.5	6.5	30.748	278
16	3229;6141	IPI00000684;IPI00607787;IPI00217816	UDP-N-acetylhexosamine pyrophosphorylase;Antigen X;Sperm-associated antigen 2;UDP-N-acetylgalactosamine pyrophosphorylase;AGX-1;UDP-N-acetylglucosamine pyrophosphorylase;AGX-2	UAP1;SPAG2	Isoform AGX2 of UDP-N-acetylhexosamine pyrophosphorylase;Isoform 3 of UDP-N-acetylhexosamine pyrophosphorylase;Isoform AGX1 of UDP-N-acetylhexosamine pyrophosphorylase	Q16222-1;Q16222;Q16222-3;Q16222-2;B2R6R8	UAP1_HUMAN	ENST00000271469;ENST00000367925;ENST00000367926	OTTHUMP00000032326;OTTHUMP00000032327;OTTHUMP00000032325	NP_003106	PF01704	UDPGP	UTP--glucose-1-phosphate uridylyltransferase	GO:0005737;GO:0044424;GO:0044464	cytoplasm;intracellular part;cell part	GO:0003824;GO:0003977;GO:0016740;GO:0016772;GO:0016779;GO:0070569	catalytic activity;UDP-N-acetylglucosamine diphosphorylase activity;transferase activity;transferase activity, transferring phosphorus-containing groups;nucleotidyltransferase activity;uridylyltransferase activity	GO:0005975;GO:0005996;GO:0006040;GO:0006041;GO:0006042;GO:0006044;GO:0006045;GO:0006047;GO:0006048;GO:0006066;GO:0006139;GO:0006807;GO:0008152;GO:0009058;GO:0009225;GO:0009987;GO:0016051;GO:0034637;GO:0044237;GO:0044238;GO:0044249;GO:0044262;GO:0046165;GO:0046349;GO:0046364	carbohydrate metabolic process;monosaccharide metabolic process;amino sugar metabolic process;glucosamine metabolic process;glucosamine biosynthetic process;N-acetylglucosamine metabolic process;N-acetylglucosamine biosynthetic process	hsa:6675	ko00530	Aminosugars metabolism	K00972	3	2	2	4	2	2	4	2	2	4	5.6	5.6	5.6	58.768	522
17	487;4912;8368;9901	IPI00000690;IPI00157908;IPI00300018;IPI00910786	Apoptosis-inducing factor 1, mitochondrial;Programmed cell death protein 8;Apoptosis-inducing factor short isoform 3	AIFM1;AIF;PDCD8	Isoform 1 of Apoptosis-inducing factor 1, mitochondrial;Isoform 3 of Apoptosis-inducing factor 1, mitochondrial;Isoform 2 of Apoptosis-inducing factor 1, mitochondrial;programmed cell death 8 isoform 5	O95831-1;O95831;A4QPB4;O95831-3;Q5RZ99;Q5RZA0;O95831-2;B1ALN1;Q1L6K4;Q1L6K6	AIFM1_HUMAN;Q1L6K4_HUMAN	ENST00000287295;ENST00000319908;ENST00000346424	OTTHUMP00000024007;OTTHUMP00000024008;OTTHUMP00000024009	NP_004199;NP_665811;NP_665812;NP_001124319	PF00070;PF07992	Pyr_redox;Pyr_redox_2	Pyridine nucleotide-disulphide oxidoreductase;Pyridine nucleotide-disulphide oxidoreductase	GO:0005634;GO:0005758;GO:0031970;GO:0031974;GO:0043226;GO:0043227;GO:0043229;GO:0043231;GO:0044422;GO:0044424;GO:0044429;GO:0044444;GO:0044446;GO:0044464	nucleus;mitochondrial intermembrane space;organelle envelope lumen;membrane-enclosed lumen;organelle;membrane-bounded organelle;intracellular organelle;intracellular membrane-bounded organelle;organelle part;intracellular part;mitochondrial part	GO:0000166;GO:0001882;GO:0001883;GO:0003676;GO:0003677;GO:0003824;GO:0005488;GO:0005515;GO:0009055;GO:0016491;GO:0017076;GO:0030554;GO:0048037;GO:0050660;GO:0050662	nucleotide binding;nucleoside binding;purine nucleoside binding;nucleic acid binding;DNA binding;catalytic activity;binding;protein binding;electron carrier activity;oxidoreductase activity;purine nucleotide binding;adenyl nucleotide binding	GO:0000737;GO:0006139;GO:0006259;GO:0006308;GO:0006309;GO:0006807;GO:0006917;GO:0006921;GO:0006950;GO:0006974;GO:0007154;GO:0007165;GO:0007242;GO:0008152;GO:0008629;GO:0008630;GO:0009056;GO:0009057;GO:0009987;GO:0010941;GO:0010942;GO:0012502;GO:0016043;GO:0019725;GO:0022411;GO:0033554;GO:0034960;GO:0034962;GO:0034984;GO:0042592;GO:0042770;GO:0042981;GO:0043065;GO:0043067;GO:0043068;GO:0043170;GO:…	DNA catabolic process, endonucleolytic;nucleobase, nucleoside, nucleotide and nucleic acid metabolic process;DNA metabolic process;DNA catabolic process;DNA fragmentation involved in apoptosis;nitrogen compound metabolic process;induction of apoptosis					4	4	4	5	4	4	5	4	4	5	10.6	10.6	10.6	66.9	613
18	7134;8223	IPI00000728;IPI00219505;IPI00219504	Ubiquitin carboxyl-terminal hydrolase 15;Ubiquitin thioesterase 15;Ubiquitin-specific-processing protease 15;Deubiquitinating enzyme 15;Unph-2;Unph4	USP15;KIAA0529	Isoform 1 of Ubiquitin carboxyl-terminal hydrolase 15;Isoform 3 of Ubiquitin carboxyl-terminal hydrolase 15;Isoform 2 of Ubiquitin carboxyl-terminal hydrolase 15	Q9Y4E8-1;Q9Y4E8;Q08AL5;Q9Y4E8-3;Q9Y4E8-2;Q2NL66	UBP15_HUMAN	ENST00000280377;ENST00000353364;ENST00000393654	OTTHUMP00000168317;OTTHUMP00000168316	NP_006304	PF06337;PF00443	DUF1055;UCH	Domain of Unknown Function (DUF1055);Ubiquitin carboxyl-terminal hydrolase	GO:0005634;GO:0005737;GO:0043226;GO:0043227;GO:0043229;GO:0043231;GO:0044424;GO:0044464	nucleus;cytoplasm;organelle;membrane-bounded organelle;intracellular organelle;intracellular membrane-bounded organelle;intracellular part;cell part	GO:0003824;GO:0004175;GO:0004197;GO:0004221;GO:0004843;GO:0005488;GO:0005515;GO:0008233;GO:0008234;GO:0016787;GO:0016788;GO:0016790;GO:0019783;GO:0070011	catalytic activity;endopeptidase activity;cysteine-type endopeptidase activity;ubiquitin thiolesterase activity;ubiquitin-specific protease activity;binding;protein binding;peptidase activity;cysteine-type peptidase activity;hydrolase activity	GO:0006508;GO:0006511;GO:0008152;GO:0009056;GO:0009057;GO:0009987;GO:0019538;GO:0019941;GO:0030163;GO:0034960;GO:0034962;GO:0043170;GO:0043283;GO:0043285;GO:0043632;GO:0044237;GO:0044238;GO:0044248;GO:0044257;GO:0044260;GO:0044265;GO:0044267;GO:0051603	proteolysis;ubiquitin-dependent protein catabolic process;metabolic process;catabolic process;macromolecule catabolic process;cellular process;protein metabolic process;modification-dependent protein catabolic process;protein catabolic process	hsa:9958			K11835	3	2	2	3	2	2	3	2	2	3	2.7	2.7	2.7	112.42	981
19	265;1217;3326;3770;4136;6449;9357	IPI00000760;IPI00647695;IPI00797462;IPI00645821;IPI00646524	N(G),N(G)-dimethylarginine dimethylaminohydrolase 2;DDAHII;Dimethylargininase-2;S-phase protein;Protein G6a;Dimethylarginine dimethylaminohydrolase 2	DDAH2;DDAH;G6A;NG30;DADB-110M10.5-010;DAMA-236L13.14-010;DAMC-117B11.9-010;DAQB-350E15.2-010;DASS-312M4.7-010;XXbac-BCX88C14.2-010;XXbac-BPG32J3.8-010;DADB-110M10.5-007;DAMA-236L13.14-007;DAMC-117B11.9-007;DAQB-350E15.2-007;DASS-312M4.7-007;XXbac-BCX88C14.2-007;XXbac-BPG32J3.8-007;DADB-110M10.5-008;DAMA-236L13.14-008;DAMC-117B11.9-008;DASS-312M4.7-008;XXbac-BCX88C14.2-008;XXbac-BPG32J3.8-008;DAQB…	N(G),N(G)-dimethylarginine dimethylaminohydrolase 2;Dimethylarginine dimethylaminohydrolase 2;Dimethylarginine dimethylaminohydrolase 2;Dimethylarginine dimethylaminohydrolase 2;Dimethylarginine dimethylaminohydrolase 2	O95865;A2ABS5;Q5SRR8;Q5SSV3;A3KGN5	DDAH2_HUMAN;A2ABS5_HUMAN;Q5SRR8_HUMAN;Q5SSV3_HUMAN;A3KGN5_HUMAN	ENST00000229707;ENST00000375787;ENST00000375789;ENST00000375792;ENST00000383409;ENST00000400032;ENST00000400036;ENST00000400062;ENST00000400063	OTTHUMP00000014675;OTTHUMP00000014676;OTTHUMP00000029307;OTTHUMP00000029308;OTTHUMP00000029749;OTTHUMP00000029750;OTTHUMP00000174406;OTTHUMP00000174415;OTTHUMP00000174544;OTTHUMP00000174545;OTTHUMP00000193406;OTTHUMP00000193407;OTTHUMP00000193410;OTTHUMP00000193856;OTTHUMP00000193857;OTTHUMP00000193860;OTTHUMP00000194235;OTTHUMP00000194236;OTTHUMP00000194239;OTTHUMP00000195746;OTTHUMP00000195890;…	NP_039268	PF02274	Amidinotransf	Amidinotransferase	GO:0005737;GO:0044424;GO:0044464;GO:0005829;GO:0032991;GO:0043234;GO:0044444	cytoplasm;intracellular part;cell part;cytosol;macromolecular complex;protein complex;cytoplasmic part	GO:0003824;GO:0016403;GO:0016787;GO:0016810;GO:0016813;GO:0005488;GO:0005515;GO:0008134;GO:0051059	catalytic activity;dimethylargininase activity;hydrolase activity;hydrolase activity, acting on carbon-nitrogen (but not peptide) bonds;hydrolase activity, acting on carbon-nitrogen (but not peptide) bonds, in linear amidines;binding;protein binding	GO:0006082;GO:0006519;GO:0006520;GO:0006525;GO:0006527;GO:0006807;GO:0006809;GO:0006916;GO:0007154;GO:0007165;GO:0007242;GO:0007263;GO:0008152;GO:0009056;GO:0009058;GO:0009063;GO:0009064;GO:0009065;GO:0009308;GO:0009310;GO:0009987;GO:0010941;GO:0016054;GO:0019752;GO:0034641;GO:0042180;GO:0042981;GO:0043066;GO:0043067;GO:0043069;GO:0043436;GO:0044106;GO:0044237;GO:0044238;GO:0044248;GO:0044249;GO:…	organic acid metabolic process;cellular amino acid and derivative metabolic process;cellular amino acid metabolic process;arginine metabolic process;arginine catabolic process;nitrogen compound metabolic process;nitric oxide biosynthetic process	hsa:23564			K01482	5	7	7	12	7	7	12	7	7	12	36.5	36.5	36.5	29.644	285
20	3111;9605;9773	IPI00000783;IPI00640155;IPI00215824;IPI00893032;IPI00552984;IPI00922248	Proteasome subunit beta type-8;Proteasome subunit beta-5i;Proteasome component C13;Macropain subunit C13;Multicatalytic endopeptidase complex subunit C13;Proteasome subunit beta type;Proteasome (Prosome, macropain) subunit, beta type, 8 (Large multifunctional peptidase 7);Proteasome (Prosome, macropain) subunit beta type 8 (Large multifunctional protease 7)	PSMB8;LMP7;RING10;Y2;DAAP-57C1.3-002;DAMA-91I23.1-002;DAMC-27I8.3-002;DAQB-69D7.6-002;DASS-67H14.1-002;XXbac-BCX32M13.6-002;XXbac-BPG246D15.6-002;hCG_17507;DADB-78A10.2-004;DAAP-57C1.3-004;DAMA-91I23.1-004;DAMC-27I8.3-004;DAQB-69D7.6-004;DASS-67H14.1-004;XXbac-BCX32M13.6-004;XXbac-BPG246D15.6-004	Isoform 1 of Proteasome subunit beta type-8;proteasome beta 8 subunit isoform E2 proprotein;Isoform 2 of Proteasome subunit beta type-8;Proteasome (Prosome, macropain) subunit, beta type, 8;Proteasome (Prosome, macropain) subunit, beta type, 8	P28062-1;P28062;Q5QNR8;P28062-2;Q5JNW6;Q6FHU0;B0UZC1;Q5JNW7	PSB8_HUMAN;Q5QNR8_HUMAN;B0UZC1_HUMAN;Q5JNW7_HUMAN	ENST00000374881;ENST00000374882;ENST00000383116;ENST00000383236;ENST00000395339;ENST00000399386;ENST00000399630	OTTHUMP00000193490;OTTHUMP00000014892;OTTHUMP00000029420;OTTHUMP00000029854;OTTHUMP00000178625;OTTHUMP00000193102;OTTHUMP00000193918;OTTHUMP00000194324;OTTHUMP00000014891;OTTHUMP00000029421;OTTHUMP00000029853;OTTHUMP00000178624;OTTHUMP00000193103;OTTHUMP00000193491;OTTHUMP00000193919;OTTHUMP00000194325;OTTHUMP00000193492;OTTHUMP00000178621;OTTHUMP00000193104;OTTHUMP00000193920;OTTHUMP00000194326;…	NP_683720;NP_004150	PF00227	Proteasome	Proteasome A-type and B-type	GO:0005634;GO:0005829;GO:0005839;GO:0032991;GO:0043226;GO:0043227;GO:0043229;GO:0043231;GO:0043234;GO:0044424;GO:0044444;GO:0044464;GO:0042825;GO:0044422;GO:0044432;GO:0044446	nucleus;cytosol;proteasome core complex;macromolecular complex;organelle;membrane-bounded organelle;intracellular organelle;intracellular membrane-bounded organelle;protein complex;intracellular part;cytoplasmic part;cell part;TAP complex;organelle part	GO:0003824;GO:0004175;GO:0004298;GO:0008233;GO:0016787;GO:0070003;GO:0070011;GO:0000166;GO:0001882;GO:0001883;GO:0005102;GO:0005488;GO:0005515;GO:0005524;GO:0017076;GO:0030554;GO:0032553;GO:0032555;GO:0032559;GO:0042277;GO:0042287;GO:0042288	catalytic activity;endopeptidase activity;threonine-type endopeptidase activity;peptidase activity;hydrolase activity;threonine-type peptidase activity;peptidase activity, acting on L-amino acid peptides;nucleotide binding;nucleoside binding	GO:0002376;GO:0006508;GO:0006511;GO:0006955;GO:0008152;GO:0009056;GO:0009057;GO:0009987;GO:0010498;GO:0019538;GO:0019941;GO:0022402;GO:0030163;GO:0031145;GO:0034960;GO:0034962;GO:0043085;GO:0043086;GO:0043161;GO:0043170;GO:0043283;GO:0043285;GO:0043632;GO:0044092;GO:0044093;GO:0044237;GO:0044238;GO:0044248;GO:0044257;GO:0044260;GO:0044265;GO:0044267;GO:0050790;GO:0050896;GO:0051340;GO:0051351;GO:…	immune system process;proteolysis;ubiquitin-dependent protein catabolic process;immune response;metabolic process;catabolic process;macromolecule catabolic process;cellular process;proteasomal protein catabolic process;protein metabolic process	hsa:5696	ko03050	Proteasome	K02740	6	3	3	5	3	3	5	3	3	5	18.1	18.1	18.1	30.354	276
21	1561;5430;7658;8121;9630;9675;9744	IPI00000792;IPI00641565;IPI00647366;IPI00642016;IPI00874075;IPI00645425	Quinone oxidoreductase;NADPH:quinone reductase;Zeta-crystallin;Putative uncharacterized protein CRYZ	CRYZ	Quinone oxidoreductase;Putative uncharacterized protein CRYZ;crystallin, zeta isoform b;22 kDa protein	Q08257;A6NP24;A6NN60	QOR_HUMAN;A6NP24_HUMAN;A6NN60_HUMAN	ENST00000340866;ENST00000370870;ENST00000370871	OTTHUMP00000011194;OTTHUMP00000011211;OTTHUMP00000011213;OTTHUMP00000011212	NP_001123514;NP_001880;NP_001123515	PF08240;PF00107	ADH_N;ADH_zinc_N	Alcohol dehydrogenase GroES-like domain;Zinc-binding dehydrogenase	GO:0005737;GO:0044424;GO:0044464	cytoplasm;intracellular part;cell part	GO:0003824;GO:0003960;GO:0005488;GO:0008270;GO:0016491;GO:0016651;GO:0016655;GO:0043167;GO:0043169;GO:0046872;GO:0046914	catalytic activity;NADPH:quinone reductase activity;binding;zinc ion binding;oxidoreductase activity;oxidoreductase activity, acting on NADH or NADPH;oxidoreductase activity, acting on NADH or NADPH, quinone or similar compound as acceptor;ion binding	GO:0003008;GO:0007600;GO:0007601;GO:0008152;GO:0032501;GO:0050877;GO:0050890;GO:0050953;GO:0055114	system process;sensory perception;visual perception;metabolic process;multicellular organismal process;neurological system process;cognition;sensory perception of light stimulus;oxidation reduction	hsa:1429			K00344	6	7	7	13	7	7	13	7	7	13	33.1	33.1	33.1	35.206	329
22	2040;7887;8298;9296	IPI00000811;IPI00789119;IPI00796198	Proteasome subunit beta type-6;Proteasome delta chain;Macropain delta chain;Multicatalytic endopeptidase complex delta chain;Proteasome subunit Y	PSMB6;LMPY	Proteasome subunit beta type-6;20 kDa protein;12 kDa protein	P28072;Q6IAT9	PSB6_HUMAN	ENST00000270586	OTTHUMP00000115982;OTTHUMP00000182726;OTTHUMP00000182724;OTTHUMP00000182725	NP_002789	PF00227	Proteasome	Proteasome A-type and B-type	GO:0005634;GO:0005829;GO:0005839;GO:0032991;GO:0043226;GO:0043227;GO:0043229;GO:0043231;GO:0043234;GO:0044424;GO:0044444;GO:0044464	nucleus;cytosol;proteasome core complex;macromolecular complex;organelle;membrane-bounded organelle;intracellular organelle;intracellular membrane-bounded organelle;protein complex;intracellular part;cytoplasmic part;cell part	GO:0003824;GO:0004175;GO:0004298;GO:0008233;GO:0016787;GO:0070003;GO:0070011	catalytic activity;endopeptidase activity;threonine-type endopeptidase activity;peptidase activity;hydrolase activity;threonine-type peptidase activity;peptidase activity, acting on L-amino acid peptides	GO:0006508;GO:0006511;GO:0008152;GO:0009056;GO:0009057;GO:0009987;GO:0010498;GO:0019538;GO:0019941;GO:0022402;GO:0030163;GO:0031145;GO:0034960;GO:0034962;GO:0043085;GO:0043086;GO:0043161;GO:0043170;GO:0043283;GO:0043285;GO:0043632;GO:0044092;GO:0044093;GO:0044237;GO:0044238;GO:0044248;GO:0044257;GO:0044260;GO:0044265;GO:0044267;GO:0050790;GO:0051340;GO:0051351;GO:0051352;GO:0051436;GO:0051437;GO:…	proteolysis;ubiquitin-dependent protein catabolic process;metabolic process;catabolic process;macromolecule catabolic process;cellular process;proteasomal protein catabolic process;protein metabolic process;modification-dependent protein catabolic process	hsa:5694	ko03050	Proteasome	K02738	3	4	4	6	4	4	6	4	4	6	31.8	31.8	31.8	25.357	239
23	31;69;1628;1730;1886;4365;4804;5976;6818;7311;10604;10782	IPI00000816;IPI00793344;IPI00086909;IPI00792761;IPI00795516;IPI00940628;IPI00903243	14-3-3 protein epsilon	YWHAE	14-3-3 protein epsilon;22 kDa protein	P62258;B7ZA86;Q4VJB6	1433E_HUMAN	ENST00000264335	OTTHUMP00000166035;OTTHUMP00000182972;OTTHUMP00000182974	NP_006752	PF00244	14-3-3	14-3-3 protein	GO:0016023;GO:0031410;GO:0031982;GO:0031988;GO:0042470;GO:0043226;GO:0043227;GO:0043229;GO:0043231;GO:0044424;GO:0044444;GO:0044464;GO:0048770	cytoplasmic membrane-bounded vesicle;cytoplasmic vesicle;vesicle;membrane-bounded vesicle;melanosome;organelle;membrane-bounded organelle;intracellular organelle;intracellular membrane-bounded organelle;intracellular part;cytoplasmic part;cell part	GO:0005488;GO:0005515;GO:0019899	binding;protein binding;enzyme binding	GO:0007154;GO:0007165;GO:0007242;GO:0009987;GO:0044419;GO:0050789;GO:0050794;GO:0051704;GO:0065007	cell communication;signal transduction;intracellular signaling cascade;cellular process;interspecies interaction between organisms;regulation of biological process;regulation of cellular process;multi-organism process;biological regulation	hsa:7531	ko04110	Cell cycle	K06630	7	12	14	28	10	11	22	10	11	22	58	51	51	29.174	255
24	6082	IPI00000845;IPI00942739;IPI00749235;IPI00218653;IPI00911079;IPI00177936	Dystrobrevin alpha;Dystrobrevin-alpha;Dystrophin-related protein 3;cDNA FLJ53338, highly similar to Dystrobrevin alpha	DTNA;DRP3	84 kDa protein;Isoform 1 of Dystrobrevin alpha;Isoform 3 of Dystrobrevin alpha;Isoform 4 of Dystrobrevin alpha;cDNA FLJ53338, highly similar to Dystrobrevin alpha;Isoform 6 of Dystrobrevin alpha	Q9Y4J8-1;Q9Y4J8;Q9Y4J8-3;Q9Y4J8-4;A8MUY4;B4DIR0;Q9Y4J8-6	DTNA_HUMAN;B4DIR0_HUMAN	ENST00000269191;ENST00000269192;ENST00000283365;ENST00000348997;ENST00000399097;ENST00000399111;ENST00000399113;ENST00000399121	OTTHUMP00000163155;OTTHUMP00000073430;OTTHUMP00000073432;OTTHUMP00000163153;OTTHUMP00000073428;OTTHUMP00000163152	NP_001381;NP_001382;NP_116760;NP_116762	PF09068;PF09069;PF00569	efhand_1;efhand_2;ZZ	EF hand;EF-hand;Zinc finger, ZZ type	GO:0005737;GO:0030054;GO:0044424;GO:0044425;GO:0044459;GO:0044464;GO:0045202	cytoplasm;cell junction;intracellular part;membrane part;plasma membrane part;cell part;synapse	GO:0005488;GO:0005509;GO:0005515;GO:0008270;GO:0043167;GO:0043169;GO:0046872;GO:0046914	binding;calcium ion binding;protein binding;zinc ion binding;ion binding;cation binding;metal ion binding;transition metal ion binding	GO:0003008;GO:0003012;GO:0006936;GO:0006941;GO:0007154;GO:0007165;GO:0007267;GO:0007268;GO:0007274;GO:0009987;GO:0032501;GO:0050789;GO:0050794;GO:0065007	system process;muscle system process;muscle contraction;striated muscle contraction;cell communication;signal transduction;cell-cell signaling;synaptic transmission;neuromuscular synaptic transmission;cellular process;multicellular organismal process					6	1	1	1	1	1	1	1	1	1	1.5	1.5	1.5	83.985	744
25	6935	IPI00455210;IPI00000846	Chromodomain-helicase-DNA-binding protein 4;ATP-dependent helicase CHD4;Mi-2 autoantigen 218 kDa protein;Mi2-beta	CHD4	Isoform 2 of Chromodomain-helicase-DNA-binding protein 4;Isoform 1 of Chromodomain-helicase-DNA-binding protein 4	Q14839-2;Q14839;Q14839-1;B3KY63;Q05CG6	CHD4_HUMAN	ENST00000309577;ENST00000357008	OTTHUMP00000166342;OTTHUMP00000166343	NP_001264	PF08074;PF08073;PF00385;PF06461;PF06465;PF00271;PF00628;PF00176	CHDCT2;CHDNT;Chromo;DUF1086;DUF1087;Helicase_C;PHD;SNF2_N	CHDCT2 (NUC038) domain;CHDNT (NUC034) domain;'chromo' (CHRromatin Organisation MOdifier) domain;Domain of Unknown Function (DUF1086);Domain of Unknown Function (DUF1087);Helicase conserved C-terminal domain;PHD-finger;SNF2 family N-terminal domain	GO:0000785;GO:0005634;GO:0043226;GO:0043227;GO:0043229;GO:0043231;GO:0044422;GO:0044424;GO:0044427;GO:0044446;GO:0044464	chromatin;nucleus;organelle;membrane-bounded organelle;intracellular organelle;intracellular membrane-bounded organelle;organelle part;intracellular part;chromosomal part;intracellular organelle part;cell part	GO:0000166;GO:0001882;GO:0001883;GO:0003676;GO:0003677;GO:0003678;GO:0003682;GO:0003824;GO:0004003;GO:0004386;GO:0005488;GO:0005524;GO:0008026;GO:0008094;GO:0008270;GO:0016462;GO:0016787;GO:0016817;GO:0016818;GO:0016887;GO:0017076;GO:0017111;GO:0030554;GO:0032553;GO:0032555;GO:0032559;GO:0042623;GO:0043167;GO:0043169;GO:0046872;GO:0046914;GO:0070035	nucleotide binding;nucleoside binding;purine nucleoside binding;nucleic acid binding;DNA binding;DNA helicase activity;chromatin binding;catalytic activity;ATP-dependent DNA helicase activity;helicase activity;binding;ATP binding	GO:0006139;GO:0006325;GO:0006333;GO:0006350;GO:0006355;GO:0006357;GO:0006807;GO:0006996;GO:0008152;GO:0009058;GO:0009059;GO:0009889;GO:0009987;GO:0010468;GO:0010556;GO:0016043;GO:0016568;GO:0019219;GO:0019222;GO:0031323;GO:0031326;GO:0034645;GO:0034960;GO:0034961;GO:0043170;GO:0043283;GO:0043284;GO:0044237;GO:0044238;GO:0044249;GO:0044260;GO:0045449;GO:0050789;GO:0050794;GO:0051171;GO:0051252;GO:…	nucleobase, nucleoside, nucleotide and nucleic acid metabolic process;chromatin organization;chromatin assembly or disassembly;transcription;regulation of transcription, DNA-dependent;regulation of transcription from RNA polymerase II promoter					2	1	1	2	1	1	2	1	1	2	0.8	0.8	0.8	220.83	1940
26	1842;2609;2947;3388;4976;6167;9165;9270;11020	IPI00913848;IPI00000856;IPI00383500;IPI00304754;IPI00643475;IPI00383562	cDNA FLJ77570, highly similar to Homo sapiens pleckstrin homology domain containing, family C (with FERM domain) member 1 (PLEKHC1), mRNA;Fermitin family homolog 2;Pleckstrin homology domain-containing family C member 1;Kindlin-2;Mitogen-inducible gene 2 protein	FERMT2;KIND2;MIG2;PLEKHC1	fermitin family homolog 2 isoform 2;Isoform 1 of Fermitin family homolog 2;Isoform 2 of Fermitin family homolog 2	A8K6S3;B5TJY2;Q96AC1-1;Q96AC1;Q96AC1-2	A8K6S3_HUMAN;FERM2_HUMAN	ENST00000341590;ENST00000343279;ENST00000395631	OTTHUMP00000028333;OTTHUMP00000179004;OTTHUMP00000179005	NP_001128471;NP_006823;NP_001128472	PF00373;PF00169	FERM_M;PH	FERM central domain;PH domain	GO:0001725;GO:0031941;GO:0032432;GO:0032991;GO:0042641;GO:0043234;GO:0044422;GO:0044424;GO:0044430;GO:0044446;GO:0044464;GO:0005912;GO:0005924;GO:0005925;GO:0005938;GO:0030054;GO:0030055;GO:0044425;GO:0044444;GO:0044459;GO:0070161	stress fiber;filamentous actin;actin filament bundle;macromolecular complex;actomyosin;protein complex;organelle part;intracellular part;cytoskeletal part;intracellular organelle part;cell part;adherens junction;cell-substrate adherens junction	GO:0005488;GO:0005515	binding;protein binding	GO:0006996;GO:0007010;GO:0007155;GO:0008360;GO:0009987;GO:0016043;GO:0022603;GO:0022604;GO:0022610;GO:0030029;GO:0030036;GO:0050789;GO:0050793;GO:0050794;GO:0051128;GO:0065007;GO:0065008	organelle organization;cytoskeleton organization;cell adhesion;regulation of cell shape;cellular process;cellular component organization;regulation of anatomical structure morphogenesis;regulation of cell morphogenesis;biological adhesion					6	9	9	16	9	9	16	9	9	16	19.9	19.9	19.9	78.675	687
27	92;3621;6896;7823;7838;9218;10737;10774	IPI00386803;IPI00000861;IPI00883946;IPI00909481;IPI00909678;IPI00909939;IPI00015157	LIM and SH3 domain protein 1;MLN 50;cDNA FLJ58065, highly similar to LIM and SH3 domain protein 1;cDNA FLJ51834, highly similar to LIM and SH3 domain protein 1;cDNA FLJ52195, highly similar to LIM and SH3 domain protein 1	LASP1;MLN50	Isoform 2 of LIM and SH3 domain protein 1;Isoform 1 of LIM and SH3 domain protein 1;19 kDa protein;cDNA FLJ58065, highly similar to LIM and SH3 domain protein 1;cDNA FLJ51834, highly similar to LIM and SH3 domain protein 1;cDNA FLJ52195, highly similar to	Q14847-2;Q14847;Q14847-1;A8K1D2;B4DJI4;B4DGQ0;B4DIC4	LASP1_HUMAN;B4DJI4_HUMAN;B4DGQ0_HUMAN;B4DIC4_HUMAN	ENST00000318008	OTTHUMP00000164238;OTTHUMP00000181138;OTTHUMP00000164239	NP_006139	PF00412;PF00880;PF00018	LIM;Nebulin;SH3_1	LIM domain;Nebulin repeat;SH3 domain	GO:0005856;GO:0030863;GO:0030864;GO:0043226;GO:0043228;GO:0043229;GO:0043232;GO:0044422;GO:0044424;GO:0044430;GO:0044444;GO:0044446;GO:0044448;GO:0044464	cytoskeleton;cortical cytoskeleton;cortical actin cytoskeleton;organelle;non-membrane-bounded organelle;intracellular organelle;intracellular non-membrane-bounded organelle;organelle part;intracellular part;cytoskeletal part;cytoplasmic part	GO:0004871;GO:0005070;GO:0005215;GO:0005488;GO:0005515;GO:0008270;GO:0015075;GO:0022857;GO:0022891;GO:0022892;GO:0030674;GO:0043167;GO:0043169;GO:0046872;GO:0046914;GO:0060089;GO:0060090	signal transducer activity;SH3/SH2 adaptor activity;transporter activity;binding;protein binding;zinc ion binding;ion transmembrane transporter activity;transmembrane transporter activity;substrate-specific transmembrane transporter activity	GO:0006810;GO:0006811;GO:0051234	transport;ion transport;establishment of localization	hsa:3927				7	8	8	14	8	8	14	8	8	14	25.4	25.4	25.4	36.014	323
28	4133	IPI00746788;IPI00896513;IPI00941903;IPI00942482;IPI00941919;IPI00000870;IPI00177818;IPI00903008;IPI00844271	Choriogonadotropin subunit beta variant 2;Choriogonadotropin subunit beta variant 1;Choriogonadotropin subunit beta;Chorionic gonadotrophin chain beta;Chorionic gonadotropin, beta polypeptide 7;Putative uncharacterized protein CGB7;Putative uncharacterized protein CGB2	CGB2;CGB1;CGB;CGB3;CGB5;CGB7;CGB8	Isoform 1 of Choriogonadotropin subunit beta variant 2;Isoform 1 of Choriogonadotropin subunit beta variant 1;18 kDa protein;18 kDa protein;18 kDa protein;Choriogonadotropin subunit beta;chorionic gonadotropin, beta polypeptide 7 precursor;chorionic gonado	Q6NT52-1;Q6NT52;A6NKQ9-1;A6NKQ9;P01233;A1A5E0;B9ZVP5;B9ZVM5;A6NKQ9-2	CGB2_HUMAN;CGB1_HUMAN;CGHB_HUMAN;B9ZVP5_HUMAN;B9ZVM5_HUMAN	ENST00000301406;ENST00000301407;ENST00000391869;ENST00000391870;ENST00000301408;ENST00000355414;ENST00000357383;ENST00000356213;ENST00000359342	OTTHUMP00000076261;OTTHUMP00000076263;OTTHUMP00000076266;OTTHUMP00000076264;OTTHUMP00000076265;OTTHUMP00000076262;OTTHUMP00000196560;OTTHUMP00000196561	NP_000728;NP_149032;NP_149439;NP_149133;NP_203696;NP_203695	PF00007	Cys_knot	Cystine-knot domain	GO:0005576;GO:0000267;GO:0005625;GO:0044464	extracellular region;cell fraction;soluble fraction;cell part	GO:0005102;GO:0005179;GO:0005488;GO:0005515	receptor binding;hormone activity;binding;protein binding	GO:0006915;GO:0007154;GO:0007165;GO:0007267;GO:0007276;GO:0007292;GO:0008219;GO:0009987;GO:0012501;GO:0016265;GO:0022414;GO:0050789;GO:0050794;GO:0065007	apoptosis;cell communication;signal transduction;cell-cell signaling;gamete generation;female gamete generation;cell death;cellular process;programmed cell death;death;reproductive process;regulation of biological process;regulation of cellular process	hsa:1082;hsa:93659;hsa:94115			K10045	9	1	1	1	1	1	1	1	1	1	10.3	10.3	10.3	21.149	195
29	549;5475;6222;8649	IPI00893918;IPI00000873;IPI00908612;IPI00939335;IPI00646425;IPI00793323;IPI00893211;IPI00893333	Valyl-tRNA synthetase;Valine--tRNA ligase;Protein G7a;cDNA FLJ54383, highly similar to Valyl-tRNA synthetase (EC 6.1.1.9)	VARS;DAAP-21F2.2-001;DAMC-117B11.3-001;G7A;VARS2;DAQB-147D11.5-001;DADB-149K5.2-002;DAQB-147D11.5-002;XXbac-BCX40G17.6-002;XXbac-BPG32J3.9-002;DAAP-21F2.2-002;DAMC-117B11.3-002	Valyl-tRNA synthetase;Valyl-tRNA synthetase;cDNA FLJ54383, highly similar to Valyl-tRNA synthetase;75 kDa protein;Valyl-tRNA synthetase;Valyl-tRNA synthetase;Valyl-tRNA synthetase	B0V043;P26640;B0V1N1;B4DT32;Q5SP20;A2ABF4;B0V044	B0V043_HUMAN;SYVC_HUMAN;B4DT32_HUMAN;Q5SP20_HUMAN;A2ABF4_HUMAN;B0V044_HUMAN	ENST00000211402;ENST00000375663	OTTHUMP00000193037;OTTHUMP00000194184;OTTHUMP00000029422;OTTHUMP00000029855;OTTHUMP00000193354;OTTHUMP00000014896;OTTHUMP00000174484;OTTHUMP00000193355;OTTHUMP00000195462;OTTHUMP00000195733;OTTHUMP00000193038;OTTHUMP00000194185	NP_006286	PF08264;PF00043;PF02798;PF00133	Anticodon_1;GST_C;GST_N;tRNA-synt_1	Anticodon-binding domain;Glutathione S-transferase, C-terminal domain;Glutathione S-transferase, N-terminal domain;tRNA synthetases class I (I, L, M and V)	GO:0005739;GO:0005829;GO:0032991;GO:0043226;GO:0043227;GO:0043229;GO:0043231;GO:0043234;GO:0044424;GO:0044444;GO:0044464;GO:0005737	mitochondrion;cytosol;macromolecular complex;organelle;membrane-bounded organelle;intracellular organelle;intracellular membrane-bounded organelle;protein complex;intracellular part;cytoplasmic part;cell part;cytoplasm	GO:0000166;GO:0001882;GO:0001883;GO:0003824;GO:0004812;GO:0004832;GO:0005488;GO:0005515;GO:0005524;GO:0008134;GO:0016874;GO:0016875;GO:0016876;GO:0017076;GO:0030554;GO:0032553;GO:0032555;GO:0032559;GO:0051059	nucleotide binding;nucleoside binding;purine nucleoside binding;catalytic activity;aminoacyl-tRNA ligase activity;valine-tRNA ligase activity;binding;protein binding;ATP binding;transcription factor binding;ligase activity	GO:0006082;GO:0006139;GO:0006399;GO:0006418;GO:0006438;GO:0006519;GO:0006520;GO:0006807;GO:0006950;GO:0006952;GO:0006986;GO:0007584;GO:0008152;GO:0009308;GO:0009605;GO:0009607;GO:0009987;GO:0009991;GO:0010033;GO:0016070;GO:0019752;GO:0031667;GO:0034660;GO:0034960;GO:0042180;GO:0042221;GO:0043038;GO:0043039;GO:0043170;GO:0043283;GO:0043436;GO:0044106;GO:0044237;GO:0044238;GO:0044260;GO:0050896;GO:…	organic acid metabolic process;nucleobase, nucleoside, nucleotide and nucleic acid metabolic process;tRNA metabolic process;tRNA aminoacylation for protein translation;valyl-tRNA aminoacylation;cellular amino acid and derivative metabolic process	hsa:7407	ko00290;ko00970	Valine, leucine and isoleucine biosynthesis;Aminoacyl-tRNA biosynthesis	K01873	8	4	4	6	4	4	6	4	4	6	4.2	4.2	4.2	140.46	1264
30	115;724;1425;3789;4301;4715;5407;5442;6278;6657;7666;7708;9027	IPI00000874;IPI00640741;IPI00641244	Peroxiredoxin-1;Thioredoxin peroxidase 2;Thioredoxin-dependent peroxide reductase 2;Proliferation-associated gene protein;Natural killer cell-enhancing factor A	PRDX1;PAGA;PAGB;TDPX2	Peroxiredoxin-1;19 kDa protein	Q06830;B2R4P2;B5BU26	PRDX1_HUMAN	ENST00000262746;ENST00000319248	OTTHUMP00000009234;OTTHUMP00000009235;OTTHUMP00000009237	NP_002565;NP_859047;NP_859048	PF10417;PF00578	1-cysPrx_C;AhpC-TSA	C-terminal domain of 1-Cys peroxiredoxin;AhpC/TSA family	GO:0005634;GO:0016023;GO:0031410;GO:0031982;GO:0031988;GO:0042470;GO:0043226;GO:0043227;GO:0043229;GO:0043231;GO:0044424;GO:0044444;GO:0044464;GO:0048770	nucleus;cytoplasmic membrane-bounded vesicle;cytoplasmic vesicle;vesicle;membrane-bounded vesicle;melanosome;organelle;membrane-bounded organelle;intracellular organelle;intracellular membrane-bounded organelle;intracellular part;cytoplasmic part	GO:0003824;GO:0004601;GO:0005488;GO:0005515;GO:0016209;GO:0016491;GO:0016684;GO:0051920	catalytic activity;peroxidase activity;binding;protein binding;antioxidant activity;oxidoreductase activity;oxidoreductase activity, acting on peroxide as acceptor;peroxiredoxin activity	GO:0000302;GO:0001501;GO:0006800;GO:0006950;GO:0006979;GO:0008152;GO:0008283;GO:0009056;GO:0009987;GO:0019725;GO:0032502;GO:0033554;GO:0034599;GO:0034614;GO:0042221;GO:0042542;GO:0042592;GO:0042743;GO:0042744;GO:0044237;GO:0044248;GO:0045454;GO:0048731;GO:0048856;GO:0050789;GO:0050794;GO:0050896;GO:0051716;GO:0055114;GO:0065007;GO:0065008;GO:0070301	response to reactive oxygen species;skeletal system development;oxygen and reactive oxygen species metabolic process;response to stress;response to oxidative stress;metabolic process;cell proliferation;catabolic process;cellular process	hsa:5052			K03386	3	13	13	25	13	13	25	11	11	21	69.8	69.8	60.3	22.11	199
31	416;490;1352;2684;3095;4878;5503;5642;7886;8631;8632;9944;10941	IPI00000875;IPI00937615;IPI00738381;IPI00909534;IPI00908389;IPI00910941	cDNA FLJ56389, highly similar to Elongation factor 1-gamma;Elongation factor 1-gamma;eEF-1B gamma;cDNA FLJ59433, highly similar to Elongation factor 1-gamma	EEF1G;EF1G;PRO1608	cDNA FLJ56389, highly similar to Elongation factor 1-gamma;Elongation factor 1-gamma;Elongation factor 1-gamma;cDNA FLJ59433, highly similar to Elongation factor 1-gamma	B4DTG2;P26641;Q2F838;Q2F840;Q53YD7;B4DUP0	B4DTG2_HUMAN;EF1G_HUMAN;B4DUP0_HUMAN	ENST00000329251;ENST00000378019		NP_001395	PF00647;PF00043;PF02798	EF1G;GST_C;GST_N	Elongation factor 1 gamma, conserved domain;Glutathione S-transferase, C-terminal domain;Glutathione S-transferase, N-terminal domain	GO:0005853;GO:0032991;GO:0043234;GO:0044424;GO:0044444;GO:0044464;GO:0005829	eukaryotic translation elongation factor 1 complex;macromolecular complex;protein complex;intracellular part;cytoplasmic part;cell part;cytosol	GO:0003676;GO:0003746;GO:0005488;GO:0008135;GO:0045182;GO:0005515	nucleic acid binding;translation elongation factor activity;binding;translation factor activity, nucleic acid binding;translation regulator activity;protein binding	GO:0006414;GO:0008152;GO:0009058;GO:0009059;GO:0009987;GO:0034645;GO:0034960;GO:0034961;GO:0043170;GO:0043283;GO:0043284;GO:0044237;GO:0044249;GO:0044260	translational elongation;metabolic process;biosynthetic process;macromolecule biosynthetic process;cellular process;cellular macromolecule biosynthetic process;cellular biopolymer metabolic process;cellular biopolymer biosynthetic process	hsa:1937			K03233	6	13	13	21	13	13	21	13	13	21	30	30	30	56.149	487
32	59;348;1146;1152;2618;2651;5382;5593;5908;6012;6438;6764;7251;8387;9334;9424;9567;9606;10686	IPI00000877;IPI00922838;IPI00922127;IPI00922745	Hypoxia up-regulated protein 1;150 kDa oxygen-regulated protein;Orp150;cDNA FLJ56074, highly similar to 150 kDa oxygen-regulated protein (Orp150);cDNA FLJ54708, highly similar to 150 kDa oxygen-regulated protein (Orp150)	HYOU1;ORP150	Hypoxia up-regulated protein 1;cDNA FLJ56074, highly similar to 150 kDa oxygen-regulated protein;cDNA FLJ54708, highly similar to 150 kDa oxygen-regulated protein	Q9Y4L1;A8C1Z0;B3KXH0;B7Z602;B7Z766;Q05D91;Q68D25;Q6IN67;Q9BST8;B7Z2N4;B7Z909	HYOU1_HUMAN;B7Z2N4_HUMAN;B7Z909_HUMAN	ENST00000353883;ENST00000404233		NP_001124463;NP_006380	PF00012	HSP70	Hsp70 protein	GO:0005783;GO:0005788;GO:0031974;GO:0043226;GO:0043227;GO:0043229;GO:0043231;GO:0043233;GO:0044422;GO:0044424;GO:0044432;GO:0044444;GO:0044446;GO:0044464;GO:0070013	endoplasmic reticulum;endoplasmic reticulum lumen;membrane-enclosed lumen;organelle;membrane-bounded organelle;intracellular organelle;intracellular membrane-bounded organelle;organelle lumen;organelle part;intracellular part;endoplasmic reticulum part	GO:0000166;GO:0001882;GO:0001883;GO:0005488;GO:0005515;GO:0005524;GO:0017076;GO:0030554;GO:0032553;GO:0032555;GO:0032559	nucleotide binding;nucleoside binding;purine nucleoside binding;binding;protein binding;ATP binding;purine nucleotide binding;adenyl nucleotide binding;ribonucleotide binding;purine ribonucleotide binding;adenyl ribonucleotide binding	GO:0001666;GO:0006950;GO:0042221;GO:0050896;GO:0070482	response to hypoxia;response to stress;response to chemical stimulus;response to stimulus;response to oxygen levels	hsa:10525			K09486	4	19	20	29	19	20	29	19	20	29	28	28	28	111.33	999
33	50;2456;3237;3517;4911;7381;9700	IPI00001159	Translational activator GCN1;GCN1-like protein 1	GCN1L1;KIAA0219	Translational activator GCN1	Q92616;B4DM32	GCN1L_HUMAN	ENST00000300648	OTTHUMP00000169516	NP_006827	PF02985	HEAT	HEAT repeat	GO:0005840;GO:0030529;GO:0032991;GO:0043226;GO:0043228;GO:0043229;GO:0043232;GO:0044424;GO:0044444;GO:0044464	ribosome;ribonucleoprotein complex;macromolecular complex;organelle;non-membrane-bounded organelle;intracellular organelle;intracellular non-membrane-bounded organelle;intracellular part;cytoplasmic part;cell part	GO:0003676;GO:0005488;GO:0005515;GO:0008135;GO:0045182	nucleic acid binding;binding;protein binding;translation factor activity, nucleic acid binding;translation regulator activity	GO:0006417;GO:0009889;GO:0010468;GO:0010556;GO:0010608;GO:0019222;GO:0031323;GO:0031326;GO:0032268;GO:0050789;GO:0050794;GO:0051246;GO:0060255;GO:0065007;GO:0080090	regulation of translation;regulation of biosynthetic process;regulation of gene expression;regulation of macromolecule biosynthetic process;posttranscriptional regulation of gene expression;regulation of metabolic process	hsa:10985				1	7	7	13	7	7	13	7	7	13	4.5	4.5	4.5	292.74	2671
34	9589;10416	IPI00657861;IPI00001477;IPI00219996;IPI00925878;IPI00922197;IPI00910318;IPI00796394;IPI00789128	Discoidin domain receptor family, member 1;Epithelial discoidin domain-containing receptor 1;Tyrosine kinase DDR;Discoidin receptor tyrosine kinase;Tyrosine-protein kinase CAK;Cell adhesion kinase;TRK E;Protein-tyrosine kinase RTK 6;HGK2;CD167 antigen-like family member A;cDNA FLJ54797, highly similar to Epithelial discoidin domain-containing receptor 1 (EC 2.7.10.1)	DDR1;DADB-160J14.2-018;DAMA-342O2.2-018;DAQB-11J22.3-018;XXbac-BCX105N19.2-018;XXbac-BPG70P20.1-018;CAK;EDDR1;NEP;NTRK4;PTK3A;RTK6;TRKE;DADB-160J14.2-016;DAMA-342O2.2-016;DAMC-325F20.2-016;DAQB-11J22.3-016;XXbac-BCX105N19.2-016;XXbac-BPG70P20.1-016;DAMA-342O2.2-012;DAMC-325F20.2-012;DAQB-11J22.3-012;XXbac-BCX105N19.2-012;XXbac-BPG70P20.1-012	discoidin domain receptor family, member 1 isoform c;Isoform 1 of Epithelial discoidin domain-containing receptor 1;cDNA FLJ56035, highly similar to Epithelial discoidin domain-containing receptor 1;Isoform 3 of Epithelial discoidin domain-containing recep	A2ABL4;Q9UD35;Q9UD86;Q08345-1;Q08345;Q9UD36;Q08345-2;B7Z2K0;Q96T62;Q08345-3;B8JJ50;B7Z3A2;Q08345-4;A2ABL2;A2ABL1	A2ABL4_HUMAN;DDR1_HUMAN;B7Z3A2_HUMAN;A2ABL2_HUMAN;A2ABL1_HUMAN	ENST00000259875;ENST00000324771;ENST00000376567;ENST00000376568;ENST00000376569;ENST00000376570;ENST00000376575;ENST00000383377;ENST00000400410;ENST00000400411;ENST00000400414;ENST00000400486;ENST00000400488;ENST00000400489;ENST00000400491;ENST00000400492	OTTHUMP00000164867;OTTHUMP00000193208;OTTHUMP00000193672;OTTHUMP00000195188;OTTHUMP00000195634;OTTHUMP00000014737;OTTHUMP00000014738;OTTHUMP00000029345;OTTHUMP00000029346;OTTHUMP00000029784;OTTHUMP00000165098;OTTHUMP00000193199;OTTHUMP00000193200;OTTHUMP00000193663;OTTHUMP00000193664;OTTHUMP00000014735;OTTHUMP00000014736;OTTHUMP00000014739;OTTHUMP00000029343;OTTHUMP00000029344;OTTHUMP00000029347;…	NP_054700;NP_054699;NP_001945	PF07714;PF00754	Pkinase_Tyr;F5_F8_type_C	Protein tyrosine kinase;F5/8 type C domain	GO:0005886;GO:0016020;GO:0044464;GO:0005576;GO:0005887;GO:0016021;GO:0031224;GO:0031226;GO:0044425;GO:0044459	plasma membrane;membrane;cell part;extracellular region;integral to plasma membrane;integral to membrane;intrinsic to membrane;intrinsic to plasma membrane;membrane part;plasma membrane part	GO:0000166;GO:0001882;GO:0001883;GO:0003824;GO:0004672;GO:0004713;GO:0004714;GO:0004871;GO:0004872;GO:0004888;GO:0005488;GO:0005524;GO:0016301;GO:0016740;GO:0016772;GO:0016773;GO:0017076;GO:0019199;GO:0030554;GO:0032553;GO:0032555;GO:0032559;GO:0060089;GO:0005515	nucleotide binding;nucleoside binding;purine nucleoside binding;catalytic activity;protein kinase activity;protein tyrosine kinase activity;transmembrane receptor protein tyrosine kinase activity;signal transducer activity;receptor activity	GO:0001558;GO:0001952;GO:0006464;GO:0006468;GO:0006793;GO:0006796;GO:0007154;GO:0007165;GO:0007166;GO:0007167;GO:0007169;GO:0007423;GO:0007566;GO:0008152;GO:0008285;GO:0009987;GO:0010033;GO:0010810;GO:0016310;GO:0018108;GO:0018193;GO:0018212;GO:0019538;GO:0030155;GO:0030879;GO:0032502;GO:0034960;GO:0040008;GO:0042127;GO:0042221;GO:0043170;GO:0043283;GO:0043412;GO:0043583;GO:0043687;GO:0044237;GO:…	regulation of cell growth;regulation of cell-matrix adhesion;protein modification process;protein amino acid phosphorylation;phosphorus metabolic process;phosphate metabolic process;cell communication;signal transduction	hsa:780			K05124	8	2	2	3	2	2	3	2	2	3	2.9	2.9	2.9	101.8	919
35	58;1256;1590;5192;9200;10151	IPI00873829;IPI00001539	Putative uncharacterized protein ACAA2;3-ketoacyl-CoA thiolase, mitochondrial;Beta-ketothiolase;Acetyl-CoA acyltransferase;Mitochondrial 3-oxoacyl-CoA thiolase;T1	ACAA2	Putative uncharacterized protein ACAA2 (Fragment);3-ketoacyl-CoA thiolase, mitochondrial	A8MVT9;P42765;B2RB23;B3KNP8	A8MVT9_HUMAN;THIM_HUMAN	ENST00000398549;ENST00000285093	OTTHUMP00000073215;OTTHUMP00000163502	NP_006102	PF02803;PF00108	Thiolase_C;Thiolase_N	Thiolase, C-terminal domain;Thiolase, N-terminal domain	GO:0005743;GO:0016020;GO:0019866;GO:0031090;GO:0031966;GO:0044422;GO:0044424;GO:0044429;GO:0044444;GO:0044446;GO:0044464	mitochondrial inner membrane;membrane;organelle inner membrane;organelle membrane;mitochondrial membrane;organelle part;intracellular part;mitochondrial part;cytoplasmic part;intracellular organelle part;cell part	GO:0003824;GO:0003988;GO:0008415;GO:0016408;GO:0016740;GO:0016746;GO:0016747	catalytic activity;acetyl-CoA C-acyltransferase activity;acyltransferase activity;C-acyltransferase activity;transferase activity;transferase activity, transferring acyl groups;transferase activity, transferring acyl groups other than amino-acyl groups	GO:0008152;GO:0006066;GO:0006082;GO:0006629;GO:0006631;GO:0006694;GO:0006695;GO:0008202;GO:0008203;GO:0008610;GO:0009058;GO:0009987;GO:0016125;GO:0016126;GO:0019752;GO:0032787;GO:0042180;GO:0043436;GO:0044237;GO:0044238;GO:0044249;GO:0044255	metabolic process;alcohol metabolic process;organic acid metabolic process;lipid metabolic process;fatty acid metabolic process;steroid biosynthetic process;cholesterol biosynthetic process;steroid metabolic process;cholesterol metabolic process	hsa:10449	ko00062;ko00071;ko00280;ko00362	Fatty acid elongation in mitochondria;Fatty acid metabolism;Valine, leucine and isoleucine degradation;Benzoate degradation via hydroxylation	K07508	2	6	6	7	6	6	7	6	6	7	29	29	29	41.928	397
36	10856	IPI00001589	Mitochondrial import inner membrane translocase subunit Tim13	TIMM13;TIM13B;TIMM13A;TIMM13B	Mitochondrial import inner membrane translocase subunit Tim13	Q9Y5L4	TIM13_HUMAN	ENST00000215570	OTTHUMP00000078157	NP_036590	PF02953	zf-Tim10_DDP	Tim10/DDP family zinc finger	GO:0005744;GO:0032991;GO:0042719;GO:0043234;GO:0044422;GO:0044424;GO:0044425;GO:0044429;GO:0044444;GO:0044446;GO:0044455;GO:0044464	mitochondrial inner membrane presequence translocase complex;macromolecular complex;mitochondrial intermembrane space protein transporter complex;protein complex;organelle part;intracellular part;membrane part;mitochondrial part;cytoplasmic part	GO:0005488;GO:0005515;GO:0008270;GO:0043167;GO:0043169;GO:0046872;GO:0046914	binding;protein binding;zinc ion binding;ion binding;cation binding;metal ion binding;transition metal ion binding	GO:0003008;GO:0006605;GO:0006612;GO:0006626;GO:0006810;GO:0006839;GO:0006886;GO:0006996;GO:0007005;GO:0007006;GO:0007007;GO:0007600;GO:0007605;GO:0009987;GO:0015031;GO:0016043;GO:0016044;GO:0017038;GO:0032501;GO:0045039;GO:0045184;GO:0046907;GO:0050877;GO:0050890;GO:0050954;GO:0051234;GO:0051649;GO:0055085;GO:0065002	system process;protein targeting;protein targeting to membrane;protein targeting to mitochondrion;transport;mitochondrial transport;intracellular protein transport;organelle organization;mitochondrion organization;mitochondrial membrane organization	hsa:26517				1	1	1	1	1	1	1	1	1	1	10.5	10.5	10.5	10.5	95
37	889;1837;6795	IPI00470529;IPI00940949;IPI00001592;IPI00909386;IPI00910425	cDNA FLJ56293, highly similar to Transmembrane glycoprotein NMB;Transmembrane glycoprotein NMB;Transmembrane glycoprotein HGFIN;cDNA FLJ59335, highly similar to Transmembrane glycoprotein NMB;cDNA FLJ59334, highly similar to Transmembrane glycoprotein NMB	GPNMB;HGFIN;NMB;UNQ1725/PRO9925	cDNA FLJ56293, highly similar to Transmembrane glycoprotein NMB;Isoform 1 of Transmembrane glycoprotein NMB;Isoform 2 of Transmembrane glycoprotein NMB;cDNA FLJ53367, highly similar to Transmembrane glycoprotein NMB;cDNA FLJ53355, highly similar to Transme	B4E3D4;Q14956-1;Q14956;A8K7R3;B2R5R1;Q14956-2;A4D155;B4DLL8;B4DN79;B4DZS5;B4DLJ7;B4DLL5	B4E3D4_HUMAN;GPNMB_HUMAN;B4DLL8_HUMAN;B4DLJ7_HUMAN	ENST00000381990;ENST00000258733	OTTHUMP00000202127;OTTHUMP00000024429;OTTHUMP00000122417	NP_001005340;NP_002501	PF00801	PKD	PKD domain	GO:0005887;GO:0016021;GO:0016023;GO:0031224;GO:0031226;GO:0031410;GO:0031982;GO:0031988;GO:0043226;GO:0043227;GO:0043229;GO:0043231;GO:0044424;GO:0044425;GO:0044444;GO:0044459;GO:0044464;GO:0042470;GO:0048770	integral to plasma membrane;integral to membrane;cytoplasmic membrane-bounded vesicle;intrinsic to membrane;intrinsic to plasma membrane;cytoplasmic vesicle;vesicle;membrane-bounded vesicle;organelle;membrane-bounded organelle;intracellular organelle	GO:0001871;GO:0005102;GO:0005178;GO:0005488;GO:0005515;GO:0005539;GO:0008201;GO:0030246;GO:0030247;GO:0032403	pattern binding;receptor binding;integrin binding;binding;protein binding;glycosaminoglycan binding;heparin binding;carbohydrate binding;polysaccharide binding;protein complex binding	GO:0001649;GO:0007155;GO:0009888;GO:0009987;GO:0022610;GO:0030154;GO:0030282;GO:0031214;GO:0032502;GO:0048856;GO:0048869;GO:0008285;GO:0042127;GO:0048519;GO:0048523;GO:0050789;GO:0050794;GO:0065007	osteoblast differentiation;cell adhesion;tissue development;cellular process;biological adhesion;cell differentiation;bone mineralization;biomineral formation;developmental process;anatomical structure development;cellular developmental process	hsa:10457				5	3	3	5	3	3	5	3	3	5	8.6	8.6	8.6	68.072	607
38	1430;4374;7098;11010	IPI00399307;IPI00001593	Prolylcarboxypeptidase (Angiotensinase C), isoform CRA_b;Putative uncharacterized protein PRCP;Lysosomal Pro-X carboxypeptidase;Prolylcarboxypeptidase;Proline carboxypeptidase;Angiotensinase C;Lysosomal carboxypeptidase C	PRCP;PCP	prolylcarboxypeptidase isoform 2 preproprotein;Lysosomal Pro-X carboxypeptidase	A8MU24;B3KRK5;P42785;B3KR26;B5BU34;B7Z7Q6	A8MU24_HUMAN;PCP_HUMAN	ENST00000393399;ENST00000313010		NP_955450;NP_005031	PF05577	Peptidase_S28	Serine carboxypeptidase S28	GO:0000323;GO:0005764;GO:0005773;GO:0043226;GO:0043227;GO:0043229;GO:0043231;GO:0044424;GO:0044444;GO:0044464	lytic vacuole;lysosome;vacuole;organelle;membrane-bounded organelle;intracellular organelle;intracellular membrane-bounded organelle;intracellular part;cytoplasmic part;cell part	GO:0003824;GO:0004180;GO:0008233;GO:0008236;GO:0008238;GO:0016787;GO:0017171;GO:0070011;GO:0004185;GO:0070008	catalytic activity;carboxypeptidase activity;peptidase activity;serine-type peptidase activity;exopeptidase activity;hydrolase activity;serine hydrolase activity;peptidase activity, acting on L-amino acid peptides;serine-type carboxypeptidase activity	GO:0006508;GO:0008152;GO:0009056;GO:0009057;GO:0019538;GO:0030163;GO:0043170;GO:0043283;GO:0043285;GO:0044238	proteolysis;metabolic process;catabolic process;macromolecule catabolic process;protein metabolic process;protein catabolic process;macromolecule metabolic process;biopolymer metabolic process;biopolymer catabolic process;primary metabolic process	hsa:5547			K01285	2	4	4	8	4	4	8	4	4	8	12.8	12.8	12.8	58.099	517
39	677;10768	IPI00001597	Lysyl oxidase homolog 1;Lysyl oxidase-like protein 1	LOXL1;LOXL	Lysyl oxidase homolog 1	Q08397;B4E1T8;Q6NUL3	LOXL1_HUMAN	ENST00000261921;ENST00000395162	OTTHUMP00000174929	NP_005567	PF01186	Lysyl_oxidase	Lysyl oxidase	GO:0005615;GO:0044421	extracellular space;extracellular region part	GO:0005488;GO:0005507;GO:0043167;GO:0043169;GO:0046872;GO:0046914	binding;copper ion binding;ion binding;cation binding;metal ion binding;transition metal ion binding	GO:0006464;GO:0008152;GO:0009987;GO:0018277;GO:0019538;GO:0034960;GO:0043170;GO:0043283;GO:0043412;GO:0044237;GO:0044238;GO:0044260;GO:0044267;GO:0055114	protein modification process;metabolic process;cellular process;protein amino acid deamination;protein metabolic process;cellular biopolymer metabolic process;macromolecule metabolic process;biopolymer metabolic process;biopolymer modification	hsa:4016				1	2	2	2	2	2	2	2	2	2	5.2	5.2	5.2	63.109	574
40	3747;8098	IPI00215977;IPI00940065;IPI00001611	cDNA FLJ78037, highly similar to Homo sapiens insulin-like growth factor 2 (somatomedin A), mRNA;Insulin-like growth factor II;Somatomedin-A;Insulin-like growth factor II Ala-25 Del;Preptin	IGF2;PP1446	insulin-like growth factor 2 isoform 2;Isoform 2 of Insulin-like growth factor II;Isoform 1 of Insulin-like growth factor II	A8K6C9;P01344-2;P01344;B7WP08;P01344-1;B2MUX6;B3KX48	A8K6C9_HUMAN;IGF2_HUMAN	ENST00000300632;ENST00000337883;ENST00000356578;ENST00000381389;ENST00000381395;ENST00000381406	OTTHUMP00000011158;OTTHUMP00000011013;OTTHUMP00000011016;OTTHUMP00000011017;OTTHUMP00000011012;OTTHUMP00000011015;OTTHUMP00000011018;OTTHUMP00000011157	NP_001121070;NP_000603;NP_001007140	PF08365;PF00049	IGF2_C;Insulin	Insulin-like growth factor II E-peptide;Insulin/IGF/Relaxin family	GO:0005615;GO:0044421	extracellular space;extracellular region part	GO:0005102;GO:0005159;GO:0005179;GO:0005488;GO:0005515;GO:0005158;GO:0008083;GO:0032403	receptor binding;insulin-like growth factor receptor binding;hormone activity;binding;protein binding;insulin receptor binding;growth factor activity;protein complex binding	GO:0009653;GO:0009887;GO:0032502;GO:0005975;GO:0005996;GO:0006006;GO:0006066;GO:0006139;GO:0006349;GO:0006355;GO:0006807;GO:0007088;GO:0007154;GO:0007165;GO:0007166;GO:0007167;GO:0007169;GO:0007346;GO:0008152;GO:0008283;GO:0008284;GO:0008286;GO:0009719;GO:0009725;GO:0009889;GO:0009966;GO:0009967;GO:0009987;GO:0010033;GO:0010468;GO:0010556;GO:0010564;GO:0010627;GO:0010638;GO:0010646;GO:0010647;GO:…	anatomical structure morphogenesis;organ morphogenesis;developmental process;carbohydrate metabolic process;monosaccharide metabolic process;glucose metabolic process;alcohol metabolic process	hsa:3481				3	2	2	2	2	2	2	2	2	2	10.6	10.6	10.6	26.33	236
41	1661	IPI00940340;IPI00001636;IPI00385153	Putative uncharacterized protein ATXN10;Ataxin-10;Spinocerebellar ataxia type 10 protein;Brain protein E46 homolog;HUMEEP	ATXN10;SCA10	Putative uncharacterized protein ATXN10;Ataxin-10;HUMEEP	A6NLC4;Q9UBB4;Q9NTC6;Q7Z524	A6NLC4_HUMAN;ATX10_HUMAN;Q7Z524_HUMAN	ENST00000381061;ENST00000252934;ENST00000396011	OTTHUMP00000028591;OTTHUMP00000197383	NP_037368	PF09759	Atx10homo_assoc	Spinocerebellar ataxia type 10 protein domain	GO:0030425;GO:0042995;GO:0043005;GO:0043025;GO:0044424;GO:0044444;GO:0044464;GO:0048471	dendrite;cell projection;neuron projection;cell soma;intracellular part;cytoplasmic part;cell part;perinuclear region of cytoplasm	GO:0005488;GO:0005515	binding;protein binding	GO:0007399;GO:0008219;GO:0009987;GO:0016265;GO:0032502;GO:0048731;GO:0048856	nervous system development;cell death;cellular process;death;developmental process;system development;anatomical structure development	hsa:25814				3	1	1	2	1	1	2	1	1	2	4.2	4.2	4.2	53.914	478
42	79;2520;2541;3351;5512;8150;8506;8590;9350;10093;10441;10859	IPI00001639;IPI00922792	Importin subunit beta-1;Karyopherin subunit beta-1;Nuclear factor P97;Importin-90;cDNA FLJ50625, highly similar to Importin beta-1 subunit	KPNB1;NTF97	Importin subunit beta-1;cDNA FLJ50625, highly similar to Importin beta-1 subunit	Q14974;B2RBR9;B7Z752;B7ZAV6;Q53XN2;B7Z5M1	IMB1_HUMAN;B7Z5M1_HUMAN	ENST00000290158	OTTHUMP00000035030;OTTHUMP00000181581	NP_002256	PF00514;PF02985;PF03810	Arm;HEAT;IBN_N	Armadillo/beta-catenin-like repeat;HEAT repeat;Importin-beta N-terminal domain	GO:0005643;GO:0005654;GO:0005829;GO:0032991;GO:0043234;GO:0044422;GO:0044424;GO:0044425;GO:0044428;GO:0044444;GO:0044446;GO:0044464;GO:0046930	nuclear pore;nucleoplasm;cytosol;macromolecular complex;protein complex;organelle part;intracellular part;membrane part;nuclear part;cytoplasmic part;intracellular organelle part;cell part;pore complex	GO:0005048;GO:0005488;GO:0005515;GO:0008139;GO:0008270;GO:0019904;GO:0042277;GO:0043167;GO:0043169;GO:0046872;GO:0046914	signal sequence binding;binding;protein binding;nuclear localization sequence binding;zinc ion binding;protein domain specific binding;peptide binding;ion binding;cation binding;metal ion binding;transition metal ion binding	GO:0000059;GO:0000060;GO:0006461;GO:0006605;GO:0006606;GO:0006607;GO:0006810;GO:0006886;GO:0006913;GO:0009987;GO:0010926;GO:0015031;GO:0016043;GO:0017038;GO:0022607;GO:0034621;GO:0034622;GO:0043623;GO:0043933;GO:0044419;GO:0045184;GO:0046907;GO:0051169;GO:0051170;GO:0051234;GO:0051649;GO:0051704;GO:0065003	protein import into nucleus, docking;protein import into nucleus, translocation;protein complex assembly;protein targeting;protein import into nucleus;NLS-bearing substrate import into nucleus;transport;intracellular protein transport	hsa:3837				2	12	12	21	12	12	21	12	12	21	20.2	20.2	20.2	97.169	876
43	9651	IPI00001661;IPI00787306;IPI00747309;IPI00925791;IPI00926548;IPI00925317;IPI00927389;IPI00925570	RCC1-I;Regulator of chromosome condensation;Chromosome condensation protein 1;Cell cycle regulatory protein	RCC1;CHC1	regulator of chromosome condensation 1 isoform a;regulator of chromosome condensation 1 isoform b;Regulator of chromosome condensation;30 kDa protein;30 kDa protein;29 kDa protein;24 kDa protein;Protein	Q16269;Q6NT97;P18754;Q5T081	Q16269_HUMAN;RCC1_HUMAN	ENST00000373831;ENST00000398962;ENST00000373832;ENST00000373833;ENST00000373834;ENST00000398958	OTTHUMP00000211005;OTTHUMP00000211007;OTTHUMP00000003775;OTTHUMP00000003777;OTTHUMP00000211009;OTTHUMP00000211008;OTTHUMP00000211006;OTTHUMP00000211004;OTTHUMP00000211010	NP_001041659;NP_001041660;NP_001041662;NP_001041663;NP_001041664;NP_001260	PF00415	RCC1	Regulator of chromosome condensation (RCC1)	GO:0000228;GO:0000785;GO:0000790;GO:0000793;GO:0000794;GO:0005694;GO:0005737;GO:0043226;GO:0043228;GO:0043229;GO:0043232;GO:0044422;GO:0044424;GO:0044427;GO:0044428;GO:0044446;GO:0044454;GO:0044464	nuclear chromosome;chromatin;nuclear chromatin;condensed chromosome;condensed nuclear chromosome;chromosome;cytoplasm;organelle;non-membrane-bounded organelle;intracellular organelle;intracellular non-membrane-bounded organelle;organelle part	GO:0005488;GO:0005515;GO:0003682;GO:0005083;GO:0005085;GO:0005087;GO:0005088;GO:0030234;GO:0030695;GO:0042393;GO:0060589	binding;protein binding;chromatin binding;small GTPase regulator activity;guanyl-nucleotide exchange factor activity;Ran guanyl-nucleotide exchange factor activity;Ras guanyl-nucleotide exchange factor activity;enzyme regulator activity	GO:0000082;GO:0000226;GO:0000280;GO:0006996;GO:0007010;GO:0007017;GO:0007051;GO:0007052;GO:0007067;GO:0007088;GO:0007090;GO:0007346;GO:0009987;GO:0010564;GO:0016043;GO:0022402;GO:0022403;GO:0033043;GO:0033261;GO:0048285;GO:0050789;GO:0050794;GO:0051128;GO:0051301;GO:0051726;GO:0051783;GO:0065007	G1/S transition of mitotic cell cycle;microtubule cytoskeleton organization;nuclear division;organelle organization;cytoskeleton organization;microtubule-based process;spindle organization;mitotic spindle organization;mitosis;regulation of mitosis	hsa:1104;hsa:751867			K11493	8	1	1	2	1	1	2	1	1	2	1.8	1.8	1.8	48.145	452
44	4297	IPI00001676;IPI00290543	Nuclear protein localization protein 4 homolog	NPLOC4;KIAA1499;NPL4	Isoform 2 of Nuclear protein localization protein 4 homolog;Isoform 1 of Nuclear protein localization protein 4 homolog	Q8TAT6-2;Q8TAT6;B4DG89;Q8TAT6-1	NPL4_HUMAN	ENST00000331134;ENST00000374747	OTTHUMP00000181460;OTTHUMP00000181461	NP_060391	PF05021;PF05020	NPL4;zf-NPL4	NPL4 family;NPL4 family, putative zinc binding region	GO:0005634;GO:0005783;GO:0005829;GO:0016020;GO:0042175;GO:0043226;GO:0043227;GO:0043229;GO:0043231;GO:0044424;GO:0044425;GO:0044444;GO:0044464	nucleus;endoplasmic reticulum;cytosol;membrane;nuclear envelope-endoplasmic reticulum network;organelle;membrane-bounded organelle;intracellular organelle;intracellular membrane-bounded organelle;intracellular part;membrane part;cytoplasmic part;cell part	GO:0005488;GO:0005515;GO:0008270;GO:0043167;GO:0043169;GO:0046872;GO:0046914	binding;protein binding;zinc ion binding;ion binding;cation binding;metal ion binding;transition metal ion binding	GO:0006508;GO:0006511;GO:0006515;GO:0006944;GO:0006996;GO:0007030;GO:0008152;GO:0009056;GO:0009057;GO:0009987;GO:0010498;GO:0016043;GO:0016044;GO:0019538;GO:0019941;GO:0030163;GO:0030433;GO:0034960;GO:0034962;GO:0043161;GO:0043170;GO:0043283;GO:0043285;GO:0043632;GO:0044237;GO:0044238;GO:0044248;GO:0044257;GO:0044260;GO:0044265;GO:0044267;GO:0051603	proteolysis;ubiquitin-dependent protein catabolic process;misfolded or incompletely synthesized protein catabolic process;membrane fusion;organelle organization;Golgi organization;metabolic process;catabolic process;macromolecule catabolic process	hsa:55666				2	1	1	1	1	1	1	1	1	1	4.5	4.5	4.5	69.46	617
45	1119;1120;1536;3348;5815;10220	IPI00001699;IPI00221360;IPI00221362	Apoptosis-associated speck-like protein containing a CARD;PYD and CARD domain-containing protein;Target of methylation-induced silencing 1;Caspase recruitment domain-containing protein 5	PYCARD;ASC;CARD5;TMS1	Isoform 1 of Apoptosis-associated speck-like protein containing a CARD;Isoform 2 of Apoptosis-associated speck-like protein containing a CARD;Isoform 3 of Apoptosis-associated speck-like protein containing a CARD	Q9ULZ3-1;Q9ULZ3;B2RAZ4;Q9ULZ3-2;Q9ULZ3-3	ASC_HUMAN	ENST00000247470;ENST00000350605;ENST00000355986	OTTHUMP00000080158;OTTHUMP00000163239;OTTHUMP00000080160;OTTHUMP00000163240;OTTHUMP00000080159	NP_037390;NP_660183	PF00619;PF02758	CARD;PAAD_DAPIN	Caspase recruitment domain;PAAD/DAPIN/Pyrin domain	GO:0008385;GO:0032991;GO:0043234;GO:0044424;GO:0044444;GO:0044445;GO:0044464	IkappaB kinase complex;macromolecular complex;protein complex;intracellular part;cytoplasmic part;cytosolic part;cell part	GO:0003824;GO:0004175;GO:0004197;GO:0005488;GO:0005515;GO:0008047;GO:0008233;GO:0008234;GO:0008656;GO:0016504;GO:0016505;GO:0016787;GO:0019904;GO:0030234;GO:0032090;GO:0042802;GO:0042803;GO:0043028;GO:0046983;GO:0070011	catalytic activity;endopeptidase activity;cysteine-type endopeptidase activity;binding;protein binding;enzyme activator activity;peptidase activity;cysteine-type peptidase activity;caspase activator activity;peptidase activator activity	GO:0001817;GO:0006508;GO:0006917;GO:0006919;GO:0007049;GO:0007154;GO:0007165;GO:0007166;GO:0008152;GO:0009056;GO:0009057;GO:0009889;GO:0009987;GO:0010468;GO:0010556;GO:0010941;GO:0010942;GO:0010952;GO:0012502;GO:0019219;GO:0019221;GO:0019222;GO:0019538;GO:0030163;GO:0031323;GO:0031326;GO:0032879;GO:0032880;GO:0033209;GO:0042981;GO:0043065;GO:0043067;GO:0043068;GO:0043085;GO:0043170;GO:0043280;GO:…	regulation of cytokine production;proteolysis;induction of apoptosis;activation of caspase activity;cell cycle;cell communication;signal transduction;cell surface receptor linked signal transduction;metabolic process;catabolic process	hsa:29108				3	6	6	12	6	6	12	6	6	12	33.8	33.8	33.8	21.627	195
46	462;701;1185;1987;2352;2907;2910;2987;4119;4792;9778	IPI00001734;IPI00941072;IPI00930609;IPI00219478;IPI00940110	Phosphoserine aminotransferase;Phosphohydroxythreonine aminotransferase	PSAT1;PSA	Phosphoserine aminotransferase;45 kDa protein;Isoform 1 of Phosphoserine aminotransferase;Isoform 2 of Phosphoserine aminotransferase	B4DHQ3;Q9Y617-1;Q9Y617;Q9Y617-2;A9LS35;Q5T7G5	B4DHQ3_HUMAN;SERC_HUMAN	ENST00000376588;ENST00000347159	OTTHUMP00000021524;OTTHUMP00000021525	NP_478059;NP_066977	PF00266	Aminotran_5	Aminotransferase class-V			GO:0003824;GO:0005488;GO:0005496;GO:0008289;GO:0008483;GO:0016740;GO:0016769;GO:0019842;GO:0030170;GO:0048037;GO:0070279;GO:0004648	catalytic activity;binding;steroid binding;lipid binding;transaminase activity;transferase activity;transferase activity, transferring nitrogenous groups;vitamin binding;pyridoxal phosphate binding;cofactor binding;vitamin B6 binding	GO:0006082;GO:0006519;GO:0006520;GO:0006563;GO:0006564;GO:0006807;GO:0008152;GO:0008652;GO:0009058;GO:0009069;GO:0009070;GO:0009308;GO:0009309;GO:0009987;GO:0016053;GO:0019752;GO:0034641;GO:0042180;GO:0043436;GO:0044106;GO:0044237;GO:0044238;GO:0044249;GO:0044271;GO:0046394;GO:0006766;GO:0006767;GO:0008614;GO:0008615;GO:0009110;GO:0042364;GO:0042816;GO:0042819;GO:0046483	organic acid metabolic process;cellular amino acid and derivative metabolic process;cellular amino acid metabolic process;L-serine metabolic process;L-serine biosynthetic process;nitrogen compound metabolic process;metabolic process	hsa:29968	ko00260;ko00750	Glycine, serine and threonine metabolism;Vitamin B6 metabolism	K00831	5	11	11	17	11	11	17	11	11	17	29.9	29.9	29.9	45.355	415
47	1301;6035;10190	IPI00922511;IPI00001754;IPI00940512;IPI00069985;IPI00922549	cDNA FLJ54854, highly similar to Junctional adhesion molecule A;Junctional adhesion molecule A;Junctional adhesion molecule 1;Platelet adhesion molecule 1;Platelet F11 receptor;Junction adhesion molecule	F11R;JAM1;JCAM;UNQ264/PRO301	cDNA FLJ54854, highly similar to Junctional adhesion molecule A;Junctional adhesion molecule A;30 kDa protein;Junction adhesion molecule	B7Z5W1;Q9Y624;Q6FIB4;Q9Y5B2	B7Z5W1_HUMAN;JAM1_HUMAN;Q9Y5B2_HUMAN	ENST00000289779;ENST00000335772;ENST00000368026	OTTHUMP00000027879;OTTHUMP00000027880;OTTHUMP00000027881	NP_058642	PF00047;PF07686	ig;V-set	Immunoglobulin domain;Immunoglobulin V-set domain	GO:0005911;GO:0005923;GO:0016021;GO:0030054;GO:0031224;GO:0044425;GO:0044459;GO:0044464;GO:0070160	cell-cell junction;tight junction;integral to membrane;cell junction;intrinsic to membrane;membrane part;plasma membrane part;cell part;occluding junction	GO:0004871;GO:0004872;GO:0005488;GO:0005515;GO:0060089	signal transducer activity;receptor activity;binding;protein binding;molecular transducer activity	GO:0006950;GO:0006952;GO:0006954;GO:0009605;GO:0009611;GO:0044419;GO:0050896;GO:0051704;GO:0007155;GO:0009987;GO:0022610;GO:0030154;GO:0030855;GO:0032502;GO:0048869	response to stress;defense response;inflammatory response;response to external stimulus;response to wounding;interspecies interaction between organisms;response to stimulus;multi-organism process;cell adhesion;cellular process;biological adhesion	hsa:50848	ko04514;ko04530;ko04670;ko05120	Cell adhesion molecules (CAMs);Tight junction;Leukocyte transendothelial migration;Epithelial cell signaling in Helicobacter pylori infection	K06089	5	3	3	6	3	3	6	3	3	6	14.5	14.5	14.5	32.858	303
48	3617;5692;5704	IPI00001755;IPI00911077;IPI00232571	Glypican-6;Secreted glypican-6;cDNA FLJ58478, highly similar to Glypican-6	GPC6;UNQ369/PRO705	Glypican-6;cDNA FLJ58478, highly similar to Glypican-6	Q9Y625;A8K279;B4E2M1	GPC6_HUMAN;B4E2M1_HUMAN	ENST00000377047	OTTHUMP00000018552	NP_005699	PF01153	Glypican	Glypican	GO:0005578;GO:0005615;GO:0005887;GO:0016021;GO:0031012;GO:0031224;GO:0031225;GO:0031226;GO:0044421;GO:0044425;GO:0044459;GO:0044464	proteinaceous extracellular matrix;extracellular space;integral to plasma membrane;integral to membrane;extracellular matrix;intrinsic to membrane;anchored to membrane;intrinsic to plasma membrane;extracellular region part;membrane part	GO:0001948;GO:0005488;GO:0005515;GO:0043394;GO:0043395	glycoprotein binding;binding;protein binding;proteoglycan binding;heparan sulfate proteoglycan binding			hsa:10082			K08112	3	3	3	6	3	3	6	3	3	6	9	9	9	62.735	555
49	876;1419;1696;2245;2504;4208;5622;6903;7371;9007;10135	IPI00001869;IPI00909728	Pappalysin-1;Pregnancy-associated plasma protein A;Insulin-like growth factor-dependent IGF-binding protein 4 protease	PAPPA	Pappalysin-1	Q13219;B4DTA8;Q5QFB7	PAPP1_HUMAN	ENST00000328252	OTTHUMP00000022806	NP_002572	PF00066;PF05572;PF00084	Notch;Peptidase_M43;Sushi	LNR domain;Pregnancy-associated plasma protein-A;Sushi domain (SCR repeat)	GO:0005576;GO:0016020;GO:0044464	extracellular region;membrane;cell part	GO:0003824;GO:0005488;GO:0008233;GO:0008237;GO:0008270;GO:0016787;GO:0043167;GO:0043169;GO:0046872;GO:0046914;GO:0070011	catalytic activity;binding;peptidase activity;metallopeptidase activity;zinc ion binding;hydrolase activity;ion binding;cation binding;metal ion binding;transition metal ion binding;peptidase activity, acting on L-amino acid peptides	GO:0006508;GO:0007565;GO:0008152;GO:0009056;GO:0009057;GO:0009987;GO:0019538;GO:0022414;GO:0030154;GO:0030163;GO:0032502;GO:0043170;GO:0043283;GO:0043285;GO:0044238;GO:0048869;GO:0051704	proteolysis;female pregnancy;metabolic process;catabolic process;macromolecule catabolic process;cellular process;protein metabolic process;reproductive process;cell differentiation;protein catabolic process;developmental process	hsa:5069			K07762	2	11	11	14	11	11	14	11	11	14	10	10	10	180.97	1627
50	6046;8019;9267	IPI00001871	PRKC apoptosis WT1 regulator protein;Prostate apoptosis response 4 protein	PAWR;PAR4	PRKC apoptosis WT1 regulator protein	Q96IZ0	PAWR_HUMAN	ENST00000328827	OTTHUMP00000168594;OTTHUMP00000168595	NP_002574				GO:0005634;GO:0005737;GO:0043226;GO:0043227;GO:0043229;GO:0043231;GO:0044424;GO:0044464	nucleus;cytoplasm;organelle;membrane-bounded organelle;intracellular organelle;intracellular membrane-bounded organelle;intracellular part;cell part	GO:0003712;GO:0003714;GO:0005488;GO:0005515;GO:0008134;GO:0016564;GO:0019899;GO:0030528	transcription cofactor activity;transcription corepressor activity;binding;protein binding;transcription factor binding;transcription repressor activity;enzyme binding;transcription regulator activity	GO:0000122;GO:0006139;GO:0006350;GO:0006355;GO:0006357;GO:0006807;GO:0006915;GO:0008152;GO:0008219;GO:0009058;GO:0009059;GO:0009889;GO:0009890;GO:0009892;GO:0009987;GO:0010468;GO:0010556;GO:0010558;GO:0010605;GO:0010629;GO:0010941;GO:0010942;GO:0012501;GO:0016265;GO:0016481;GO:0019219;GO:0019222;GO:0031323;GO:0031324;GO:0031326;GO:0031327;GO:0034645;GO:0034960;GO:0034961;GO:0042981;GO:0043065;GO:…	negative regulation of transcription from RNA polymerase II promoter;nucleobase, nucleoside, nucleotide and nucleic acid metabolic process;transcription;regulation of transcription, DNA-dependent;regulation of transcription from RNA polymerase II promoter	hsa:5074				1	3	3	4	3	3	4	3	3	4	13.5	13.5	13.5	36.567	340
51	8758;10408	IPI00001914;IPI00218686;IPI00942796;IPI00908678;IPI00917854	FK506-binding protein 7;Peptidyl-prolyl cis-trans isomerase;FKBP-23;cDNA FLJ57571, highly similar to FK506-binding protein 7 (EC 5.2.1.8)	FKBP7;FKBP23;UNQ670/PRO1304	Isoform 1 of FK506-binding protein 7;Isoform 2 of FK506-binding protein 7;FK506 binding protein 7 isoform b precursor;cDNA FLJ57571, highly similar to FK506-binding protein 7;Protein	Q9Y680-1;Q9Y680;Q9Y680-2;Q4ZG70;Q6V3B2;B4DRE2	FKBP7_HUMAN;B4DRE2_HUMAN	ENST00000233092;ENST00000350591	OTTHUMP00000205706;OTTHUMP00000163395;OTTHUMP00000205708;OTTHUMP00000205709	NP_851939;NP_001128684	PF00254	FKBP_C	FKBP-type peptidyl-prolyl cis-trans isomerase	GO:0005783;GO:0005788;GO:0031974;GO:0043226;GO:0043227;GO:0043229;GO:0043231;GO:0043233;GO:0044422;GO:0044424;GO:0044432;GO:0044444;GO:0044446;GO:0044464;GO:0070013	endoplasmic reticulum;endoplasmic reticulum lumen;membrane-enclosed lumen;organelle;membrane-bounded organelle;intracellular organelle;intracellular membrane-bounded organelle;organelle lumen;organelle part;intracellular part;endoplasmic reticulum part	GO:0003755;GO:0003824;GO:0005488;GO:0005509;GO:0016853;GO:0016859;GO:0043167;GO:0043169;GO:0046872;GO:0005515	peptidyl-prolyl cis-trans isomerase activity;catalytic activity;binding;calcium ion binding;isomerase activity;cis-trans isomerase activity;ion binding;cation binding;metal ion binding;protein binding	GO:0006457;GO:0008152;GO:0009987;GO:0019538;GO:0034960;GO:0043170;GO:0043283;GO:0044237;GO:0044238;GO:0044260;GO:0044267	protein folding;metabolic process;cellular process;protein metabolic process;cellular biopolymer metabolic process;macromolecule metabolic process;biopolymer metabolic process;cellular metabolic process;primary metabolic process	hsa:51661			K09573	5	2	2	3	2	2	3	2	2	3	8.9	8.9	8.9	30.009	259
52	1200;2042;2621;2977;4623;5331;5616;5793;7440;10840	IPI00001960;IPI00903323;IPI00394749;IPI00165936;IPI00027193;IPI00294443;IPI00221328;IPI00514835;IPI00853014;IPI00384724	Chloride intracellular channel protein 4;Intracellular chloride ion channel protein p64H1;cDNA FLJ38640 fis, clone HHDPC2003472, highly similar to CHLORIDE INTRACELLULAR CHANNEL PROTEIN 4	CLIC4	Chloride intracellular channel protein 4;cDNA FLJ38640 fis, clone HHDPC2003472, highly similar to CHLORIDE INTRACELLULAR CHANNEL PROTEIN 4	Q9Y696;B4DWC4;Q6FIC5;Q9NVF8;B3KTR3	CLIC4_HUMAN;B3KTR3_HUMAN	ENST00000374379	OTTHUMP00000003380	NP_039234				GO:0000267;GO:0005625;GO:0005634;GO:0005856;GO:0005886;GO:0005902;GO:0012506;GO:0015629;GO:0016020;GO:0016021;GO:0030659;GO:0031090;GO:0031224;GO:0042995;GO:0043226;GO:0043227;GO:0043228;GO:0043229;GO:0043231;GO:0043232;GO:0044422;GO:0044424;GO:0044425;GO:0044433;GO:0044444;GO:0044446;GO:0044464;GO:0005739	cell fraction;soluble fraction;nucleus;cytoskeleton;plasma membrane;microvillus;vesicle membrane;actin cytoskeleton;membrane;integral to membrane;cytoplasmic vesicle membrane;organelle membrane;intrinsic to membrane;cell projection;organelle	GO:0005215;GO:0005216;GO:0005244;GO:0005247;GO:0005253;GO:0005254;GO:0005488;GO:0005515;GO:0008308;GO:0008509;GO:0015075;GO:0015267;GO:0022803;GO:0022832;GO:0022836;GO:0022838;GO:0022857;GO:0022891;GO:0022892;GO:0031404;GO:0043167;GO:0043168	transporter activity;ion channel activity;voltage-gated ion channel activity;voltage-gated chloride channel activity;anion channel activity;chloride channel activity;binding;protein binding;voltage-gated anion channel activity	GO:0006810;GO:0006811;GO:0006820;GO:0006821;GO:0009987;GO:0015698;GO:0030154;GO:0030334;GO:0030336;GO:0032502;GO:0032879;GO:0040012;GO:0048519;GO:0048523;GO:0048869;GO:0050789;GO:0050794;GO:0051234;GO:0051270;GO:0051271;GO:0065007	transport;ion transport;anion transport;chloride transport;cellular process;inorganic anion transport;cell differentiation;regulation of cell migration;negative regulation of cell migration;developmental process;regulation of localization	hsa:25932			K05024	10	10	10	18	10	10	18	10	10	18	45.8	45.8	45.8	28.772	253
53	4618	IPI00001985;IPI00793483	Vacuolar protein sorting-associated protein 18 homolog	VPS18;KIAA1475	Isoform 1 of Vacuolar protein sorting-associated protein 18 homolog;30 kDa protein	Q9P253-1;Q9P253	VPS18_HUMAN	ENST00000220509	OTTHUMP00000160630;OTTHUMP00000175652;OTTHUMP00000175651	NP_065908	PF05131	Pep3_Vps18	Pep3/Vps18/deep orange family	GO:0005765;GO:0005774;GO:0010008;GO:0016020;GO:0031090;GO:0031902;GO:0044422;GO:0044424;GO:0044437;GO:0044440;GO:0044444;GO:0044446;GO:0044464	lysosomal membrane;vacuolar membrane;endosome membrane;membrane;organelle membrane;late endosome membrane;organelle part;intracellular part;vacuolar part;endosomal part;cytoplasmic part;intracellular organelle part;cell part	GO:0005488;GO:0008270;GO:0043167;GO:0043169;GO:0046872;GO:0046914	binding;zinc ion binding;ion binding;cation binding;metal ion binding;transition metal ion binding	GO:0006810;GO:0015031;GO:0045184;GO:0051234	transport;protein transport;establishment of protein localization;establishment of localization	hsa:57617				2	1	1	2	1	1	2	1	1	2	1.8	1.8	1.8	110.18	973
54	5841	IPI00647163;IPI00002013;IPI00657999;IPI00829838;IPI00745077	Transcription elongation factor A protein-like 4;Transcription elongation factor S-II protein-like 4;Transcription elongation factor A protein-like 2;Transcription elongation factor S-II protein-like 2;Transcription elongation factor A (SII)-like 4 variant 1;Putative uncharacterized protein TCEAL2	TCEAL4;NPD017;TCEAL2;My048;MY0876G0	Isoform 2 of Transcription elongation factor A protein-like 4;Transcription elongation factor A protein-like 2;Isoform 1 of Transcription elongation factor A protein-like 4;Transcription elongation factor A (SII)-like 4 variant 1;Putative uncharacterized p	Q96EI5-2;Q96EI5;Q9H3H9;Q96EI5-1;A2RQR6;A6NC96	TCAL4_HUMAN;TCAL2_HUMAN;A2RQR6_HUMAN;A6NC96_HUMAN	ENST00000372629;ENST00000395036;ENST00000329035;ENST00000372780;ENST00000372777	OTTHUMP00000160533;OTTHUMP00000023704	NP_525129;NP_001006936;NP_001006937;NP_001006938;NP_079139	PF06137	TFA	Transcription elongation factor A, SII-related family	GO:0005634;GO:0043226;GO:0043227;GO:0043229;GO:0043231;GO:0044424;GO:0044464	nucleus;organelle;membrane-bounded organelle;intracellular organelle;intracellular membrane-bounded organelle;intracellular part;cell part	GO:0003676;GO:0003746;GO:0005488;GO:0008135;GO:0045182	nucleic acid binding;translation elongation factor activity;binding;translation factor activity, nucleic acid binding;translation regulator activity	GO:0006139;GO:0006350;GO:0006355;GO:0006807;GO:0008152;GO:0009058;GO:0009059;GO:0009889;GO:0009987;GO:0010468;GO:0010556;GO:0019219;GO:0019222;GO:0031323;GO:0031326;GO:0034645;GO:0034960;GO:0034961;GO:0043170;GO:0043283;GO:0043284;GO:0044237;GO:0044238;GO:0044249;GO:0044260;GO:0045449;GO:0050789;GO:0050794;GO:0051171;GO:0051252;GO:0060255;GO:0065007;GO:0080090	nucleobase, nucleoside, nucleotide and nucleic acid metabolic process;transcription;regulation of transcription, DNA-dependent;nitrogen compound metabolic process;metabolic process;biosynthetic process;macromolecule biosynthetic process	hsa:79921;hsa:140597				5	1	1	1	1	1	1	1	1	1	2.5	2.5	2.5	40.578	358
55	1924;3159;6596;6641;8246;9012;9126	IPI00002147	Chitinase-3-like protein 1;Cartilage glycoprotein 39;39 kDa synovial protein;YKL-40	CHI3L1	Chitinase-3-like protein 1	P36222	CH3L1_HUMAN	ENST00000255409	OTTHUMP00000039087	NP_001267	PF00704	Glyco_hydro_18	Glycosyl hydrolases family 18	GO:0005578;GO:0005615;GO:0031012;GO:0044421	proteinaceous extracellular matrix;extracellular space;extracellular matrix;extracellular region part	GO:0003824;GO:0004553;GO:0004568;GO:0005198;GO:0005201;GO:0005488;GO:0005529;GO:0016787;GO:0016798;GO:0030246;GO:0043167;GO:0043169	catalytic activity;hydrolase activity, hydrolyzing O-glycosyl compounds;chitinase activity;structural molecule activity;extracellular matrix structural constituent;binding;sugar binding;hydrolase activity;hydrolase activity, acting on glycosyl bonds	GO:0000272;GO:0005975;GO:0005976;GO:0005996;GO:0006022;GO:0006026;GO:0006030;GO:0006032;GO:0006040;GO:0006041;GO:0006043;GO:0006044;GO:0006046;GO:0006066;GO:0006807;GO:0008152;GO:0009056;GO:0009057;GO:0009308;GO:0016052;GO:0043170;GO:0043283;GO:0043285;GO:0044238;GO:0046164;GO:0046348;GO:0046365	polysaccharide catabolic process;carbohydrate metabolic process;polysaccharide metabolic process;monosaccharide metabolic process;aminoglycan metabolic process;aminoglycan catabolic process;chitin metabolic process;chitin catabolic process	hsa:1116				1	7	7	9	7	7	9	7	7	9	26.9	26.9	26.9	42.625	383
56	6360;10340;11003	IPI00924788;IPI00002230;IPI00925612;IPI00790972	Arylacetamide deacetylase-like 1;Neutral cholesterol ester hydrolase	AADACL1;KIAA1363	arylacetamide deacetylase-like 1 isoform a;arylacetamide deacetylase-like 1 isoform b;Isoform 1 of Arylacetamide deacetylase-like 1;Isoform 3 of Arylacetamide deacetylase-like 1	Q6PIU2-2;Q6PIU2;Q6PIU2-1;Q6PIU2-3	ADCL1_HUMAN	ENST00000273512	OTTHUMP00000210946;OTTHUMP00000210873;OTTHUMP00000173605;OTTHUMP00000173606	NP_001139748;NP_065843;NP_001139749;NP_001139750	PF07859	Abhydrolase_3	alpha/beta hydrolase fold	GO:0000267;GO:0005624;GO:0005626;GO:0005783;GO:0005792;GO:0016021;GO:0031224;GO:0042598;GO:0043226;GO:0043227;GO:0043229;GO:0043231;GO:0044424;GO:0044425;GO:0044444;GO:0044464	cell fraction;membrane fraction;insoluble fraction;endoplasmic reticulum;microsome;integral to membrane;intrinsic to membrane;vesicular fraction;organelle;membrane-bounded organelle;intracellular organelle;intracellular membrane-bounded organelle	GO:0003824;GO:0004091;GO:0016787;GO:0016788	catalytic activity;carboxylesterase activity;hydrolase activity;hydrolase activity, acting on ester bonds	GO:0006629;GO:0008152;GO:0009056;GO:0016042;GO:0044238	lipid metabolic process;metabolic process;catabolic process;lipid catabolic process;primary metabolic process	hsa:57552				4	3	3	3	3	3	3	3	3	3	10.9	10.9	10.9	49.881	448
57	309;2120;2655;2807;4185;6761;7077;7107;7179;7283;9363;9454;9455;10189	IPI00002236;IPI00334005	Lactadherin;Milk fat globule-EGF factor 8;HMFG;Breast epithelial antigen BA46;MFGM;Lactadherin short form;Medin;MFGE8 protein;Milk fat globule-EGF factor 8 protein;Milk fat globule-EGF factor 8 protein, isoform CRA_b	MFGE8;hCG_26628	Lactadherin;milk fat globule-EGF factor 8 protein isoform b	Q08431;B3KTQ2;B4E396;Q7Z3D2;Q9BTL9	MFGM_HUMAN;Q9BTL9_HUMAN	ENST00000268150;ENST00000268151	OTTHUMP00000176749;OTTHUMP00000192921;OTTHUMP00000176748	NP_005919;NP_001108086	PF00008;PF00754	EGF;F5_F8_type_C	EGF-like domain;F5/8 type C domain	GO:0005737;GO:0044424;GO:0044464	cytoplasm;intracellular part;cell part	GO:0001786;GO:0005102;GO:0005178;GO:0005488;GO:0005515;GO:0005543;GO:0008289;GO:0008429;GO:0032403	phosphatidylserine binding;receptor binding;integrin binding;binding;protein binding;phospholipid binding;lipid binding;phosphatidylethanolamine binding;protein complex binding	GO:0007155;GO:0007338;GO:0009566;GO:0009987;GO:0022414;GO:0022610;GO:0044419;GO:0051704	cell adhesion;single fertilization;fertilization;cellular process;reproductive process;biological adhesion;interspecies interaction between organisms;multi-organism process	hsa:4240				2	14	15	27	14	15	27	14	15	27	48.1	48.1	48.1	43.122	387
58	2233	IPI00328195;IPI00872127;IPI00002255;IPI00939641	Neurobeachin;Lysosomal-trafficking regulator 2;Protein BCL8B;cDNA FLJ45892 fis, clone OCBBF3023175, highly similar to Protein neurobeachin;Lipopolysaccharide-responsive and beige-like anchor protein;CDC4-like protein;Beige-like protein;cDNA FLJ34150 fis, clone FCBBF3012667, highly similar to Protein neurobeachin	NBEA;BCL8B;KIAA1544;LYST2;LRBA;BGL;CDC4L;LBA	Isoform 1 of Neurobeachin;neurobeachin;Lipopolysaccharide-responsive and beige-like anchor protein;cDNA FLJ34150 fis, clone FCBBF3012667, highly similar to Protein neurobeachin	Q8NFP9-1;Q8NFP9;B3KVG9;Q5T321;Q6N008;B3KXQ8;P50851;B3KVI6;Q4W5J4;Q4W5L6;Q59HC1;Q68D03;Q6P1X2;Q7KZN3;Q8NFQ0;Q969R7;B3KRF6;B7Z2H9;B7Z4S7;B7Z9H4	NBEA_HUMAN;B3KXQ8_HUMAN;LRBA_HUMAN;B3KRF6_HUMAN	ENST00000310336;ENST00000402346;ENST00000357115;ENST00000379939	OTTHUMP00000018239	NP_056493;NP_006717	PF02138;PF06469;PF00400	Beach;DUF1088;WD40	Beige/BEACH domain;Domain of Unknown Function (DUF1088);WD domain, G-beta repeat	GO:0005802;GO:0005829;GO:0005886;GO:0012505;GO:0016020;GO:0044422;GO:0044424;GO:0044431;GO:0044444;GO:0044446;GO:0044464	trans-Golgi network;cytosol;plasma membrane;endomembrane system;membrane;organelle part;intracellular part;Golgi apparatus part;cytoplasmic part;intracellular organelle part;cell part	GO:0005488;GO:0005515;GO:0019899;GO:0019900;GO:0019901	binding;protein binding;enzyme binding;kinase binding;protein kinase binding	GO:0008104;GO:0033036;GO:0051179	protein localization;macromolecule localization;localization	hsa:26960;hsa:987				4	1	1	1	1	1	1	1	1	1	0.4	0.4	0.4	327.86	2946
59	7157;9038	IPI00002270	UPF0364 protein C6orf211	C6orf211	UPF0364 protein C6orf211	Q9H993;B4DPT6	CF211_HUMAN	ENST00000367294	OTTHUMP00000017433	NP_078849	PF01937	DUF89	Protein of unknown function DUF89	GO:0005634;GO:0005737;GO:0043226;GO:0043227;GO:0043229;GO:0043231;GO:0044424;GO:0044464	nucleus;cytoplasm;organelle;membrane-bounded organelle;intracellular organelle;intracellular membrane-bounded organelle;intracellular part;cell part	GO:0005488;GO:0005515	binding;protein binding			hsa:79624				1	2	2	4	2	2	4	2	2	4	7	7	7	51.172	441
60	13	IPI00002280	ProSAAS;pro-SAAS;Proprotein convertase subtilisin/kexin type 1 inhibitor;KEP;Big SAAS;Little SAAS;N-proSAAS;Big PEN-LEN;SAAS CT(1-49);PEN;Little LEN;Big LEN;SAAS CT(25-40)	PCSK1N	ProSAAS	Q9UHG2	PCSK1_HUMAN	ENST00000218230	OTTHUMP00000032426	NP_037403	PF07259	ProSAAS	ProSAAS precursor	GO:0000267;GO:0005615;GO:0005625;GO:0044421;GO:0044464	cell fraction;extracellular space;soluble fraction;extracellular region part;cell part	GO:0005102;GO:0005488;GO:0005515	receptor binding;binding;protein binding	GO:0007154;GO:0007165;GO:0007166;GO:0007186;GO:0007218;GO:0009987;GO:0050789;GO:0050794;GO:0065007	cell communication;signal transduction;cell surface receptor linked signal transduction;G-protein coupled receptor protein signaling pathway;neuropeptide signaling pathway;cellular process;regulation of biological process;regulation of cellular process	hsa:27344				1	1	1	1	1	1	1	1	1	1	8.1	8.1	8.1	27.372	260
61	2533;9972	IPI00002324;IPI00181717;IPI00845510;IPI00845294;IPI00921893;IPI00845444	Methionine adenosyltransferase 2 subunit beta;Methionine adenosyltransferase II beta;Methionine adenosyltransferase 2 beta subunit;DTDP-4-keto-6-deoxy-D-glucose 4-reductase;cDNA FLJ55836, highly similar to Homo sapiens methionine adenosyltransferase II, beta (MAT2B), transcript variant 2, mRNA	MAT2B;TGR;MSTP045;Nbla02999;UNQ2435/PRO4995	Isoform 1 of Methionine adenosyltransferase 2 subunit beta;Isoform 2 of Methionine adenosyltransferase 2 subunit beta;Isoform 4 of Methionine adenosyltransferase 2 subunit beta;Isoform 3 of Methionine adenosyltransferase 2 subunit beta;cDNA FLJ55836, highl	Q9NZL9-1;Q9NZL9;A8K7A4;B2R5Y6;Q9NZL9-2;Q9NZL9-4;Q9NZL9-3;B7Z1X8;Q9NZL9-5	MAT2B_HUMAN;B7Z1X8_HUMAN	ENST00000280969;ENST00000321757;ENST00000393908	OTTHUMP00000160917;OTTHUMP00000160916	NP_037415;NP_877725	PF04321	RmlD_sub_bind	RmlD substrate binding domain	GO:0005634;GO:0032991;GO:0043226;GO:0043227;GO:0043229;GO:0043231;GO:0043234;GO:0044424;GO:0044464;GO:0048269	nucleus;macromolecular complex;organelle;membrane-bounded organelle;intracellular organelle;intracellular membrane-bounded organelle;protein complex;intracellular part;cell part;methionine adenosyltransferase complex	GO:0003824;GO:0005488;GO:0005515;GO:0008831;GO:0016491;GO:0016614;GO:0016616;GO:0030234;GO:0048270	catalytic activity;binding;protein binding;dTDP-4-dehydrorhamnose reductase activity;oxidoreductase activity;oxidoreductase activity, acting on CH-OH group of donors;oxidoreductase activity, acting on the CH-OH group of donors, NAD or NADP as acceptor	GO:0000271;GO:0005975;GO:0005976;GO:0006139;GO:0006519;GO:0006556;GO:0006575;GO:0006725;GO:0006730;GO:0006790;GO:0006807;GO:0008152;GO:0009058;GO:0009059;GO:0009116;GO:0009119;GO:0009987;GO:0016051;GO:0033692;GO:0034637;GO:0034645;GO:0034960;GO:0034961;GO:0042278;GO:0042398;GO:0043170;GO:0043283;GO:0043284;GO:0044237;GO:0044238;GO:0044249;GO:0044260;GO:0044262;GO:0044264;GO:0044272;GO:0045226;GO:…	polysaccharide biosynthetic process;carbohydrate metabolic process;polysaccharide metabolic process;nucleobase, nucleoside, nucleotide and nucleic acid metabolic process;cellular amino acid and derivative metabolic process	hsa:27430	ko00271;ko00450	Methionine metabolism;Selenoamino acid metabolism	K00789	6	2	2	2	2	2	2	2	2	2	6.6	6.6	6.6	37.551	334
62	9876	IPI00908804;IPI00002372;IPI00185503	cDNA FLJ53353, highly similar to ATP-binding cassette sub-family D member 3;ATP-binding cassette sub-family D member 3;70 kDa peroxisomal membrane protein;PMP70	ABCD3;PMP70;PXMP1	cDNA FLJ53353, highly similar to ATP-binding cassette sub-family D member 3;Isoform 1 of ATP-binding cassette sub-family D member 3;Isoform 2 of ATP-binding cassette sub-family D member 3	B4DL07;P28288-1;P28288;B4DZ22;P28288-2	B4DL07_HUMAN;ABCD3_HUMAN	ENST00000370214;ENST00000394233	OTTHUMP00000012428	NP_002849	PF06472;PF00005	ABC_membrane_2;ABC_tran	ABC transporter transmembrane region 2;ABC transporter	GO:0016021;GO:0031224;GO:0044425;GO:0044464;GO:0005779;GO:0031231;GO:0031300;GO:0031301;GO:0044422;GO:0044424;GO:0044438;GO:0044439;GO:0044444;GO:0044446	integral to membrane;intrinsic to membrane;membrane part;cell part;integral to peroxisomal membrane;intrinsic to peroxisomal membrane;intrinsic to organelle membrane;integral to organelle membrane;organelle part;intracellular part;microbody part	GO:0000166;GO:0001882;GO:0001883;GO:0003824;GO:0005215;GO:0005488;GO:0005524;GO:0015399;GO:0015405;GO:0016462;GO:0016787;GO:0016817;GO:0016818;GO:0016820;GO:0016887;GO:0017076;GO:0017111;GO:0022804;GO:0022857;GO:0030554;GO:0032553;GO:0032555;GO:0032559;GO:0042623;GO:0042626;GO:0043492;GO:0005515	nucleotide binding;nucleoside binding;purine nucleoside binding;catalytic activity;transporter activity;binding;ATP binding;primary active transmembrane transporter activity;P-P-bond-hydrolysis-driven transmembrane transporter activity	GO:0006810;GO:0051234;GO:0006869;GO:0006996;GO:0007031;GO:0009987;GO:0015718;GO:0015849;GO:0015908;GO:0015909;GO:0015910;GO:0016043;GO:0046942	transport;establishment of localization;lipid transport;organelle organization;peroxisome organization;cellular process;monocarboxylic acid transport;organic acid transport;fatty acid transport;long-chain fatty acid transport	hsa:5825	ko02010	ABC transporters	K05677	3	1	1	1	1	1	1	1	1	1	1.8	1.8	1.8	78.459	683
63	532;2569;5368;6409	IPI00002412;IPI00514424;IPI00514248;IPI00908718;IPI00514996	Palmitoyl-protein thioesterase 1;Palmitoyl-protein hydrolase 1;cDNA FLJ53673, highly similar to Palmitoyl-protein thioesterase 1 (EC 3.1.2.22)	PPT1;PPT;RP11-115D7.2-002;RP11-115D7.2-003	Palmitoyl-protein thioesterase 1;Palmitoyl-protein thioesterase 1;cDNA FLJ53673, highly similar to Palmitoyl-protein thioesterase 1	P50897;Q6FGQ4;Q5T0S6;B4DWU3;Q5T0S4	PPT1_HUMAN;Q5T0S6_HUMAN;B4DWU3_HUMAN	ENST00000372783;ENST00000372779;ENST00000372776	OTTHUMP00000004836;OTTHUMP00000004837;OTTHUMP00000004838	NP_000301	PF02089	Palm_thioest	Palmitoyl protein thioesterase	GO:0000267;GO:0000323;GO:0005576;GO:0005624;GO:0005626;GO:0005634;GO:0005764;GO:0005773;GO:0005794;GO:0005829;GO:0008021;GO:0016023;GO:0030135;GO:0030136;GO:0030424;GO:0031410;GO:0031982;GO:0031988;GO:0042995;GO:0043005;GO:0043226;GO:0043227;GO:0043229;GO:0043231;GO:0044424;GO:0044425;GO:0044444;GO:0044456;GO:0044464;GO:0045121	cell fraction;lytic vacuole;extracellular region;membrane fraction;insoluble fraction;nucleus;lysosome;vacuole;Golgi apparatus;cytosol;synaptic vesicle;cytoplasmic membrane-bounded vesicle;coated vesicle;clathrin-coated vesicle;axon;cytoplasmic vesicle	GO:0003824;GO:0008474;GO:0016289;GO:0016290;GO:0016291;GO:0016787;GO:0016788;GO:0016790	catalytic activity;palmitoyl-(protein) hydrolase activity;CoA hydrolase activity;palmitoyl-CoA hydrolase activity;acyl-CoA thioesterase activity;hydrolase activity;hydrolase activity, acting on ester bonds;thiolester hydrolase activity	GO:0000737;GO:0001558;GO:0002084;GO:0003008;GO:0006139;GO:0006259;GO:0006308;GO:0006309;GO:0006464;GO:0006629;GO:0006643;GO:0006665;GO:0006807;GO:0006810;GO:0006873;GO:0006885;GO:0006897;GO:0006898;GO:0006907;GO:0006921;GO:0007042;GO:0007420;GO:0007600;GO:0007601;GO:0008152;GO:0009056;GO:0009057;GO:0009987;GO:0010324;GO:0010941;GO:0015031;GO:0016042;GO:0016043;GO:0016044;GO:0016192;GO:0019538;GO:…	DNA catabolic process, endonucleolytic;regulation of cell growth;protein depalmitoylation;system process;nucleobase, nucleoside, nucleotide and nucleic acid metabolic process;DNA metabolic process;DNA catabolic process	hsa:5538	ko00062;ko04142	Fatty acid elongation in mitochondria	K01074	5	4	4	8	4	4	8	4	4	8	26.1	26.1	26.1	34.193	306
64	2133;7413	IPI00002441;IPI00893400;IPI00892674	Syndecan-1;cDNA FLJ60837, highly similar to Syndecan-1	SDC1;SDC	Syndecan-1;22 kDa protein;cDNA FLJ60837, highly similar to Syndecan-1	P18827;B4DRQ9;Q53H42	SDC1_HUMAN;B4DRQ9_HUMAN	ENST00000254351;ENST00000381150;ENST00000403076	OTTHUMP00000115942;OTTHUMP00000200551;OTTHUMP00000200549	NP_001006947;NP_002988	PF01034	Syndecan	Syndecan domain	GO:0005887;GO:0016021;GO:0031224;GO:0031226;GO:0044425;GO:0044459;GO:0044464;GO:0016020	integral to plasma membrane;integral to membrane;intrinsic to membrane;intrinsic to plasma membrane;membrane part;plasma membrane part;cell part;membrane	GO:0005488;GO:0005515;GO:0008022;GO:0008092	binding;protein binding;protein C-terminus binding;cytoskeletal protein binding			hsa:6382	ko04512;ko04514	ECM-receptor interaction;Cell adhesion molecules (CAMs)	K06257	3	2	2	4	2	2	4	2	2	4	11.6	11.6	11.6	32.461	310
65	491;1000;1107;1121;1486;1929;2041;3064;3800;4011;4894;6608;6968;8032;8178;8182;8407;8438;9183;9661;10418	IPI00221226;IPI00002459;IPI00442825	Annexin A6;Annexin-6;Annexin VI;Lipocortin VI;p68;p70;Protein III;Chromobindin-20;67 kDa calelectrin;Calphobindin-II;cDNA FLJ26567 fis, clone LNF05260, highly similar to Annexin VI	ANXA6;ANX6	Annexin A6;annexin VI isoform 2;cDNA FLJ26567 fis, clone LNF05260, highly similar to Annexin VI	P08133;A6NN80;A8K3Q7;B7Z582;B7Z8A7;Q6ZP35	ANXA6_HUMAN;Q6ZP35_HUMAN	ENST00000354546;ENST00000377751		NP_001146;NP_004024	PF00191	Annexin	Annexin	GO:0016023;GO:0031410;GO:0031982;GO:0031988;GO:0042470;GO:0043226;GO:0043227;GO:0043229;GO:0043231;GO:0044424;GO:0044444;GO:0044464;GO:0048770	cytoplasmic membrane-bounded vesicle;cytoplasmic vesicle;vesicle;membrane-bounded vesicle;melanosome;organelle;membrane-bounded organelle;intracellular organelle;intracellular membrane-bounded organelle;intracellular part;cytoplasmic part;cell part	GO:0005488;GO:0005509;GO:0005515;GO:0005543;GO:0005544;GO:0008289;GO:0043167;GO:0043169;GO:0046872	binding;calcium ion binding;protein binding;phospholipid binding;calcium-dependent phospholipid binding;lipid binding;ion binding;cation binding;metal ion binding	GO:0006810;GO:0006811;GO:0006812;GO:0006816;GO:0006937;GO:0015674;GO:0030001;GO:0044057;GO:0050789;GO:0051234;GO:0051239;GO:0065007;GO:0070838	transport;ion transport;cation transport;calcium ion transport;regulation of muscle contraction;di-, tri-valent inorganic cation transport;metal ion transport;regulation of system process;regulation of biological process;establishment of localization	hsa:309				3	21	21	33	21	21	33	21	21	33	37.3	37.3	37.3	75.872	673
66	3579	IPI00002460;IPI00021771	Annexin A7;Annexin-7;Annexin VII;Synexin	ANXA7;ANX7;SNX;OK/SW-cl.95	Putative uncharacterized protein ANXA7;Isoform 2 of Annexin A7	P20073-1;P20073;B2R657;B2R7L2;B9ZVT2;Q53HM8;P20073-2;B4DHY4;B4DT77;B4DWU2	ANXA7_HUMAN	ENST00000372919;ENST00000372921;ENST00000394847	OTTHUMP00000019813;OTTHUMP00000019812	NP_004025;NP_001147	PF00191	Annexin	Annexin			GO:0005488;GO:0005509;GO:0005515;GO:0005543;GO:0005544;GO:0008289;GO:0043167;GO:0043169;GO:0046872;GO:0048306	binding;calcium ion binding;protein binding;phospholipid binding;calcium-dependent phospholipid binding;lipid binding;ion binding;cation binding;metal ion binding;calcium-dependent protein binding			hsa:310				2	1	1	1	1	1	1	1	1	1	3.3	3.3	3.3	52.826	489
67	522;1002;1615;9653;10420	IPI00002478;IPI00216762;IPI00216758;IPI00216760;IPI00514800	Endothelin-converting enzyme 1	ECE1	Isoform B of Endothelin-converting enzyme 1;Isoform D of Endothelin-converting enzyme 1;Isoform A of Endothelin-converting enzyme 1;Isoform C of Endothelin-converting enzyme 1	P42892-1;P42892;B4DKB2;P42892-4;B4E291;P42892-2;P42892-3;Q2Z2K8	ECE1_HUMAN	ENST00000374893	OTTHUMP00000002725;OTTHUMP00000002726;OTTHUMP00000002724	NP_001388;NP_001106820;NP_001106818;NP_001106819	PF01431;PF05649	Peptidase_M13;Peptidase_M13_N	Peptidase family M13;Peptidase family M13	GO:0000267;GO:0005624;GO:0005626;GO:0005794;GO:0009897;GO:0016021;GO:0016023;GO:0030135;GO:0030136;GO:0030141;GO:0031224;GO:0031300;GO:0031302;GO:0031410;GO:0031982;GO:0031988;GO:0033093;GO:0043226;GO:0043227;GO:0043229;GO:0043231;GO:0044422;GO:0044424;GO:0044425;GO:0044440;GO:0044444;GO:0044446;GO:0044459;GO:0044464;GO:0048471	cell fraction;membrane fraction;insoluble fraction;Golgi apparatus;external side of plasma membrane;integral to membrane;cytoplasmic membrane-bounded vesicle;coated vesicle;clathrin-coated vesicle;secretory granule;intrinsic to membrane	GO:0003824;GO:0004175;GO:0004222;GO:0005488;GO:0005515;GO:0008233;GO:0008237;GO:0008270;GO:0016787;GO:0017046;GO:0042277;GO:0042562;GO:0042802;GO:0042803;GO:0043167;GO:0043169;GO:0046872;GO:0046914;GO:0046983;GO:0070011	catalytic activity;endopeptidase activity;metalloendopeptidase activity;binding;protein binding;peptidase activity;metallopeptidase activity;zinc ion binding;hydrolase activity;peptide hormone binding;peptide binding;hormone binding	GO:0001919;GO:0001921;GO:0001990;GO:0003008;GO:0003044;GO:0003073;GO:0003100;GO:0006508;GO:0006518;GO:0007423;GO:0007507;GO:0008152;GO:0008217;GO:0009056;GO:0009057;GO:0009653;GO:0009893;GO:0009966;GO:0009987;GO:0010604;GO:0010646;GO:0010813;GO:0010814;GO:0010815;GO:0010816;GO:0010817;GO:0016485;GO:0016486;GO:0019222;GO:0019229;GO:0019538;GO:0030163;GO:0031323;GO:0031325;GO:0032268;GO:0032270;GO:…	regulation of receptor recycling;positive regulation of receptor recycling;regulation of systemic arterial blood pressure by hormone;system process;regulation of systemic arterial blood pressure mediated by a chemical signal	hsa:1889			K01415	5	5	5	7	5	5	7	5	5	7	11.2	11.2	11.2	87.163	770
68	5041;11011	IPI00002520;IPI00794060;IPI00789370;IPI00797816;IPI00748411;IPI00002519;IPI00793862;IPI00220668;IPI00794572;IPI00909681;IPI00220669;IPI00908824;IPI00909750;IPI00797146;IPI00795816	Serine hydroxymethyltransferase, mitochondrial;Glycine hydroxymethyltransferase;Serine hydroxymethyltransferase;Serine hydroxymethyltransferase, cytosolic;Putative uncharacterized protein SHMT1;cDNA FLJ60988, highly similar to Serine hydroxymethyltransferase, cytosolic (EC 2.1.2.1)	SHMT2;SHMT1	Serine hydroxymethyltransferase, mitochondrial;26 kDa protein;23 kDa protein;20 kDa protein;Serine hydroxymethyltransferase;Isoform 1 of Serine hydroxymethyltransferase, cytosolic;Putative uncharacterized protein SHMT1;Isoform 2 of Serine hydroxymethyltran	P34897;B4DJQ3;B7Z9F1;Q53ET4;Q5HYG8;Q8N1A5;B4DWA7;Q5BJF5;P34896-1;P34896;Q53ET7;Q96HY0;A8MYA6;P34896-2;B4DP88;B4E1G2;B4DW25;P34896-3;B4DPM9;Q9UMC9;B4DJ63;B4DZB5	GLYM_HUMAN;B4DWA7_HUMAN;GLYC_HUMAN;A8MYA6_HUMAN;B4DP88_HUMAN;B4DW25_HUMAN;B4DJ63_HUMAN;B4DZB5_HUMAN	ENST00000328923;ENST00000393827;ENST00000316694;ENST00000352886;ENST00000354098;ENST00000395685	OTTHUMP00000168146;OTTHUMP00000168150;OTTHUMP00000168156;OTTHUMP00000168154;OTTHUMP00000065139;OTTHUMP00000183285;OTTHUMP00000065140;OTTHUMP00000065141;OTTHUMP00000183284;OTTHUMP00000065142;OTTHUMP00000168157;OTTHUMP00000168153	NP_005403;NP_004160;NP_683718	PF00464	SHMT	Serine hydroxymethyltransferase	GO:0009295;GO:0042645;GO:0044422;GO:0044424;GO:0044429;GO:0044444;GO:0044446;GO:0044464;GO:0005829	nucleoid;mitochondrial nucleoid;organelle part;intracellular part;mitochondrial part;cytoplasmic part;intracellular organelle part;cell part;cytosol	GO:0003824;GO:0004372;GO:0005488;GO:0005496;GO:0005515;GO:0008168;GO:0008289;GO:0016740;GO:0016741;GO:0019842;GO:0030170;GO:0048037;GO:0070279;GO:0042802;GO:0042803;GO:0046983	catalytic activity;glycine hydroxymethyltransferase activity;binding;steroid binding;protein binding;methyltransferase activity;lipid binding;transferase activity;transferase activity, transferring one-carbon groups;vitamin binding	GO:0006082;GO:0006519;GO:0006520;GO:0006544;GO:0006563;GO:0006730;GO:0006807;GO:0008152;GO:0009069;GO:0009308;GO:0009987;GO:0019752;GO:0042180;GO:0043436;GO:0044106;GO:0044237;GO:0044238;GO:0006139;GO:0006144;GO:0006461;GO:0006565;GO:0006725;GO:0006732;GO:0006752;GO:0006760;GO:0006766;GO:0006767;GO:0009056;GO:0009058;GO:0009063;GO:0009071;GO:0009112;GO:0009113;GO:0009310;GO:0010926;GO:0016043;GO:…	organic acid metabolic process;cellular amino acid and derivative metabolic process;cellular amino acid metabolic process;glycine metabolic process;L-serine metabolic process;one-carbon metabolic process;nitrogen compound metabolic process	hsa:6472;hsa:6470	ko00680;ko00260;ko00460;ko00670	Methane metabolism;Glycine, serine and threonine metabolism;Cyanoamino acid metabolism;One carbon pool by folate	K00600	15	2	2	3	2	2	3	2	2	3	6.2	6.2	6.2	55.992	504
69	7788	IPI00794158;IPI00456008;IPI00002521	Putative uncharacterized protein ATP5J;ATP synthase-coupling factor 6, mitochondrial	ATP5J;ATP5A;ATPM	Putative uncharacterized protein ATP5J;ATP synthase, H+ transporting, mitochondrial F0 complex, subunit F6 isoform b precursor;ATP synthase-coupling factor 6, mitochondrial	A8MUH2;P18859;Q6IB54;Q6NZ59	A8MUH2_HUMAN;ATP5J_HUMAN	ENST00000400099;ENST00000284971;ENST00000400087;ENST00000400089;ENST00000400090;ENST00000400093;ENST00000400094	OTTHUMP00000096109;OTTHUMP00000096106;OTTHUMP00000096107;OTTHUMP00000096108;OTTHUMP00000096110;OTTHUMP00000096111;OTTHUMP00000096112	NP_001003701;NP_001003696;NP_001003697;NP_001003703;NP_001676	PF05511	ATP-synt_F6	Mitochondrial ATP synthase coupling factor 6	GO:0000276;GO:0032991;GO:0033177;GO:0043234;GO:0044422;GO:0044424;GO:0044425;GO:0044429;GO:0044444;GO:0044446;GO:0044455;GO:0044464;GO:0045263	mitochondrial proton-transporting ATP synthase complex, coupling factor F(o);macromolecular complex;proton-transporting two-sector ATPase complex, proton-transporting domain;protein complex;organelle part;intracellular part;membrane part	GO:0005215;GO:0008324;GO:0015075;GO:0015077;GO:0015078;GO:0022857;GO:0022890;GO:0022891;GO:0022892	transporter activity;cation transmembrane transporter activity;ion transmembrane transporter activity;monovalent inorganic cation transmembrane transporter activity;hydrogen ion transmembrane transporter activity;transmembrane transporter activity	GO:0006139;GO:0006163;GO:0006164;GO:0006753;GO:0006754;GO:0006807;GO:0006810;GO:0006811;GO:0006812;GO:0006818;GO:0008152;GO:0009058;GO:0009117;GO:0009141;GO:0009142;GO:0009144;GO:0009145;GO:0009150;GO:0009152;GO:0009165;GO:0009199;GO:0009201;GO:0009205;GO:0009206;GO:0009259;GO:0009260;GO:0009987;GO:0015672;GO:0015985;GO:0015986;GO:0015992;GO:0034220;GO:0044237;GO:0044238;GO:0044249;GO:0046034;GO:…	nucleobase, nucleoside, nucleotide and nucleic acid metabolic process;purine nucleotide metabolic process;purine nucleotide biosynthetic process;nucleoside phosphate metabolic process;ATP biosynthetic process;nitrogen compound metabolic process;transport	hsa:522	ko00190;ko05010;ko05012;ko05016	Oxidative phosphorylation;Alzheimer's disease;Parkinson's disease;Huntington's disease	K02131	3	1	1	2	1	1	2	1	1	2	12.6	12.6	12.6	13.954	119
70	4840	IPI00002523;IPI00410254;IPI00640577;IPI00513967	Kynurenine--oxoglutarate transaminase 1;Kynurenine--oxoglutarate transaminase I;Kynurenine aminotransferase I;Glutamine--phenylpyruvate transaminase;Glutamine transaminase K;Cysteine-S-conjugate beta-lyase;Cysteine conjugate-beta lyase, cytoplasmic	CCBL1;RP11-545E17.6-007;RP11-545E17.6-009	Cysteine conjugate-beta lyase;Isoform 3 of Kynurenine--oxoglutarate transaminase 1;Cysteine conjugate-beta lyase, cytoplasmic;Cysteine conjugate-beta lyase, cytoplasmic	Q16773-1;Q16773;A8K563;B7Z4W5;Q16773-3;Q5T278;Q5T276;Q5T277	KAT1_HUMAN;Q5T276_HUMAN;Q5T277_HUMAN	ENST00000302586;ENST00000320665;ENST00000372610	OTTHUMP00000022311;OTTHUMP00000022315;OTTHUMP00000022316;OTTHUMP00000043385	NP_001116143;NP_004050	PF00155	Aminotran_1_2	Aminotransferase class I and II	GO:0005829;GO:0044424;GO:0044444;GO:0044464	cytosol;intracellular part;cytoplasmic part;cell part	GO:0003824;GO:0005488;GO:0005496;GO:0008289;GO:0008483;GO:0016212;GO:0016740;GO:0016769;GO:0016829;GO:0016846;GO:0016847;GO:0019842;GO:0030170;GO:0047316;GO:0047804;GO:0048037;GO:0070279	catalytic activity;binding;steroid binding;lipid binding;transaminase activity;kynurenine-oxoglutarate transaminase activity;transferase activity;transferase activity, transferring nitrogenous groups;lyase activity;carbon-sulfur lyase activity	GO:0006519;GO:0006575;GO:0008152;GO:0009058;GO:0009987;GO:0044237;GO:0044238	cellular amino acid and derivative metabolic process;cellular amino acid derivative metabolic process;metabolic process;biosynthetic process;cellular process;cellular metabolic process;primary metabolic process	hsa:883			K00834	4	1	1	1	1	1	1	1	1	1	3.5	3.5	3.5	57.668	516
71	5819	IPI00002525	Neudesin;Neuron-derived neurotrophic factor;Secreted protein of unknown function;Cell immortalization-related protein 2	NENF;CIR2;SPUF	Neudesin	Q9UMX5	NENF_HUMAN	ENST00000366988	OTTHUMP00000034886	NP_037481	PF00173	Cyt-b5	Cytochrome b5-like Heme/Steroid binding domain	GO:0005615;GO:0044421	extracellular space;extracellular region part	GO:0005488;GO:0005506;GO:0020037;GO:0043167;GO:0043169;GO:0046872;GO:0046906;GO:0046914	binding;iron ion binding;heme binding;ion binding;cation binding;metal ion binding;tetrapyrrole binding;transition metal ion binding			hsa:29937				1	1	1	1	1	1	1	1	1	1	5.2	5.2	5.2	18.856	172
72	4166;5684;6625	IPI00002535	FK506-binding protein 2;Peptidyl-prolyl cis-trans isomerase;13 kDa FKBP;FKBP-13	FKBP2;FKBP13	FK506-binding protein 2	P26885;Q53XJ5	FKBP2_HUMAN	ENST00000309366;ENST00000394540		NP_001128680;NP_004461;NP_476433	PF00254	FKBP_C	FKBP-type peptidyl-prolyl cis-trans isomerase	GO:0005789;GO:0016020;GO:0031090;GO:0044422;GO:0044424;GO:0044425;GO:0044432;GO:0044444;GO:0044446;GO:0044464	endoplasmic reticulum membrane;membrane;organelle membrane;organelle part;intracellular part;membrane part;endoplasmic reticulum part;cytoplasmic part;intracellular organelle part;cell part	GO:0003755;GO:0003824;GO:0005488;GO:0005515;GO:0005527;GO:0005528;GO:0008144;GO:0016853;GO:0016859	peptidyl-prolyl cis-trans isomerase activity;catalytic activity;binding;protein binding;macrolide binding;FK506 binding;drug binding;isomerase activity;cis-trans isomerase activity	GO:0006457;GO:0008152;GO:0009987;GO:0019538;GO:0034960;GO:0043170;GO:0043283;GO:0044237;GO:0044238;GO:0044260;GO:0044267	protein folding;metabolic process;cellular process;protein metabolic process;cellular biopolymer metabolic process;macromolecule metabolic process;biopolymer metabolic process;cellular metabolic process;primary metabolic process	hsa:2286			K09569	1	3	3	6	3	3	6	3	3	6	38	38	38	15.649	142
73	2871;8323	IPI00002557	Coatomer subunit gamma-2;Gamma-2-coat protein	COPG2	Coatomer subunit gamma-2	Q9UBF2;B3KND4;Q2NLA0;Q9H9B7;Q9NSM7;Q9NUP3	COPG2_HUMAN			NP_036265	PF01602;PF08752	Adaptin_N;Gamma-COP	Adaptin N terminal region;Coatomer gamma subunit appendage domain	GO:0030117;GO:0030120;GO:0030126;GO:0032991;GO:0043234;GO:0044422;GO:0044424;GO:0044425;GO:0044431;GO:0044433;GO:0044444;GO:0044446;GO:0044464	membrane coat;vesicle coat;COPI vesicle coat;macromolecular complex;protein complex;organelle part;intracellular part;membrane part;Golgi apparatus part;cytoplasmic vesicle part;cytoplasmic part;intracellular organelle part;cell part	GO:0005198;GO:0005488;GO:0005515	structural molecule activity;binding;protein binding	GO:0006810;GO:0006886;GO:0006890;GO:0006891;GO:0009987;GO:0015031;GO:0016192;GO:0045184;GO:0046907;GO:0048193;GO:0051234;GO:0051649	transport;intracellular protein transport;retrograde vesicle-mediated transport, Golgi to ER;intra-Golgi vesicle-mediated transport;cellular process;protein transport;vesicle-mediated transport;establishment of protein localization;intracellular transport	hsa:26958				1	2	2	2	1	1	1	1	1	1	3.4	2.1	2.1	97.621	871
74	3307	IPI00002647;IPI00299003;IPI00384347;IPI00472164	Wiskott-Aldrich syndrome protein family member 4;Wiskott-Aldrich syndrome protein family member 3;Protein WAVE-3;Verprolin homology domain-containing protein 3;cDNA FLJ51674, highly similar to Wiskott-Aldrich syndrome protein family member 3;Wiskott-Aldrich syndrome protein family member 2;Protein WAVE-2;Verprolin homology domain-containing protein 2	WASF4;SCAR2;WASF3;KIAA0900;SCAR3;WAVE3;hCG_29938;WASF2;WAVE2	Wiskott-Aldrich syndrome protein family member 4;Wiskott-Aldrich syndrome protein family member 3;WAS protein family, member 3, isoform CRA_a;Wiskott-Aldrich syndrome protein family member 2	Q8IV90;Q9UPY6;Q5T8P4;B4DGR1;Q86VQ2;Q9Y6W5;B4DZN0;B4E3J5;Q05BU7;Q8NBU0	WASF4_HUMAN;WASF3_HUMAN;B4DGR1_HUMAN;WASF2_HUMAN	ENST00000338709;ENST00000335327;ENST00000381468;ENST00000361042;ENST00000374019	OTTHUMP00000018160;OTTHUMP00000211879	NP_006637;NP_008921	PF02205	WH2	WH2 motif	GO:0005737;GO:0005856;GO:0043226;GO:0043228;GO:0043229;GO:0043232;GO:0044424;GO:0044464;GO:0015629;GO:0030027;GO:0042995	cytoplasm;cytoskeleton;organelle;non-membrane-bounded organelle;intracellular organelle;intracellular non-membrane-bounded organelle;intracellular part;cell part;actin cytoskeleton;lamellipodium;cell projection	GO:0003779;GO:0005488;GO:0005515;GO:0008092	actin binding;binding;protein binding;cytoskeletal protein binding	GO:0006461;GO:0006996;GO:0007010;GO:0007015;GO:0008154;GO:0009987;GO:0010926;GO:0016043;GO:0022607;GO:0030029;GO:0030036;GO:0030041;GO:0034621;GO:0034622;GO:0043623;GO:0043933;GO:0051258;GO:0065003;GO:0007154;GO:0007165;GO:0007166;GO:0007186;GO:0007187;GO:0007188;GO:0007242;GO:0019932;GO:0019933;GO:0019935;GO:0050789;GO:0050794;GO:0065007	protein complex assembly;organelle organization;cytoskeleton organization;actin filament organization;actin polymerization or depolymerization;cellular process;anatomical structure formation;cellular component organization;cellular component assembly	hsa:10810;hsa:10163	ko04520;ko04810	Adherens junction;Regulation of actin cytoskeleton	K06083;K05748	4	1	1	2	1	1	2	1	1	2	2.1	2.1	2.1	68.188	625
75	599;9257;9815	IPI00002732;IPI00939725;IPI00641761;IPI00640273	Exostosin-like 2;Glucuronyl-galactosyl-proteoglycan 4-alpha-N-acetylglucosaminyltransferase;Alpha-1,4-N-acetylhexosaminyltransferase EXTL2;Alpha-GalNAcT EXTL2;EXT-related protein 2;Processed exostosin-like 2;Exostoses (Multiple)-like 2	EXTL2;EXTR2	EXTL2 protein (Fragment);Exostoses (Multiple)-like 2;30 kDa protein;13 kDa protein	Q9UBQ6;B2R795;B4DNZ2;O00245;Q05DH5;Q8N8F1;Q49A43;Q8IYF4	EXTL2_HUMAN;Q49A43_HUMAN	ENST00000370113;ENST00000370114	OTTHUMP00000013586;OTTHUMP00000013587;OTTHUMP00000013589;OTTHUMP00000013588	NP_001028197;NP_001430	PF09258	Glyco_transf_64	Glycosyl transferase family 64 domain	GO:0005576;GO:0016021;GO:0031224;GO:0031227;GO:0031300;GO:0044422;GO:0044424;GO:0044425;GO:0044432;GO:0044444;GO:0044446;GO:0044464	extracellular region;integral to membrane;intrinsic to membrane;intrinsic to endoplasmic reticulum membrane;intrinsic to organelle membrane;organelle part;intracellular part;membrane part;endoplasmic reticulum part;cytoplasmic part	GO:0001888;GO:0003824;GO:0005488;GO:0008194;GO:0008375;GO:0008376;GO:0016740;GO:0016757;GO:0016758;GO:0030145;GO:0035248;GO:0043167;GO:0043169;GO:0046872;GO:0046914	glucuronyl-galactosyl-proteoglycan 4-alpha-N-acetylglucosaminyltransferase activity;catalytic activity;binding;UDP-glycosyltransferase activity;acetylglucosaminyltransferase activity;acetylgalactosaminyltransferase activity;transferase activity	GO:0005975;GO:0005996;GO:0006040;GO:0006041;GO:0006044;GO:0006066;GO:0006139;GO:0006807;GO:0008152;GO:0009225;GO:0009987;GO:0019276;GO:0044237;GO:0044238	carbohydrate metabolic process;monosaccharide metabolic process;amino sugar metabolic process;glucosamine metabolic process;N-acetylglucosamine metabolic process;alcohol metabolic process	hsa:2135	ko00534	Heparan sulfate biosynthesis	K02369	4	3	3	4	3	3	4	3	3	4	13.9	13.9	13.9	37.58	331
76	1674;3087;6970;7406;7470;8669;9690;10881	IPI00002745;IPI00448792	Cathepsin Z;Cathepsin X;Cathepsin P;Putative uncharacterized protein CTSZ	CTSZ	Cathepsin Z;Putative uncharacterized protein CTSZ	Q9UBR2;B2RC40;Q5U000;B9ZVX6	CATZ_HUMAN;B9ZVX6_HUMAN	ENST00000217131;ENST00000371052	OTTHUMP00000031409	NP_001327	PF00112	Peptidase_C1	Papain family cysteine protease	GO:0000323;GO:0005764;GO:0005773;GO:0005783;GO:0043226;GO:0043227;GO:0043229;GO:0043231;GO:0044424;GO:0044444;GO:0044464	lytic vacuole;lysosome;vacuole;endoplasmic reticulum;organelle;membrane-bounded organelle;intracellular organelle;intracellular membrane-bounded organelle;intracellular part;cytoplasmic part;cell part	GO:0003824;GO:0004175;GO:0004197;GO:0008233;GO:0008234;GO:0016787;GO:0070011	catalytic activity;endopeptidase activity;cysteine-type endopeptidase activity;peptidase activity;cysteine-type peptidase activity;hydrolase activity;peptidase activity, acting on L-amino acid peptides	GO:0006508;GO:0008152;GO:0009056;GO:0009057;GO:0019538;GO:0030163;GO:0043170;GO:0043283;GO:0043285;GO:0044238	proteolysis;metabolic process;catabolic process;macromolecule catabolic process;protein metabolic process;protein catabolic process;macromolecule metabolic process;biopolymer metabolic process;biopolymer catabolic process;primary metabolic process	hsa:1522	ko04142		K08568	2	8	8	13	8	8	13	8	8	13	38	38	38	33.868	303
77	2467;7026;7815	IPI00002802	Protein-lysine 6-oxidase;Lysyl oxidase	LOX	Protein-lysine 6-oxidase	P28300;B0AZT2;B4DN04;B4DQF8;B7ZAJ4;Q71V04;Q96PQ9	LYOX_HUMAN	ENST00000231004;ENST00000395480	OTTHUMP00000159161	NP_002308	PF01186	Lysyl_oxidase	Lysyl oxidase	GO:0005615;GO:0044421	extracellular space;extracellular region part	GO:0003824;GO:0004720;GO:0005488;GO:0005507;GO:0016491;GO:0016638;GO:0016641;GO:0043167;GO:0043169;GO:0046872;GO:0046914	catalytic activity;protein-lysine 6-oxidase activity;binding;copper ion binding;oxidoreductase activity;oxidoreductase activity, acting on the CH-NH2 group of donors;oxidoreductase activity, acting on the CH-NH2 group of donors, oxygen as acceptor	GO:0006464;GO:0007154;GO:0007165;GO:0007166;GO:0007167;GO:0007169;GO:0008152;GO:0009987;GO:0019538;GO:0034960;GO:0043170;GO:0043283;GO:0043412;GO:0044237;GO:0044238;GO:0044260;GO:0044267;GO:0050789;GO:0050794;GO:0055114;GO:0065007	protein modification process;cell communication;signal transduction;cell surface receptor linked signal transduction;enzyme linked receptor protein signaling pathway;transmembrane receptor protein tyrosine kinase signaling pathway;metabolic process	hsa:4015			K00277	1	3	3	3	3	3	3	3	3	3	10.1	10.1	10.1	46.944	417
78	9112	IPI00412672;IPI00002803	cDNA FLJ77926, highly similar to Homo sapiens protein kinase N1 (PKN1), transcript variant 1, mRNA;Serine/threonine-protein kinase N1;Protein kinase C-like 1;Protein-kinase C-related kinase 1;Protein kinase C-like PKN;Serine-threonine protein kinase N;Protein kinase PKN-alpha	PKN1;PKN;PRK1;PRKCL1	protein kinase N1 isoform 1;Serine/threonine-protein kinase N1	A8K7W5;B2R9R4;B3KVN3;Q16512;Q15523;Q504U4;Q9UD44	A8K7W5_HUMAN;PKN1_HUMAN	ENST00000342216;ENST00000242783	OTTHUMP00000037583;OTTHUMP00000037582;OTTHUMP00000077861	NP_998725;NP_002732	PF02185;PF00069;PF00433	HR1;Pkinase;Pkinase_C	Hr1 repeat;Protein kinase domain;Protein kinase C terminal domain	GO:0005737;GO:0005886;GO:0016020;GO:0044424;GO:0044464	cytoplasm;plasma membrane;membrane;intracellular part;cell part	GO:0000166;GO:0001882;GO:0001883;GO:0003824;GO:0004672;GO:0004674;GO:0005488;GO:0005524;GO:0016301;GO:0016740;GO:0016772;GO:0016773;GO:0017076;GO:0030554;GO:0032553;GO:0032555;GO:0032559;GO:0004697;GO:0005515	nucleotide binding;nucleoside binding;purine nucleoside binding;catalytic activity;protein kinase activity;protein serine/threonine kinase activity;binding;ATP binding;kinase activity;transferase activity	GO:0006464;GO:0006468;GO:0006793;GO:0006796;GO:0007154;GO:0007165;GO:0008152;GO:0009987;GO:0016310;GO:0019538;GO:0034960;GO:0043170;GO:0043283;GO:0043412;GO:0043687;GO:0044237;GO:0044238;GO:0044260;GO:0044267;GO:0050789;GO:0050794;GO:0065007;GO:0000187;GO:0001932;GO:0007257;GO:0009966;GO:0010627;GO:0010646;GO:0019220;GO:0019222;GO:0031323;GO:0031399;GO:0032268;GO:0033674;GO:0042325;GO:0043085;GO:…	protein modification process;protein amino acid phosphorylation;phosphorus metabolic process;phosphate metabolic process;cell communication;signal transduction;metabolic process;cellular process;phosphorylation;protein metabolic process	hsa:5585			K06071	2	1	1	1	1	1	1	1	1	1	1.1	1.1	1.1	104.67	948
79	2717;8682;9120	IPI00002816	Cathepsin F	CTSF	Cathepsin F	Q9UBX1;Q6FHS1	CATF_HUMAN	ENST00000310325		NP_003784	PF08246;PF00112	Inhibitor_I29;Peptidase_C1	Cathepsin propeptide inhibitor domain (I29);Papain family cysteine protease	GO:0000323;GO:0005764;GO:0005773;GO:0043226;GO:0043227;GO:0043229;GO:0043231;GO:0044424;GO:0044444;GO:0044464	lytic vacuole;lysosome;vacuole;organelle;membrane-bounded organelle;intracellular organelle;intracellular membrane-bounded organelle;intracellular part;cytoplasmic part;cell part	GO:0003824;GO:0004175;GO:0004197;GO:0008233;GO:0008234;GO:0016787;GO:0070011	catalytic activity;endopeptidase activity;cysteine-type endopeptidase activity;peptidase activity;cysteine-type peptidase activity;hydrolase activity;peptidase activity, acting on L-amino acid peptides	GO:0006508;GO:0008152;GO:0009056;GO:0009057;GO:0019538;GO:0030163;GO:0043170;GO:0043283;GO:0043285;GO:0044238	proteolysis;metabolic process;catabolic process;macromolecule catabolic process;protein metabolic process;protein catabolic process;macromolecule metabolic process;biopolymer metabolic process;biopolymer catabolic process;primary metabolic process	hsa:8722	ko04142		K01373	1	3	3	4	3	3	4	3	3	4	7.2	7.2	7.2	53.365	484
80	904;3580	IPI00002824;IPI00793531;IPI00792951;IPI00791139	Cysteine and glycine-rich protein 2;Smooth muscle cell LIM protein;LIM domain only protein 5	CSRP2;LMO5;SMLIM	Cysteine and glycine-rich protein 2;18 kDa protein;16 kDa protein;12 kDa protein	Q16527	CSRP2_HUMAN	ENST00000311083	OTTHUMP00000168573;OTTHUMP00000168576;OTTHUMP00000168575;OTTHUMP00000168574;OTTHUMP00000168577	NP_001312	PF00412	LIM	LIM domain	GO:0005634;GO:0043226;GO:0043227;GO:0043229;GO:0043231;GO:0044424;GO:0044464	nucleus;organelle;membrane-bounded organelle;intracellular organelle;intracellular membrane-bounded organelle;intracellular part;cell part	GO:0005488;GO:0008270;GO:0043167;GO:0043169;GO:0046872;GO:0046914	binding;zinc ion binding;ion binding;cation binding;metal ion binding;transition metal ion binding	GO:0008283;GO:0009653;GO:0009887;GO:0009987;GO:0016049;GO:0032502;GO:0040007	cell proliferation;anatomical structure morphogenesis;organ morphogenesis;cellular process;cell growth;developmental process;growth	hsa:1466			K09377	4	2	2	3	2	2	3	2	2	3	12.4	12.4	12.4	20.954	193
81	6982;8411	IPI00002857;IPI00221141;IPI00221143;IPI00221142	Mitogen-activated protein kinase 14;Mitogen-activated protein kinase p38 alpha;Cytokine suppressive anti-inflammatory drug-binding protein;MAX-interacting protein 2;MAP kinase MXI2;SAPK2A	MAPK14;CSBP;CSBP1;CSBP2;CSPB1;MXI2	Isoform CSBP2 of Mitogen-activated protein kinase 14;Isoform CSBP1 of Mitogen-activated protein kinase 14;Isoform Exip of Mitogen-activated protein kinase 14;Isoform Mxi2 of Mitogen-activated protein kinase 14	Q16539-1;Q16539;B4E0K5;Q16539-2;Q16539-4;Q16539-3;B5TY32;B5TY33;Q15454	MK14_HUMAN	ENST00000229794;ENST00000229795;ENST00000310795		NP_620581;NP_001306;NP_620583;NP_620582	PF00069	Pkinase	Protein kinase domain	GO:0005654;GO:0005829;GO:0044422;GO:0044424;GO:0044428;GO:0044444;GO:0044446;GO:0044464	nucleoplasm;cytosol;organelle part;intracellular part;nuclear part;cytoplasmic part;intracellular organelle part;cell part	GO:0000166;GO:0001882;GO:0001883;GO:0003824;GO:0004672;GO:0004674;GO:0004702;GO:0004707;GO:0004708;GO:0004712;GO:0004871;GO:0005057;GO:0005488;GO:0005515;GO:0005524;GO:0008339;GO:0016301;GO:0016740;GO:0016772;GO:0016773;GO:0016909;GO:0017076;GO:0030554;GO:0032553;GO:0032555;GO:0032559;GO:0060089	nucleotide binding;nucleoside binding;purine nucleoside binding;catalytic activity;protein kinase activity;protein serine/threonine kinase activity;receptor signaling protein serine/threonine kinase activity;MAP kinase activity;MAP kinase kinase activity	GO:0006928;GO:0006935;GO:0007154;GO:0007165;GO:0007242;GO:0007243;GO:0007264;GO:0007265;GO:0007610;GO:0007626;GO:0009605;GO:0009987;GO:0040011;GO:0042221;GO:0042330;GO:0050789;GO:0050794;GO:0050896;GO:0065007	cell motion;chemotaxis;cell communication;signal transduction;intracellular signaling cascade;protein kinase cascade;small GTPase mediated signal transduction;Ras protein signal transduction;behavior;locomotory behavior;response to external stimulus	hsa:1432	ko04010;ko04011;ko04370;ko04912;ko04914;ko04620;ko04660;ko04664;ko04670;ko05014;ko05120	MAPK signaling pathway;MAPK signaling pathway - yeast;VEGF signaling pathway;GnRH signaling pathway;Progesterone-mediated oocyte maturation;Toll-like receptor signaling pathway;T cell receptor signaling pathway;Fc epsilon RI signaling pathway;Leukocyte transendothelial migration;Amyotrophic lateral sclerosis (ALS);Epithelial cell signaling in Helicobacter pylori infection	K04441	4	2	2	2	2	2	2	2	2	2	12.2	12.2	12.2	41.293	360
82	195;248;295;2113;2398;2426;2463;2754;2986;5311;5316;5410;6268;6271;7010;7106;7191;7260;7842;8512;8651;8700;9271;9842;10056;10223	IPI00002966;IPI00031022;IPI00828021;IPI00295485	Heat shock 70 kDa protein 4;Heat shock 70-related protein APG-2;HSP70RY	HSPA4;APG2	Heat shock 70 kDa protein 4	P34932;B0AZS1;B0AZT0;B0AZU6;B4DH02;B4DIZ3;B4DN48;B4DSE8;B4DT47;B4DUS3;B4E0H6;B4E354;O14992;Q59GF8;Q7KYN0	HSP74_HUMAN	ENST00000304858	OTTHUMP00000159262	NP_002145	PF00012	HSP70	Hsp70 protein	GO:0005737;GO:0044424;GO:0044464	cytoplasm;intracellular part;cell part	GO:0000166;GO:0001882;GO:0001883;GO:0005488;GO:0005524;GO:0017076;GO:0030554;GO:0032553;GO:0032555;GO:0032559	nucleotide binding;nucleoside binding;purine nucleoside binding;binding;ATP binding;purine nucleotide binding;adenyl nucleotide binding;ribonucleotide binding;purine ribonucleotide binding;adenyl ribonucleotide binding	GO:0006461;GO:0006950;GO:0006986;GO:0009607;GO:0009987;GO:0010033;GO:0010926;GO:0016043;GO:0022607;GO:0034619;GO:0034621;GO:0034622;GO:0042221;GO:0043623;GO:0043933;GO:0050896;GO:0051131;GO:0051789;GO:0065003;GO:0070096	protein complex assembly;response to stress;response to unfolded protein;response to biotic stimulus;cellular process;response to organic substance;anatomical structure formation;cellular component organization;cellular component assembly	hsa:3308	ko04612	Antigen processing and presentation	K09489	4	26	26	44	26	26	44	26	26	44	43.9	43.9	43.9	94.33	840
83	461	IPI00477494;IPI00003084	Dr1-associated corepressor;Dr1-associated protein 1;Negative co-factor 2-alpha	DRAP1	Isoform 2 of Dr1-associated corepressor;Isoform 1 of Dr1-associated corepressor	Q14919-2;Q14919;Q14919-1	NC2A_HUMAN	ENST00000312515;ENST00000376991		NP_006433	PF00808	CBFD_NFYB_HMF	Histone-like transcription factor (CBF/NF-Y) and archaeal histone	GO:0005634;GO:0043226;GO:0043227;GO:0043229;GO:0043231;GO:0044424;GO:0044464	nucleus;organelle;membrane-bounded organelle;intracellular organelle;intracellular membrane-bounded organelle;intracellular part;cell part	GO:0003676;GO:0003677;GO:0003700;GO:0003712;GO:0003714;GO:0005488;GO:0005515;GO:0008134;GO:0016564;GO:0030528;GO:0043565	nucleic acid binding;DNA binding;transcription factor activity;transcription cofactor activity;transcription corepressor activity;binding;protein binding;transcription factor binding;transcription repressor activity;transcription regulator activity	GO:0000122;GO:0006139;GO:0006350;GO:0006355;GO:0006357;GO:0006807;GO:0008152;GO:0009058;GO:0009059;GO:0009889;GO:0009890;GO:0009892;GO:0009987;GO:0010468;GO:0010556;GO:0010558;GO:0010605;GO:0010629;GO:0016481;GO:0019219;GO:0019222;GO:0031323;GO:0031324;GO:0031326;GO:0031327;GO:0034645;GO:0034960;GO:0034961;GO:0043170;GO:0043283;GO:0043284;GO:0044237;GO:0044238;GO:0044249;GO:0044260;GO:0045449;GO:…	negative regulation of transcription from RNA polymerase II promoter;nucleobase, nucleoside, nucleotide and nucleic acid metabolic process;transcription;regulation of transcription, DNA-dependent;regulation of transcription from RNA polymerase II promoter	hsa:10589				2	1	1	1	1	1	1	1	1	1	5.2	5.2	5.2	23.205	212
84	4047;4236;5350;7726;8046;8092;8575;8623;10674	IPI00003128;IPI00182373;IPI00894468;IPI00657713;IPI00852618;IPI00853118;IPI00657829;IPI00657802;IPI00852922;IPI00852962	Prolyl 4-hydroxylase subunit alpha-2;4-PH alpha-2;Procollagen-proline,2-oxoglutarate-4-dioxygenase subunit alpha-2	P4HA2;UNQ290/PRO330	Isoform IIb of Prolyl 4-hydroxylase subunit alpha-2;Isoform IIa of Prolyl 4-hydroxylase subunit alpha-2	O15460-1;O15460;Q5HYD8;O15460-2;Q05DA4	P4HA2_HUMAN	ENST00000166534;ENST00000358760;ENST00000360568;ENST00000379100;ENST00000379104;ENST00000401867	OTTHUMP00000065966;OTTHUMP00000065968;OTTHUMP00000065967;OTTHUMP00000065969	NP_001136071;NP_004190;NP_001017973;NP_001017974;NP_001136070	PF03171;PF08336	2OG-FeII_Oxy;P4Ha_N	2OG-Fe(II) oxygenase superfamily;Prolyl 4-Hydroxylase alpha-subunit, N-terminal region	GO:0005783;GO:0005788;GO:0031974;GO:0043226;GO:0043227;GO:0043229;GO:0043231;GO:0043233;GO:0044422;GO:0044424;GO:0044432;GO:0044444;GO:0044446;GO:0044464;GO:0070013	endoplasmic reticulum;endoplasmic reticulum lumen;membrane-enclosed lumen;organelle;membrane-bounded organelle;intracellular organelle;intracellular membrane-bounded organelle;organelle lumen;organelle part;intracellular part;endoplasmic reticulum part	GO:0003824;GO:0004656;GO:0005488;GO:0005506;GO:0005515;GO:0009055;GO:0016491;GO:0016701;GO:0016702;GO:0016705;GO:0016706;GO:0019798;GO:0019842;GO:0031406;GO:0031418;GO:0031543;GO:0031545;GO:0043167;GO:0043169;GO:0046872;GO:0046914;GO:0051213	catalytic activity;procollagen-proline 4-dioxygenase activity;binding;iron ion binding;protein binding;electron carrier activity;oxidoreductase activity;oxidoreductase activity, acting on single donors with incorporation of molecular oxygen	GO:0008152;GO:0055114	metabolic process;oxidation reduction	hsa:8974	ko00330	Arginine and proline metabolism	K00472	10	9	9	12	9	9	12	9	9	12	21.5	21.5	21.5	60.901	535
85	1248;2647;4539;10174;10877	IPI00003176;IPI00902529;IPI00643586	Serine protease HTRA1;L56;Serine protease 11;cDNA FLJ34625 fis, clone KIDNE2015244, highly similar to Serine protease HTRA1 (EC 3.4.21.-)	HTRA1;HTRA;PRSS11	Serine protease HTRA1;cDNA FLJ34625 fis, clone KIDNE2015244, highly similar to Serine protease HTRA1	Q92743;B3KRN4	HTRA1_HUMAN;B3KRN4_HUMAN	ENST00000368984	OTTHUMP00000063514	NP_002766	PF07648;PF00595;PF00089	Kazal_2;PDZ;Trypsin	Kazal-type serine protease inhibitor domain;PDZ domain (Also known as DHR or GLGF);Trypsin	GO:0005615;GO:0044421	extracellular space;extracellular region part	GO:0003824;GO:0004175;GO:0004252;GO:0005488;GO:0005515;GO:0005520;GO:0008233;GO:0008236;GO:0016787;GO:0017171;GO:0019838;GO:0070011	catalytic activity;endopeptidase activity;serine-type endopeptidase activity;binding;protein binding;insulin-like growth factor binding;peptidase activity;serine-type peptidase activity;hydrolase activity;serine hydrolase activity;growth factor binding	GO:0001558;GO:0006508;GO:0008152;GO:0009056;GO:0009057;GO:0019538;GO:0030163;GO:0040008;GO:0043170;GO:0043283;GO:0043285;GO:0044238;GO:0050789;GO:0050794;GO:0065007	regulation of cell growth;proteolysis;metabolic process;catabolic process;macromolecule catabolic process;protein metabolic process;protein catabolic process;regulation of growth;macromolecule metabolic process;biopolymer metabolic process	hsa:5654			K08784	3	5	5	8	5	5	8	5	5	8	18.5	18.5	18.5	51.286	480
86	1300;5145;5618;6349	IPI00003217;IPI00514549;IPI00908513	Proteasome subunit beta type-7;Proteasome subunit Z;Macropain chain Z;Multicatalytic endopeptidase complex chain Z	PSMB7	Proteasome subunit beta type-7	Q99436;B2RAQ9;Q5TBG6;Q6IBT1;Q86U62	PSB7_HUMAN	ENST00000259457	OTTHUMP00000022798	NP_002790	PF00227	Proteasome	Proteasome A-type and B-type	GO:0005634;GO:0005829;GO:0005839;GO:0032991;GO:0043226;GO:0043227;GO:0043229;GO:0043231;GO:0043234;GO:0044424;GO:0044444;GO:0044464	nucleus;cytosol;proteasome core complex;macromolecular complex;organelle;membrane-bounded organelle;intracellular organelle;intracellular membrane-bounded organelle;protein complex;intracellular part;cytoplasmic part;cell part	GO:0003824;GO:0004175;GO:0004298;GO:0008233;GO:0016787;GO:0070003;GO:0070011	catalytic activity;endopeptidase activity;threonine-type endopeptidase activity;peptidase activity;hydrolase activity;threonine-type peptidase activity;peptidase activity, acting on L-amino acid peptides	GO:0006508;GO:0006511;GO:0008152;GO:0009056;GO:0009057;GO:0009987;GO:0010498;GO:0019538;GO:0019941;GO:0022402;GO:0030163;GO:0031145;GO:0034960;GO:0034962;GO:0043085;GO:0043086;GO:0043161;GO:0043170;GO:0043283;GO:0043285;GO:0043632;GO:0044092;GO:0044093;GO:0044237;GO:0044238;GO:0044248;GO:0044257;GO:0044260;GO:0044265;GO:0044267;GO:0050790;GO:0051340;GO:0051351;GO:0051352;GO:0051436;GO:0051437;GO:…	proteolysis;ubiquitin-dependent protein catabolic process;metabolic process;catabolic process;macromolecule catabolic process;cellular process;proteasomal protein catabolic process;protein metabolic process;modification-dependent protein catabolic process	hsa:5695	ko03050	Proteasome	K02739	3	4	4	7	4	4	7	4	4	7	22	22	22	29.965	277
87	1568;4423;8749;9434	IPI00003269	Beta-actin-like protein 2;Kappa-actin	ACTBL2	Beta-actin-like protein 2	Q562R1;B2RPJ1	ACTBL_HUMAN	ENST00000306758		NP_001017992	PF00022	Actin	Actin	GO:0005737;GO:0005856;GO:0043226;GO:0043228;GO:0043229;GO:0043232;GO:0044424;GO:0044464	cytoplasm;cytoskeleton;organelle;non-membrane-bounded organelle;intracellular organelle;intracellular non-membrane-bounded organelle;intracellular part;cell part	GO:0000166;GO:0001882;GO:0001883;GO:0005488;GO:0005515;GO:0005524;GO:0017076;GO:0030554;GO:0032553;GO:0032555;GO:0032559	nucleotide binding;nucleoside binding;purine nucleoside binding;binding;protein binding;ATP binding;purine nucleotide binding;adenyl nucleotide binding;ribonucleotide binding;purine ribonucleotide binding;adenyl ribonucleotide binding			hsa:345651				1	4	7	13	1	1	2	1	1	2	14.1	4.8	4.8	42.003	376
88	4900;6328;7600;7948	IPI00003327	ADP-ribosylation factor-like protein 3	ARL3;ARFL3	ADP-ribosylation factor-like protein 3	P36405	ARL3_HUMAN	ENST00000260746	OTTHUMP00000020373	NP_004302	PF00025	Arf	ADP-ribosylation factor family	GO:0000139;GO:0005634;GO:0005819;GO:0016020;GO:0031090;GO:0043226;GO:0043227;GO:0043228;GO:0043229;GO:0043231;GO:0043232;GO:0044422;GO:0044424;GO:0044430;GO:0044431;GO:0044444;GO:0044446;GO:0044464	Golgi membrane;nucleus;spindle;membrane;organelle membrane;organelle;membrane-bounded organelle;non-membrane-bounded organelle;intracellular organelle;intracellular membrane-bounded organelle;intracellular non-membrane-bounded organelle;organelle part	GO:0000166;GO:0000287;GO:0005488;GO:0005525;GO:0017076;GO:0019001;GO:0032553;GO:0032555;GO:0032561;GO:0043167;GO:0043169;GO:0046872	nucleotide binding;magnesium ion binding;binding;GTP binding;purine nucleotide binding;guanyl nucleotide binding;ribonucleotide binding;purine ribonucleotide binding;guanyl ribonucleotide binding;ion binding;cation binding;metal ion binding	GO:0007049;GO:0007154;GO:0007165;GO:0007242;GO:0007264;GO:0009987;GO:0050789;GO:0050794;GO:0051301;GO:0065007	cell cycle;cell communication;signal transduction;intracellular signaling cascade;small GTPase mediated signal transduction;cellular process;regulation of biological process;regulation of cellular process;cell division;biological regulation	hsa:403			K07944	1	4	4	6	4	4	6	4	4	6	33	33	33	20.455	182
89	94;335;5235;6001;6170;6233;8963;10125	IPI00003348;IPI00925530;IPI00790302;IPI00790896;IPI00924758;IPI00797969;IPI00012451;IPI00640949;IPI00029143;IPI00386304;IPI00791560	Guanine nucleotide-binding protein G(I)/G(S)/G(T) subunit beta-2;Transducin beta chain 2;G protein subunit beta-2;cDNA FLJ32188 fis, clone PLACE6002056, highly similar to Guanine nucleotide-binding protein G(I)/G(S)/G(T) subunit beta 2	GNB2	Guanine nucleotide-binding protein G(I)/G(S)/G(T) subunit beta-2;32 kDa protein;28 kDa protein;26 kDa protein;cDNA FLJ32188 fis, clone PLACE6002056, highly similar to Guanine nucleotide-binding protein G(I)/G(S)/G(T) subunit beta 2;17 kDa protein	P62879;Q6FHM2;B3KPU1	GBB2_HUMAN;B3KPU1_HUMAN	ENST00000303210;ENST00000393924;ENST00000393926	OTTHUMP00000025228;OTTHUMP00000174595;OTTHUMP00000174601;OTTHUMP00000174602;OTTHUMP00000211369;OTTHUMP00000211370;OTTHUMP00000174603;OTTHUMP00000174604;OTTHUMP00000211371;OTTHUMP00000211372;OTTHUMP00000174605	NP_005264	PF00400	WD40	WD domain, G-beta repeat			GO:0003824;GO:0003924;GO:0004871;GO:0016462;GO:0016787;GO:0016817;GO:0016818;GO:0017111;GO:0060089;GO:0005246;GO:0015457;GO:0016247	catalytic activity;GTPase activity;signal transducer activity;pyrophosphatase activity;hydrolase activity;hydrolase activity, acting on acid anhydrides;hydrolase activity, acting on acid anhydrides, in phosphorus-containing anhydrides	GO:0007154;GO:0007165;GO:0007166;GO:0007186;GO:0007242;GO:0009719;GO:0009725;GO:0009755;GO:0009987;GO:0010033;GO:0032870;GO:0042221;GO:0050789;GO:0050794;GO:0050896;GO:0051716;GO:0065007	cell communication;signal transduction;cell surface receptor linked signal transduction;G-protein coupled receptor protein signaling pathway;intracellular signaling cascade;response to endogenous stimulus;response to hormone stimulus	hsa:2783	ko04062	Chemokine signaling pathway	K04537	11	8	8	12	3	3	5	3	3	5	33.5	14.4	14.4	37.331	340
90	1645;2351;6199;6529;7687	IPI00645849;IPI00003351;IPI00006969;IPI00909747	Extracellular matrix protein 1;Secretory component p85	ECM1	Isoform 4 of Extracellular matrix protein 1;Isoform 1 of Extracellular matrix protein 1;Isoform 2 of Extracellular matrix protein 1	Q16610-4;Q16610;Q16610-1;Q16610-2	ECM1_HUMAN	ENST00000369047;ENST00000369049	OTTHUMP00000014933;OTTHUMP00000014932;OTTHUMP00000014934	NP_004416;NP_073155	PF05782	ECM1	Extracellular matrix protein 1 (ECM1)	GO:0005578;GO:0005615;GO:0031012;GO:0044421	proteinaceous extracellular matrix;extracellular space;extracellular matrix;extracellular region part	GO:0004871;GO:0060089	signal transducer activity;molecular transducer activity	GO:0009966;GO:0009967;GO:0010627;GO:0010646;GO:0010647;GO:0010740;GO:0043122;GO:0043123;GO:0048518;GO:0048522;GO:0050789;GO:0050794;GO:0065007	regulation of signal transduction;positive regulation of signal transduction;regulation of protein kinase cascade;regulation of cell communication;positive regulation of cell communication;positive regulation of protein kinase cascade	hsa:1893				4	5	5	6	5	5	6	5	5	6	13.2	13.2	13.2	63.563	567
91	418;550;1116;1618;2322;2797;4660;4788;4790;5139;5147;5450;5491;6556;7154;7409;8122;8562;8912;9080;9367;9582;9857;9858;9981;10200;10337	IPI00003362	78 kDa glucose-regulated protein;GRP 78;Heat shock 70 kDa protein 5;Immunoglobulin heavy chain-binding protein;Endoplasmic reticulum lumenal Ca(2+)-binding protein grp78	HSPA5;GRP78	HSPA5 protein	P11021;B0QZ61;B4DEF7;Q2KHP4	GRP78_HUMAN	ENST00000324460	OTTHUMP00000022124	NP_005338	PF00012	HSP70	Hsp70 protein	GO:0005634;GO:0005788;GO:0005793;GO:0009986;GO:0016021;GO:0016023;GO:0030176;GO:0031224;GO:0031227;GO:0031300;GO:0031301;GO:0031410;GO:0031974;GO:0031982;GO:0031988;GO:0042470;GO:0043226;GO:0043227;GO:0043229;GO:0043231;GO:0043233;GO:0044422;GO:0044424;GO:0044425;GO:0044432;GO:0044444;GO:0044446;GO:0044464;GO:0048471;GO:0048770;GO:0070013	nucleus;endoplasmic reticulum lumen;ER-Golgi intermediate compartment;cell surface;integral to membrane;cytoplasmic membrane-bounded vesicle;integral to endoplasmic reticulum membrane;intrinsic to membrane;intrinsic to endoplasmic reticulum membrane	GO:0000166;GO:0001882;GO:0001883;GO:0004857;GO:0004866;GO:0004869;GO:0005488;GO:0005509;GO:0005515;GO:0005524;GO:0017076;GO:0030234;GO:0030414;GO:0030554;GO:0030674;GO:0032553;GO:0032555;GO:0032559;GO:0043027;GO:0043028;GO:0043167;GO:0043169;GO:0046872;GO:0051082	nucleotide binding;nucleoside binding;purine nucleoside binding;enzyme inhibitor activity;endopeptidase inhibitor activity;cysteine-type endopeptidase inhibitor activity;binding;calcium ion binding;protein binding;ATP binding;purine nucleotide binding	GO:0006916;GO:0006950;GO:0007154;GO:0009267;GO:0009605;GO:0009987;GO:0009991;GO:0010466;GO:0010941;GO:0031667;GO:0031668;GO:0031669;GO:0033554;GO:0042149;GO:0042594;GO:0042981;GO:0043066;GO:0043067;GO:0043069;GO:0043086;GO:0043154;GO:0043281;GO:0044092;GO:0048519;GO:0048523;GO:0050789;GO:0050790;GO:0050793;GO:0050794;GO:0050896;GO:0051093;GO:0051336;GO:0051346;GO:0051716;GO:0052547;GO:0052548;GO:…	anti-apoptosis;response to stress;cell communication;cellular response to starvation;response to external stimulus;cellular process;response to extracellular stimulus;negative regulation of peptidase activity;regulation of cell death	hsa:3309			K09490	1	27	30	57	25	28	53	25	28	53	42.7	41.1	41.1	72.421	655
92	7393	IPI00003377;IPI00916448;IPI00744364;IPI00010204;IPI00939530;IPI00843996	Splicing factor, arginine/serine-rich 7;Splicing factor 9G8;Splicing factor, arginine/serine-rich 3;Pre-mRNA-splicing factor SRP20;cDNA FLJ52832, highly similar to Splicing factor, arginine/serine-rich 3;Splicing factor, arginine/serine-rich 3, isoform CRA_a	SFRS7;SFRS3;SRP20;hCG_14802	Isoform 1 of Splicing factor, arginine/serine-rich 7;27 kDa protein;cDNA FLJ59182, highly similar to Splicing factor, arginine/serine-rich 7;Splicing factor, arginine/serine-rich 3;Splicing factor, arginine/serine-rich 7, 35kDa, isoform CRA_a;Splicing fact	Q16629-1;Q16629;Q564D3;Q16629-3;B4DEK2;P84103;B2R6F3;Q16629-2;A6NNE8;B4E241	SFRS7_HUMAN;SFRS3_HUMAN;B4E241_HUMAN	ENST00000313117;ENST00000378857;ENST00000378869;ENST00000373715;ENST00000339436	OTTHUMP00000128261;OTTHUMP00000203974;OTTHUMP00000203928;OTTHUMP00000203973;OTTHUMP00000016294;OTTHUMP00000203933;OTTHUMP00000203972	NP_001026854;NP_003008	PF00076;PF00098	RRM_1;zf-CCHC	RNA recognition motif. (a.k.a. RRM, RBD, or RNP domain);Zinc knuckle	GO:0005634;GO:0043226;GO:0043227;GO:0043229;GO:0043231;GO:0044424;GO:0044464	nucleus;organelle;membrane-bounded organelle;intracellular organelle;intracellular membrane-bounded organelle;intracellular part;cell part	GO:0000166;GO:0003676;GO:0003723;GO:0005488;GO:0005515;GO:0008270;GO:0043167;GO:0043169;GO:0046872;GO:0046914	nucleotide binding;nucleic acid binding;RNA binding;binding;protein binding;zinc ion binding;ion binding;cation binding;metal ion binding;transition metal ion binding	GO:0000375;GO:0000377;GO:0000398;GO:0006139;GO:0006396;GO:0006397;GO:0006807;GO:0008152;GO:0008380;GO:0009987;GO:0016070;GO:0016071;GO:0034960;GO:0043170;GO:0043283;GO:0044237;GO:0044238;GO:0044260	RNA splicing, via transesterification reactions;RNA splicing, via transesterification reactions with bulged adenosine as nucleophile;nuclear mRNA splicing, via spliceosome;nucleobase, nucleoside, nucleotide and nucleic acid metabolic process	hsa:6432;hsa:6428				6	1	1	1	1	1	1	1	1	1	5.9	5.9	5.9	27.366	238
93	340;2479;2511;5455;5511;5715;6797;8194;8543;10003;10982	IPI00794221;IPI00003406;IPI00295624	Putative uncharacterized protein DBN1;Drebrin;Developmentally-regulated brain protein	DBN1;D0S117E	Putative uncharacterized protein DBN1;Isoform 1 of Drebrin;Isoform 2 of Drebrin	A8MV58;Q16643-1;Q16643;B3KSQ7;B7Z2Z0;Q16643-2	A8MV58_HUMAN;DREB_HUMAN	ENST00000393565;ENST00000292385;ENST00000309007;ENST00000393563	OTTHUMP00000165798;OTTHUMP00000161448;OTTHUMP00000161449	NP_004386;NP_543157	PF00241	Cofilin_ADF	Cofilin/tropomyosin-type actin-binding protein	GO:0005622;GO:0044464;GO:0005737;GO:0030425;GO:0042641;GO:0042995;GO:0043005;GO:0044422;GO:0044424;GO:0044430;GO:0044446	intracellular;cell part;cytoplasm;dendrite;actomyosin;cell projection;neuron projection;organelle part;intracellular part;cytoskeletal part;intracellular organelle part	GO:0003779;GO:0005488;GO:0005515;GO:0008092;GO:0005522	actin binding;binding;protein binding;cytoskeletal protein binding;profilin binding	GO:0006996;GO:0007010;GO:0007015;GO:0009987;GO:0010646;GO:0010975;GO:0016043;GO:0030029;GO:0030036;GO:0031344;GO:0031644;GO:0044057;GO:0045595;GO:0045664;GO:0048167;GO:0048168;GO:0050767;GO:0050773;GO:0050789;GO:0050793;GO:0050794;GO:0050804;GO:0051128;GO:0051239;GO:0051960;GO:0051969;GO:0060284;GO:0065007	organelle organization;cytoskeleton organization;actin filament organization;cellular process;regulation of cell communication;regulation of neuron projection development;cellular component organization;actin filament-based process	hsa:1627				3	11	11	18	11	11	18	11	11	18	18.8	18.8	18.8	76.299	695
94	2163;6560	IPI00003438	DnaJ homolog subfamily C member 8;Splicing protein spf31	DNAJC8;SPF31;HSPC315;HSPC331	DnaJ homolog subfamily C member 8	O75937;B4DUU4	DNJC8_HUMAN	ENST00000263697	OTTHUMP00000003646	NP_055095	PF00226	DnaJ	DnaJ domain			GO:0005488;GO:0005515;GO:0031072	binding;protein binding;heat shock protein binding	GO:0000375;GO:0000377;GO:0000398;GO:0006139;GO:0006396;GO:0006397;GO:0006807;GO:0008152;GO:0008380;GO:0009987;GO:0016070;GO:0016071;GO:0034960;GO:0043170;GO:0043283;GO:0044237;GO:0044238;GO:0044260	RNA splicing, via transesterification reactions;RNA splicing, via transesterification reactions with bulged adenosine as nucleophile;nuclear mRNA splicing, via spliceosome;nucleobase, nucleoside, nucleotide and nucleic acid metabolic process	hsa:22826			K09528	1	2	2	3	2	2	3	2	2	3	17.8	17.8	17.8	29.841	253
95	2344;2766	IPI00003479;IPI00874012	Mitogen-activated protein kinase 1;Extracellular signal-regulated kinase 2;Mitogen-activated protein kinase 2;p42-MAPK;ERT1;Extracellular signal-regulated kinase-2 splice variant	MAPK1;ERK2;PRKM1;PRKM2	Mitogen-activated protein kinase 1;Extracellular signal-regulated kinase-2 splice variant	P28482;B4DHN0;Q1HBJ4;Q499G7;A8CZ64	MK01_HUMAN;A8CZ64_HUMAN	ENST00000215832;ENST00000398822	OTTHUMP00000028754;OTTHUMP00000174492	NP_002736;NP_620407	PF00069	Pkinase	Protein kinase domain	GO:0005654;GO:0005829;GO:0005856;GO:0043226;GO:0043228;GO:0043229;GO:0043232;GO:0044422;GO:0044424;GO:0044428;GO:0044444;GO:0044446;GO:0044464	nucleoplasm;cytosol;cytoskeleton;organelle;non-membrane-bounded organelle;intracellular organelle;intracellular non-membrane-bounded organelle;organelle part;intracellular part;nuclear part;cytoplasmic part;intracellular organelle part;cell part	GO:0000166;GO:0001882;GO:0001883;GO:0005488;GO:0005524;GO:0017076;GO:0030554;GO:0032553;GO:0032555;GO:0032559;GO:0003824;GO:0004672;GO:0004674;GO:0004702;GO:0004707;GO:0004871;GO:0005057;GO:0016301;GO:0016740;GO:0016772;GO:0016773;GO:0060089	nucleotide binding;nucleoside binding;purine nucleoside binding;binding;ATP binding;purine nucleotide binding;adenyl nucleotide binding;ribonucleotide binding;purine ribonucleotide binding;adenyl ribonucleotide binding;catalytic activity	GO:0006917;GO:0006935;GO:0007049;GO:0007154;GO:0007165;GO:0007242;GO:0007264;GO:0007265;GO:0007267;GO:0007268;GO:0007610;GO:0007626;GO:0009605;GO:0009987;GO:0010941;GO:0010942;GO:0012502;GO:0040011;GO:0042221;GO:0042330;GO:0042981;GO:0043065;GO:0043067;GO:0043068;GO:0044419;GO:0048518;GO:0048522;GO:0050789;GO:0050793;GO:0050794;GO:0050896;GO:0051094;GO:0051704;GO:0065007;GO:0006464;GO:0006468;GO:…	induction of apoptosis;chemotaxis;cell cycle;cell communication;signal transduction;intracellular signaling cascade;small GTPase mediated signal transduction;Ras protein signal transduction;cell-cell signaling;synaptic transmission;behavior	hsa:5594	ko04010;ko04013;ko04012;ko04350;ko04370;ko04150;ko04810;ko04510;ko04520;ko04540;ko04270;ko04910;ko04912;ko04914;ko04916;ko04620;ko04650;ko04660;ko04662;ko04664;ko04062;ko04720;ko04730;ko04320;ko04360;ko05200;ko05210;ko05212;ko05214;ko05216;ko05221;ko05220;ko05218;ko05211;ko05219;ko05215;ko05213;ko05223;ko05010;ko04930	MAPK signaling pathway;MAPK signaling pathway - fly;ErbB signaling pathway;TGF-beta signaling pathway;VEGF signaling pathway;mTOR signaling pathway;Regulation of actin cytoskeleton;Focal adhesion;Adherens junction;Gap junction;Vascular smooth muscle contraction;Insulin signaling pathway;GnRH signaling pathway;Progesterone-mediated oocyte maturation;Melanogenesis;Toll-like receptor signaling pathw…	K04371	2	2	2	3	2	2	3	2	2	3	5.3	5.3	5.3	41.389	360
96	3636;10631	IPI00003519;IPI00917777;IPI00903143	116 kDa U5 small nuclear ribonucleoprotein component;U5 snRNP-specific protein, 116 kDa;Elongation factor Tu GTP-binding domain-containing protein 2;cDNA FLJ59627, highly similar to 116 kDa U5 small nuclear ribonucleoprotein component;cDNA, FLJ78997, highly similar to 116 kDa U5 small nuclear ribonucleoprotein component;cDNA FLJ44205 fis, clone THYMU3001379, highly similar to 116 kDa U5 small nuc…	EFTUD2;KIAA0031;SNRP116	116 kDa U5 small nuclear ribonucleoprotein component;elongation factor Tu GTP binding domain containing 2 isoform b;cDNA FLJ44205 fis, clone THYMU3001379, highly similar to 116 kDa U5 small nuclear ribonucleoprotein component	Q15029;A8KAP3;B3KX19;B4DMC0;Q6IBM8;B4DK30;B4DZB1;Q8IXJ3;B3KWY2	U5S1_HUMAN;B4DK30_HUMAN;B3KWY2_HUMAN	ENST00000262414	OTTHUMP00000181883	NP_004238;NP_001136077	PF00679;PF03764;PF00009;PF03144	EFG_C;EFG_IV;GTP_EFTU;GTP_EFTU_D2	Elongation factor G C-terminus;Elongation factor G, domain IV;Elongation factor Tu GTP binding domain;Elongation factor Tu domain 2	GO:0005681;GO:0030529;GO:0032991;GO:0044422;GO:0044424;GO:0044428;GO:0044446;GO:0044464;GO:0005634;GO:0043226;GO:0043227;GO:0043229;GO:0043231	spliceosomal complex;ribonucleoprotein complex;macromolecular complex;organelle part;intracellular part;nuclear part;intracellular organelle part;cell part;nucleus;organelle;membrane-bounded organelle;intracellular organelle	GO:0000166;GO:0003824;GO:0003924;GO:0005488;GO:0005515;GO:0005525;GO:0016462;GO:0016787;GO:0016817;GO:0016818;GO:0017076;GO:0017111;GO:0019001;GO:0032553;GO:0032555;GO:0032561;GO:0003676	nucleotide binding;catalytic activity;GTPase activity;binding;protein binding;GTP binding;pyrophosphatase activity;hydrolase activity;hydrolase activity, acting on acid anhydrides	GO:0000375;GO:0000377;GO:0000398;GO:0006139;GO:0006396;GO:0006397;GO:0006807;GO:0008152;GO:0008380;GO:0009987;GO:0016070;GO:0016071;GO:0034960;GO:0043170;GO:0043283;GO:0044237;GO:0044238;GO:0044260	RNA splicing, via transesterification reactions;RNA splicing, via transesterification reactions with bulged adenosine as nucleophile;nuclear mRNA splicing, via spliceosome;nucleobase, nucleoside, nucleotide and nucleic acid metabolic process	hsa:9343				3	2	2	2	1	1	1	1	1	1	2	0.9	0.9	109.43	972
97	1934;6235	IPI00003527;IPI00794755;IPI00902652	Na(+)/H(+) exchange regulatory cofactor NHE-RF1;Ezrin-radixin-moesin-binding phosphoprotein 50;Regulatory cofactor of Na(+)/H(+) exchanger;Sodium-hydrogen exchanger regulatory factor 1;Solute carrier family 9 isoform A3 regulatory factor 1;cDNA FLJ37148 fis, clone BRACE2025333, highly similar to Homo sapiens Na+/H+ exchange regulatory co-factor (NHERF) mRNA	SLC9A3R1;NHERF;NHERF1	Na(+)/H(+) exchange regulatory cofactor NHE-RF1;26 kDa protein;cDNA FLJ37148 fis, clone BRACE2025333, highly similar to Homo sapiens Na+/H+ exchange regulatory co-factor (NHERF) mRNA	O14745;B2R6A3;B3KY21;B3KSV9	NHRF1_HUMAN;B3KSV9_HUMAN	ENST00000262613	OTTHUMP00000182279;OTTHUMP00000182280	NP_004243	PF09007;PF00595	EBP50_C-term;PDZ	EBP50, C-terminal;PDZ domain (Also known as DHR or GLGF)	GO:0001726;GO:0005856;GO:0005902;GO:0012505;GO:0015629;GO:0030175;GO:0042995;GO:0043226;GO:0043228;GO:0043229;GO:0043232;GO:0044424;GO:0044464	ruffle;cytoskeleton;microvillus;endomembrane system;actin cytoskeleton;filopodium;cell projection;organelle;non-membrane-bounded organelle;intracellular organelle;intracellular non-membrane-bounded organelle;intracellular part;cell part	GO:0001664;GO:0005102;GO:0005488;GO:0005515;GO:0019904;GO:0030165;GO:0031690;GO:0031698	G-protein-coupled receptor binding;receptor binding;binding;protein binding;protein domain specific binding;PDZ domain binding;adrenergic receptor binding;beta-2 adrenergic receptor binding	GO:0006461;GO:0007154;GO:0007165;GO:0007166;GO:0009987;GO:0010926;GO:0016043;GO:0016055;GO:0022607;GO:0022898;GO:0032409;GO:0032412;GO:0032415;GO:0032879;GO:0034762;GO:0043933;GO:0050789;GO:0050794;GO:0051049;GO:0065003;GO:0065007;GO:0065009	protein complex assembly;cell communication;signal transduction;cell surface receptor linked signal transduction;cellular process;anatomical structure formation;cellular component organization;Wnt receptor signaling pathway;cellular component assembly	hsa:9368				3	2	2	2	2	2	2	2	2	2	8.7	8.7	8.7	38.868	358
98	411	IPI00003588;IPI00913838	Eukaryotic translation elongation factor 1 epsilon-1;Multisynthetase complex auxiliary component p18;Elongation factor p18	EEF1E1;AIMP3;P18	Eukaryotic translation elongation factor 1 epsilon-1;eukaryotic translation elongation factor 1 epsilon 1 isoform 2	O43324	MCA3_HUMAN	ENST00000379715	OTTHUMP00000016008	NP_004271;NP_001129122	PF00043	GST_C	Glutathione S-transferase, C-terminal domain	GO:0005634;GO:0005737;GO:0043226;GO:0043227;GO:0043229;GO:0043231;GO:0044424;GO:0044464	nucleus;cytoplasm;organelle;membrane-bounded organelle;intracellular organelle;intracellular membrane-bounded organelle;intracellular part;cell part			GO:0006412;GO:0008152;GO:0008285;GO:0009058;GO:0009059;GO:0009966;GO:0009967;GO:0009987;GO:0010646;GO:0010647;GO:0010941;GO:0010942;GO:0019538;GO:0034645;GO:0034960;GO:0034961;GO:0042127;GO:0042981;GO:0043065;GO:0043067;GO:0043068;GO:0043170;GO:0043283;GO:0043284;GO:0043516;GO:0043517;GO:0044237;GO:0044238;GO:0044249;GO:0044260;GO:0044267;GO:0048518;GO:0048519;GO:0048522;GO:0048523;GO:0048583;GO:…	translation;metabolic process;negative regulation of cell proliferation;biosynthetic process;macromolecule biosynthetic process;regulation of signal transduction;positive regulation of signal transduction;cellular process;regulation of cell communication					2	1	1	1	1	1	1	1	1	1	5.7	5.7	5.7	19.81	174
99	61;349;857;1154;1244;1740;1821;2304;2602;2911;4233;5251;5327;5529;5662;5689;5978;6713;7219;7357;8075;8253;9725;9920;10059	IPI00003590;IPI00872013;IPI00465016;IPI00015916;IPI00645742	Sulfhydryl oxidase 1;Quiescin Q6;Putative uncharacterized protein QSOX1	QSOX1;QSCN6;UNQ2520/PRO6013	Isoform 1 of Sulfhydryl oxidase 1;Putative uncharacterized protein QSOX1;Isoform 2 of Sulfhydryl oxidase 1;Bone-derived growth factor (Fragment)	O00391-1;O00391;A8K477;A8K4C2;A8MXT8;O00391-2;A8MU52;Q13876	QSOX1_HUMAN;A8MXT8_HUMAN;A8MU52_HUMAN	ENST00000367600;ENST00000367602;ENST00000392029;ENST00000392031	OTTHUMP00000033189;OTTHUMP00000039111	NP_002817;NP_001004128	PF04777;PF00085	Evr1_Alr;Thioredoxin	Erv1 / Alr family;Thioredoxin	GO:0005615;GO:0016021;GO:0030173;GO:0031224;GO:0031228;GO:0031300;GO:0031301;GO:0044421;GO:0044422;GO:0044424;GO:0044425;GO:0044431;GO:0044444;GO:0044446;GO:0044464	extracellular space;integral to membrane;integral to Golgi membrane;intrinsic to membrane;intrinsic to Golgi membrane;intrinsic to organelle membrane;integral to organelle membrane;extracellular region part;organelle part;intracellular part;membrane part	GO:0003824;GO:0016491;GO:0016667;GO:0016670;GO:0016971;GO:0016972	catalytic activity;oxidoreductase activity;oxidoreductase activity, acting on sulfur group of donors;oxidoreductase activity, acting on sulfur group of donors, oxygen as acceptor;flavin-linked sulfhydryl oxidase activity;thiol oxidase activity	GO:0006457;GO:0006464;GO:0006467;GO:0008152;GO:0009987;GO:0019538;GO:0019725;GO:0034960;GO:0042592;GO:0043170;GO:0043283;GO:0043412;GO:0043687;GO:0044237;GO:0044238;GO:0044260;GO:0044267;GO:0045454;GO:0050789;GO:0050794;GO:0055114;GO:0065007;GO:0065008	protein folding;protein modification process;protein thiol-disulfide exchange;metabolic process;cellular process;protein metabolic process;cellular homeostasis;cellular biopolymer metabolic process;homeostatic process;macromolecule metabolic process	hsa:5768			K10758	5	25	26	51	25	26	51	25	26	51	46.5	46.5	46.5	82.577	747
100	9568	IPI00003648;IPI00218887;IPI00218888	Poliovirus receptor-related protein 1;Herpes virus entry mediator C;Nectin-1;Herpesvirus Ig-like receptor	PVRL1;HVEC;PRR1	Isoform Delta of Poliovirus receptor-related protein 1;Isoform Alpha of Poliovirus receptor-related protein 1;Isoform Gamma of Poliovirus receptor-related protein 1	Q15223-1;Q15223;Q6SYC1;Q15223-2;Q6SYC0;Q15223-3;Q6SYC2;Q8WXR2;Q8WXR3	PVRL1_HUMAN	ENST00000264025;ENST00000340882;ENST00000341398		NP_002846;NP_976030;NP_976031	PF08205;PF00047;PF07686	C2-set_2;ig;V-set	CD80-like C2-set immunoglobulin domain;Immunoglobulin domain;Immunoglobulin V-set domain	GO:0005576;GO:0005911;GO:0005912;GO:0005913;GO:0016021;GO:0030054;GO:0031224;GO:0044425;GO:0044459;GO:0044464;GO:0070161	extracellular region;cell-cell junction;adherens junction;cell-cell adherens junction;integral to membrane;cell junction;intrinsic to membrane;membrane part;plasma membrane part;cell part;anchoring junction	GO:0004871;GO:0004872;GO:0005488;GO:0005515;GO:0015026;GO:0042802;GO:0042803;GO:0046983;GO:0050839;GO:0060089	signal transducer activity;receptor activity;binding;protein binding;coreceptor activity;identical protein binding;protein homodimerization activity;protein dimerization activity;cell adhesion molecule binding;molecular transducer activity	GO:0002376;GO:0006955;GO:0007155;GO:0007156;GO:0007157;GO:0009987;GO:0016337;GO:0022610;GO:0030260;GO:0040011;GO:0044409;GO:0044419;GO:0046718;GO:0050896;GO:0051701;GO:0051704;GO:0051806;GO:0051828;GO:0052126;GO:0052192	immune system process;immune response;cell adhesion;homophilic cell adhesion;heterophilic cell adhesion;cellular process;cell-cell adhesion;biological adhesion;entry into host cell;locomotion;entry into host;interspecies interaction between organisms	hsa:5818	ko04514;ko04520	Cell adhesion molecules (CAMs);Adherens junction	K06081	3	1	1	1	1	1	1	1	1	1	2.7	2.7	2.7	57.157	517
101	7787	IPI00003766	Protein ETHE1, mitochondrial;Ethylmalonic encephalopathy protein 1;Hepatoma subtracted clone one protein	ETHE1;HSCO	Protein ETHE1, mitochondrial	O95571;B2RCZ7	ETHE1_HUMAN	ENST00000292147	OTTHUMP00000078252	NP_055112	PF00753	Lactamase_B	Metallo-beta-lactamase superfamily	GO:0005634;GO:0005759;GO:0043226;GO:0043227;GO:0043229;GO:0043231;GO:0044422;GO:0044424;GO:0044429;GO:0044444;GO:0044446;GO:0044464	nucleus;mitochondrial matrix;organelle;membrane-bounded organelle;intracellular organelle;intracellular membrane-bounded organelle;organelle part;intracellular part;mitochondrial part;cytoplasmic part;intracellular organelle part;cell part	GO:0003824;GO:0005488;GO:0008270;GO:0016787;GO:0043167;GO:0043169;GO:0046872;GO:0046914	catalytic activity;binding;zinc ion binding;hydrolase activity;ion binding;cation binding;metal ion binding;transition metal ion binding			hsa:23474				1	1	1	1	1	1	1	1	1	1	6.7	6.7	6.7	27.873	254
102	7404;10362	IPI00644697;IPI00003799	Heme-binding protein 2;Placental protein 23;Protein SOUL	HEBP2;C6orf34;SOUL	HEBP2 protein (Fragment);Isoform 2 of Heme-binding protein 2	Q9Y5Z4-1;Q9Y5Z4;Q05DB4;Q9Y5Z4-2	HEBP2_HUMAN	ENST00000058691	OTTHUMP00000017296	NP_055135	PF04832	SOUL	SOUL heme-binding protein	GO:0005737;GO:0044424;GO:0044464	cytoplasm;intracellular part;cell part					hsa:23593				2	2	2	4	2	2	4	2	2	4	11.7	11.7	11.7	24.029	214
103	3779;4554;5010;6950;8305;8939;9099;9902	IPI00003802;IPI00220303;IPI00027703;IPI00943037	Alpha-mannosidase 2;Alpha-mannosidase II;Mannosyl-oligosaccharide 1,3-1,6-alpha-mannosidase;Golgi alpha-mannosidase II;Mannosidase alpha class 2A member 1	MAN2A1;MANA2	Alpha-mannosidase 2	Q16706;A5PKX5;Q49A69	MA2A1_HUMAN	ENST00000261483		NP_002363	PF09261;PF01074;PF07748	Alpha-mann_mid;Glyco_hydro_38;Glyco_hydro_38C	Alpha mannosidase, middle domain;Glycosyl hydrolases family 38 N-terminal domain;Glycosyl hydrolases family 38 C-terminal domain	GO:0000139;GO:0016020;GO:0016021;GO:0031090;GO:0031224;GO:0044422;GO:0044424;GO:0044425;GO:0044431;GO:0044444;GO:0044446;GO:0044464	Golgi membrane;membrane;integral to membrane;organelle membrane;intrinsic to membrane;organelle part;intracellular part;membrane part;Golgi apparatus part;cytoplasmic part;intracellular organelle part;cell part	GO:0003824;GO:0004553;GO:0004559;GO:0004572;GO:0005488;GO:0008270;GO:0015923;GO:0015924;GO:0016787;GO:0016798;GO:0030246;GO:0043167;GO:0043169;GO:0046872;GO:0046914	catalytic activity;hydrolase activity, hydrolyzing O-glycosyl compounds;alpha-mannosidase activity;mannosyl-oligosaccharide 1,3-1,6-alpha-mannosidase activity;binding;zinc ion binding;mannosidase activity;mannosyl-oligosaccharide mannosidase activity	GO:0005975;GO:0005996;GO:0006013;GO:0006066;GO:0008152;GO:0019318;GO:0044238	carbohydrate metabolic process;monosaccharide metabolic process;mannose metabolic process;alcohol metabolic process;metabolic process;hexose metabolic process;primary metabolic process	hsa:4124	ko00510	N-Glycan biosynthesis	K01231	4	8	8	13	8	8	13	8	8	13	7.4	7.4	7.4	131.14	1144
104	2170;3262	IPI00003807;IPI00925377;IPI00909518;IPI00922425	Lysosomal acid phosphatase;cDNA FLJ52440, highly similar to Lysosomal acid phosphatase (EC 3.1.3.2);cDNA FLJ51058, highly similar to Lysosomal acid phosphatase (EC 3.1.3.2);cDNA FLJ51106, highly similar to Lysosomal acid phosphatase (EC 3.1.3.2)	ACP2	Lysosomal acid phosphatase;cDNA FLJ52440, highly similar to Lysosomal acid phosphatase;acid phosphatase 2, lysosomal isoform 2;cDNA FLJ51106, highly similar to Lysosomal acid phosphatase	P11117;B7Z552;B7Z6L8;B7Z7D2;B7Z8T9;B7Z4Z2;B7Z5T5;B7Z6U3;B7Z6T8	PPAL_HUMAN;B7Z4Z2_HUMAN;B7Z5T5_HUMAN;B7Z6T8_HUMAN	ENST00000256997		NP_001601;NP_001124536	PF00328	Acid_phosphat_A	Histidine acid phosphatase	GO:0005765;GO:0005774;GO:0005775;GO:0016020;GO:0016021;GO:0031090;GO:0031224;GO:0031974;GO:0043202;GO:0043233;GO:0044422;GO:0044424;GO:0044425;GO:0044437;GO:0044444;GO:0044446;GO:0044464;GO:0070013	lysosomal membrane;vacuolar membrane;vacuolar lumen;membrane;integral to membrane;organelle membrane;intrinsic to membrane;membrane-enclosed lumen;lysosomal lumen;organelle lumen;organelle part;intracellular part;membrane part;vacuolar part	GO:0003824;GO:0003993;GO:0016787;GO:0016788;GO:0016791;GO:0042578	catalytic activity;acid phosphatase activity;hydrolase activity;hydrolase activity, acting on ester bonds;phosphatase activity;phosphoric ester hydrolase activity							4	2	2	4	2	2	4	2	2	4	5	5	5	48.344	423
105	2130;8113	IPI00166392;IPI00003813;IPI00942016	Cell adhesion molecule 1;Immunoglobulin superfamily member 4;Nectin-like protein 2;Tumor suppressor in lung cancer 1;Synaptic cell adhesion molecule;Spermatogenic immunoglobulin superfamily;Putative uncharacterized protein DKFZp686F1789	CADM1;IGSF4;NECL2;SYNCAM;TSLC1;DKFZp686F1789	Similar to Cell adhesion molecule 1 precursor;Isoform 1 of Cell adhesion molecule 1;Putative uncharacterized protein DKFZp686F1789	Q9BY67-2;Q9BY67;A0A4Z1;A4FVB5;Q9BY67-1;Q6MZK6	CADM1_HUMAN;Q6MZK6_HUMAN	ENST00000331581;ENST00000404468		NP_001091987;NP_055148	PF08205;PF00047;PF07686	C2-set_2;ig;V-set	CD80-like C2-set immunoglobulin domain;Immunoglobulin domain;Immunoglobulin V-set domain	GO:0005911;GO:0016021;GO:0016323;GO:0030054;GO:0031224;GO:0044425;GO:0044459;GO:0044464	cell-cell junction;integral to membrane;basolateral plasma membrane;cell junction;intrinsic to membrane;membrane part;plasma membrane part;cell part	GO:0005102;GO:0005488;GO:0005515;GO:0008022;GO:0019904;GO:0030165;GO:0042802;GO:0042803;GO:0046983	receptor binding;binding;protein binding;protein C-terminus binding;protein domain specific binding;PDZ domain binding;identical protein binding;protein homodimerization activity;protein dimerization activity	GO:0001817;GO:0001910;GO:0001912;GO:0002376;GO:0002682;GO:0002684;GO:0002697;GO:0002699;GO:0002703;GO:0002705;GO:0002706;GO:0002708;GO:0002715;GO:0002717;GO:0006915;GO:0006955;GO:0007049;GO:0007155;GO:0007156;GO:0007157;GO:0007275;GO:0007276;GO:0007283;GO:0008037;GO:0008219;GO:0009987;GO:0012501;GO:0016265;GO:0016337;GO:0022414;GO:0022610;GO:0030154;GO:0031341;GO:0031343;GO:0031347;GO:0031349;GO:…	regulation of cytokine production;regulation of leukocyte mediated cytotoxicity;positive regulation of leukocyte mediated cytotoxicity;immune system process;regulation of immune system process;positive regulation of immune system process	hsa:23705	ko04514	Cell adhesion molecules (CAMs)	K06781	3	2	2	4	2	2	4	2	2	4	8.4	8.4	8.4	48.647	443
106	158;194;3182;4588;8359;8874;10760	IPI00794402;IPI00003815;IPI00796541;IPI00872531;IPI00793767;IPI00791180;IPI00797560;IPI00797924	Rho GDP-dissociation inhibitor 1;Rho-GDI alpha;Putative uncharacterized protein ENSP00000383556;cDNA FLJ50748, highly similar to Rho GDP-dissociation inhibitor 1	ARHGDIA;GDIA1	28 kDa protein;Rho GDP-dissociation inhibitor 1;26 kDa protein;Putative uncharacterized protein ENSP00000383556;22 kDa protein;9 kDa protein;cDNA FLJ50748, highly similar to Rho GDP-dissociation inhibitor 1	P52565;B2R5X1;Q6IBM5;A8MXW0;B4DDD3	GDIR1_HUMAN;A8MXW0_HUMAN;B4DDD3_HUMAN	ENST00000269321;ENST00000400721	OTTHUMP00000182664;OTTHUMP00000182661;OTTHUMP00000182662;OTTHUMP00000182663;OTTHUMP00000182667;OTTHUMP00000182665	NP_004300	PF02115	Rho_GDI	RHO protein GDP dissociation inhibitor	GO:0005737;GO:0005856;GO:0043226;GO:0043228;GO:0043229;GO:0043232;GO:0044424;GO:0044464	cytoplasm;cytoskeleton;organelle;non-membrane-bounded organelle;intracellular organelle;intracellular non-membrane-bounded organelle;intracellular part;cell part	GO:0005083;GO:0005092;GO:0005094;GO:0005096;GO:0005488;GO:0005515;GO:0008047;GO:0030234;GO:0030695;GO:0042802;GO:0060589	small GTPase regulator activity;GDP-dissociation inhibitor activity;Rho GDP-dissociation inhibitor activity;GTPase activator activity;binding;protein binding;enzyme activator activity;enzyme regulator activity;GTPase regulator activity	GO:0006916;GO:0006928;GO:0007154;GO:0007162;GO:0007165;GO:0007242;GO:0007264;GO:0007265;GO:0007266;GO:0009987;GO:0010941;GO:0030155;GO:0042981;GO:0043066;GO:0043067;GO:0043069;GO:0048519;GO:0048523;GO:0050789;GO:0050793;GO:0050794;GO:0051093;GO:0060548;GO:0065007	anti-apoptosis;cell motion;cell communication;negative regulation of cell adhesion;signal transduction;intracellular signaling cascade;small GTPase mediated signal transduction;Ras protein signal transduction;Rho protein signal transduction	hsa:396				8	7	7	12	7	7	12	7	7	12	41.4	41.4	41.4	27.518	249
107	739;6552	IPI00003817;IPI00792758;IPI00792537;IPI00791712;IPI00794454	Rho GDP-dissociation inhibitor 2;Rho-GDI beta;Ly-GDI	ARHGDIB;GDIA2;GDID4;RAP1GN1	Rho GDP-dissociation inhibitor 2;21 kDa protein;21 kDa protein;13 kDa protein;11 kDa protein	P52566;B2R4F3;B5BU79	GDIR2_HUMAN	ENST00000228945	OTTHUMP00000166802;OTTHUMP00000166806;OTTHUMP00000166805;OTTHUMP00000166807;OTTHUMP00000166804	NP_001166	PF02115	Rho_GDI	RHO protein GDP dissociation inhibitor	GO:0005856;GO:0016023;GO:0031410;GO:0031982;GO:0031988;GO:0043226;GO:0043227;GO:0043228;GO:0043229;GO:0043231;GO:0043232;GO:0044424;GO:0044444;GO:0044464	cytoskeleton;cytoplasmic membrane-bounded vesicle;cytoplasmic vesicle;vesicle;membrane-bounded vesicle;organelle;membrane-bounded organelle;non-membrane-bounded organelle;intracellular organelle;intracellular membrane-bounded organelle	GO:0005083;GO:0005092;GO:0005094;GO:0005096;GO:0008047;GO:0030234;GO:0030695;GO:0060589	small GTPase regulator activity;GDP-dissociation inhibitor activity;Rho GDP-dissociation inhibitor activity;GTPase activator activity;enzyme activator activity;enzyme regulator activity;GTPase regulator activity	GO:0002376;GO:0006928;GO:0006955;GO:0006996;GO:0007010;GO:0007154;GO:0007162;GO:0007165;GO:0007242;GO:0007264;GO:0007265;GO:0007266;GO:0007275;GO:0009987;GO:0016043;GO:0030029;GO:0030036;GO:0030155;GO:0032501;GO:0032502;GO:0048519;GO:0048523;GO:0050789;GO:0050794;GO:0050896;GO:0065007	immune system process;cell motion;immune response;organelle organization;cytoskeleton organization;cell communication;negative regulation of cell adhesion;signal transduction;intracellular signaling cascade;small GTPase mediated signal transduction	hsa:397				5	2	2	2	2	2	2	2	2	2	25.4	25.4	25.4	22.988	201
108	2050	IPI00003833	Mitochondrial carrier homolog 2;Met-induced mitochondrial protein	MTCH2;MIMP;HSPC032	Mitochondrial carrier homolog 2	Q9Y6C9;B2R7L8;B4DHQ0;Q53G34	MTCH2_HUMAN	ENST00000302503		NP_055157	PF00153	Mito_carr	Mitochondrial carrier protein	GO:0005743;GO:0016020;GO:0016021;GO:0019866;GO:0031090;GO:0031224;GO:0031966;GO:0044422;GO:0044424;GO:0044425;GO:0044429;GO:0044444;GO:0044446;GO:0044464	mitochondrial inner membrane;membrane;integral to membrane;organelle inner membrane;organelle membrane;intrinsic to membrane;mitochondrial membrane;organelle part;intracellular part;membrane part;mitochondrial part;cytoplasmic part	GO:0005488	binding	GO:0006810;GO:0051234	transport;establishment of localization	hsa:23788				1	1	1	1	1	1	1	1	1	1	4.6	4.6	4.6	33.331	303
109	657	IPI00003856;IPI00719806;IPI00853433	V-type proton ATPase subunit E 1;Vacuolar proton pump subunit E 1;V-ATPase 31 kDa subunit;cDNA FLJ51833, highly similar to Homo sapiens ATPase, H+ transporting, lysosomal 31kDa, V1 subunit E1 (ATP6V1E1), transcript variant 2, mRNA;Putative uncharacterized protein ATP6V1E1	ATP6V1E1;ATP6E;ATP6E2	V-type proton ATPase subunit E 1;vacuolar H+ ATPase E1 isoform b;24 kDa protein	P36543;Q53Y06;A8MUE4	VATE1_HUMAN;A8MUE4_HUMAN	ENST00000253413;ENST00000399798	OTTHUMP00000065606;OTTHUMP00000196213	NP_001687;NP_001034455	PF01991	vATP-synt_E	ATP synthase (E/31 kDa) subunit	GO:0032991;GO:0033178;GO:0043234;GO:0044425;GO:0044464	macromolecular complex;proton-transporting two-sector ATPase complex, catalytic domain;protein complex;membrane part;cell part	GO:0003824;GO:0005215;GO:0005488;GO:0005515;GO:0008324;GO:0015075;GO:0015077;GO:0015078;GO:0015399;GO:0015405;GO:0016462;GO:0016787;GO:0016817;GO:0016818;GO:0016820;GO:0016887;GO:0017111;GO:0019829;GO:0022804;GO:0022857;GO:0022890;GO:0022891;GO:0022892;GO:0042623;GO:0042625;GO:0042626;GO:0043492;GO:0046961	catalytic activity;transporter activity;binding;protein binding;cation transmembrane transporter activity;ion transmembrane transporter activity;monovalent inorganic cation transmembrane transporter activity;hydrogen ion transmembrane transporter activity	GO:0006139;GO:0006163;GO:0006164;GO:0006753;GO:0006754;GO:0006807;GO:0006810;GO:0006811;GO:0006812;GO:0006818;GO:0008152;GO:0009058;GO:0009117;GO:0009141;GO:0009142;GO:0009144;GO:0009145;GO:0009150;GO:0009152;GO:0009165;GO:0009199;GO:0009201;GO:0009205;GO:0009206;GO:0009259;GO:0009260;GO:0009987;GO:0015672;GO:0015985;GO:0015986;GO:0015992;GO:0034220;GO:0044237;GO:0044238;GO:0044249;GO:0046034;GO:…	nucleobase, nucleoside, nucleotide and nucleic acid metabolic process;purine nucleotide metabolic process;purine nucleotide biosynthetic process;nucleoside phosphate metabolic process;ATP biosynthetic process;nitrogen compound metabolic process;transport	hsa:529	ko00190;ko05110;ko05120	Oxidative phosphorylation;Vibrio cholerae infection;Epithelial cell signaling in Helicobacter pylori infection	K02150	3	1	1	1	1	1	1	1	1	1	6.2	6.2	6.2	26.145	226
110	658;1020;1115;2220;2750;2796;2809;3921;4499;4788;4789;6210;6921;7060;7414;7416;7432;7859;7942;8005;8252;8352;8563;8626;9293;9355;9470;9582	IPI00003865;IPI00037070;IPI00939595;IPI00910870;IPI00844513;IPI00877807;IPI00880019	Heat shock cognate 71 kDa protein;Heat shock 70 kDa protein 8;cDNA FLJ59163, highly similar to Heat shock cognate 71 kDa protein	HSPA8;HSC70;HSP73;HSPA10	Isoform 1 of Heat shock cognate 71 kDa protein;54 kDa protein;Isoform 2 of Heat shock cognate 71 kDa protein;cDNA FLJ59163, highly similar to Heat shock cognate 71 kDa protein	P11142-1;P11142;A8K7Q2;B3KTV0;B4E1Q1;Q53GZ6;Q96BE0;Q96H53;Q96IS6;Q9NWW3;Q9NZ87;P11142-2;Q53HF2;B4DTX2	HSP7C_HUMAN;B4DTX2_HUMAN	ENST00000227378;ENST00000392773		NP_006588;NP_694881	PF00012	HSP70	Hsp70 protein	GO:0009986;GO:0016023;GO:0031410;GO:0031982;GO:0031988;GO:0042470;GO:0043226;GO:0043227;GO:0043229;GO:0043231;GO:0044424;GO:0044444;GO:0044464;GO:0048770	cell surface;cytoplasmic membrane-bounded vesicle;cytoplasmic vesicle;vesicle;membrane-bounded vesicle;melanosome;organelle;membrane-bounded organelle;intracellular organelle;intracellular membrane-bounded organelle;intracellular part;cytoplasmic part	GO:0000166;GO:0001882;GO:0001883;GO:0003824;GO:0005488;GO:0005515;GO:0005524;GO:0016462;GO:0016787;GO:0016817;GO:0016818;GO:0016887;GO:0017076;GO:0017111;GO:0030554;GO:0032553;GO:0032555;GO:0032559;GO:0042623	nucleotide binding;nucleoside binding;purine nucleoside binding;catalytic activity;binding;protein binding;ATP binding;pyrophosphatase activity;hydrolase activity;hydrolase activity, acting on acid anhydrides	GO:0006457;GO:0006950;GO:0006986;GO:0008152;GO:0009607;GO:0009987;GO:0010033;GO:0019538;GO:0034960;GO:0042221;GO:0043170;GO:0043283;GO:0044237;GO:0044238;GO:0044260;GO:0044267;GO:0050896;GO:0051789	protein folding;response to stress;response to unfolded protein;metabolic process;response to biotic stimulus;cellular process;response to organic substance;protein metabolic process;cellular biopolymer metabolic process;response to chemical stimulus	hsa:3312	ko04010;ko04612	MAPK signaling pathway;Antigen processing and presentation	K03283	7	28	31	55	28	31	55	19	22	38	50.9	50.9	37.6	70.897	646
112	7807;8472	IPI00003869;IPI00794732	C-type lectin domain family 4 member E;C-type lectin superfamily member 9;Macrophage-inducible C-type lectin	CLEC4E;CLECSF9;MINCLE;UNQ218/PRO244	C-type lectin domain family 4 member E;13 kDa protein	Q9ULY5;B2R6Q6	CLC4E_HUMAN	ENST00000299663	OTTHUMP00000166554;OTTHUMP00000166555	NP_055173	PF00059	Lectin_C	Lectin C-type domain	GO:0016021;GO:0031224;GO:0044425;GO:0044464	integral to membrane;intrinsic to membrane;membrane part;cell part	GO:0005488;GO:0005529;GO:0030246	binding;sugar binding;carbohydrate binding	GO:0002376;GO:0006955;GO:0050896	immune system process;immune response;response to stimulus	hsa:26253			K10059	2	2	2	3	2	2	3	2	2	3	16.9	16.9	16.9	25.072	219
113	734;5131;8900;9750	IPI00003881	Heterogeneous nuclear ribonucleoprotein F;Nucleolin-like protein mcs94-1;Heterogeneous nuclear ribonucleoprotein F, N-terminally processed	HNRNPF;HNRPF	Heterogeneous nuclear ribonucleoprotein F	P52597;B3KM84;B4DKS8;Q8NI96	HNRPF_HUMAN	ENST00000337970;ENST00000356053;ENST00000357065	OTTHUMP00000019482;OTTHUMP00000043413;OTTHUMP00000043414	NP_001091674;NP_001091675;NP_001091676;NP_001091677;NP_001091678;NP_004957	PF00076;PF08080	RRM_1;zf-RNPHF	RNA recognition motif. (a.k.a. RRM, RBD, or RNP domain);RNPHF zinc finger	GO:0005654;GO:0005681;GO:0030529;GO:0030530;GO:0032991;GO:0044422;GO:0044424;GO:0044428;GO:0044446;GO:0044464	nucleoplasm;spliceosomal complex;ribonucleoprotein complex;heterogeneous nuclear ribonucleoprotein complex;macromolecular complex;organelle part;intracellular part;nuclear part;intracellular organelle part;cell part	GO:0000166;GO:0003676;GO:0003723;GO:0005488;GO:0005515	nucleotide binding;nucleic acid binding;RNA binding;binding;protein binding	GO:0000375;GO:0000377;GO:0000398;GO:0006139;GO:0006396;GO:0006397;GO:0006807;GO:0008152;GO:0008380;GO:0009987;GO:0010468;GO:0016070;GO:0016071;GO:0019219;GO:0019222;GO:0031323;GO:0034960;GO:0043170;GO:0043283;GO:0043484;GO:0044237;GO:0044238;GO:0044260;GO:0050789;GO:0050794;GO:0051171;GO:0051252;GO:0060255;GO:0065007;GO:0080090	RNA splicing, via transesterification reactions;RNA splicing, via transesterification reactions with bulged adenosine as nucleophile;nuclear mRNA splicing, via spliceosome;nucleobase, nucleoside, nucleotide and nucleic acid metabolic process	hsa:3185				1	4	4	6	4	4	6	2	2	3	12.5	12.5	6	45.671	415
114	0;2738;4624;5383;5611;7515;8296;10570	IPI00003918;IPI00941047;IPI00795303;IPI00908662;IPI00878133;IPI00908376;IPI00794736;IPI00793341;IPI00792159;IPI00794087	60S ribosomal protein L4;L1;cDNA FLJ50996, highly similar to 60S ribosomal protein L4;cDNA FLJ50994, moderately similar to 60S ribosomal protein L4	RPL4;RPL1	60S ribosomal protein L4;45 kDa protein;cDNA FLJ50996, highly similar to 60S ribosomal protein L4;cDNA FLJ50994, moderately similar to 60S ribosomal protein L4;26 kDa protein	P36578;A8K502;B4DFI6;Q53G74;Q59GY2;B4DMJ6;B4DMJ2	RL4_HUMAN;B4DMJ6_HUMAN;B4DMJ2_HUMAN	ENST00000307961	OTTHUMP00000164249;OTTHUMP00000176421;OTTHUMP00000176425;OTTHUMP00000173907	NP_000959	PF00573	Ribosomal_L4	Ribosomal protein L4/L1 family	GO:0015934;GO:0022625;GO:0030529;GO:0032991;GO:0033279;GO:0044422;GO:0044424;GO:0044444;GO:0044445;GO:0044446;GO:0044464;GO:0005840;GO:0043226;GO:0043228;GO:0043229;GO:0043232	large ribosomal subunit;cytosolic large ribosomal subunit;ribonucleoprotein complex;macromolecular complex;ribosomal subunit;organelle part;intracellular part;cytoplasmic part;cytosolic part;intracellular organelle part;cell part;ribosome;organelle	GO:0003676;GO:0003723;GO:0003735;GO:0005198;GO:0005488;GO:0005515	nucleic acid binding;RNA binding;structural constituent of ribosome;structural molecule activity;binding;protein binding	GO:0006414;GO:0008152;GO:0009058;GO:0009059;GO:0009987;GO:0034645;GO:0034960;GO:0034961;GO:0043170;GO:0043283;GO:0043284;GO:0044237;GO:0044249;GO:0044260;GO:0006412;GO:0019538;GO:0044238;GO:0044267	translational elongation;metabolic process;biosynthetic process;macromolecule biosynthetic process;cellular process;cellular macromolecule biosynthetic process;cellular biopolymer metabolic process;cellular biopolymer biosynthetic process	hsa:6124	ko03010	Ribosome	K02930	10	8	8	12	8	8	12	8	8	12	19.7	19.7	19.7	47.697	427
115	4140;6357;7689;8241;10687	IPI00003919;IPI00892934;IPI00893489	Glutaminyl-peptide cyclotransferase;Glutaminyl-tRNA cyclotransferase;QC;Glutamyl cyclase;EC;Putative uncharacterized protein QPCT	QPCT	Glutaminyl-peptide cyclotransferase;Putative uncharacterized protein QPCT;14 kDa protein	Q16769;Q53TR4;B5MCZ9	QPCT_HUMAN;B5MCZ9_HUMAN	ENST00000338415;ENST00000404976	OTTHUMP00000126955;OTTHUMP00000201838;OTTHUMP00000201839	NP_036545	PF04389	Peptidase_M28	Peptidase family M28			GO:0003824;GO:0005488;GO:0008233;GO:0008270;GO:0008415;GO:0016603;GO:0016740;GO:0016746;GO:0016747;GO:0016755;GO:0016787;GO:0043167;GO:0043169;GO:0046872;GO:0046914	catalytic activity;binding;peptidase activity;zinc ion binding;acyltransferase activity;glutaminyl-peptide cyclotransferase activity;transferase activity;transferase activity, transferring acyl groups	GO:0006464;GO:0006508;GO:0008152;GO:0009056;GO:0009057;GO:0009987;GO:0019538;GO:0030163;GO:0034960;GO:0043170;GO:0043283;GO:0043285;GO:0043412;GO:0044237;GO:0044238;GO:0044260;GO:0044267	protein modification process;proteolysis;metabolic process;catabolic process;macromolecule catabolic process;cellular process;protein metabolic process;protein catabolic process;cellular biopolymer metabolic process;macromolecule metabolic process	hsa:25797			K00683	3	5	6	8	5	6	8	5	6	8	29.9	29.9	29.9	40.876	361
116	5136;10936	IPI00003933;IPI00745553	cDNA FLJ77033, highly similar to Homo sapiens hydroxyacylglutathione hydrolase (HAGH), mRNA;Hydroxyacylglutathione hydrolase;Glyoxalase II	HAGH;GLO2;HAGH1	hydroxyacylglutathione hydrolase isoform 1;Hydroxyacylglutathione hydrolase	A8K290;B4DRA7;B4DT01;Q16775	A8K290_HUMAN;GLO2_HUMAN	ENST00000262303;ENST00000397353;ENST00000397356	OTTHUMP00000080713;OTTHUMP00000158839;OTTHUMP00000158840	NP_005317;NP_001035517	PF00753	Lactamase_B	Metallo-beta-lactamase superfamily			GO:0003824;GO:0004416;GO:0005488;GO:0008270;GO:0016787;GO:0016788;GO:0016790;GO:0043167;GO:0043169;GO:0046872;GO:0046914	catalytic activity;hydroxyacylglutathione hydrolase activity;binding;zinc ion binding;hydrolase activity;hydrolase activity, acting on ester bonds;thiolester hydrolase activity;ion binding;cation binding;metal ion binding;transition metal ion binding			hsa:3029	ko00620	Pyruvate metabolism	K01069	2	2	2	4	2	2	4	2	2	4	12.3	12.3	12.3	33.805	308
117	5713;6075;9179;10504;10678	IPI00003949;IPI00874051;IPI00376844;IPI00796342	Ubiquitin-conjugating enzyme E2 N;Ubiquitin-protein ligase N;Ubiquitin carrier protein N;Ubc13;Bendless-like ubiquitin-conjugating enzyme;Putative uncharacterized protein UBE2N;Putative ubiquitin-conjugating enzyme E2 N-like	UBE2N;BLU;UBE2NL	Ubiquitin-conjugating enzyme E2 N;Putative uncharacterized protein UBE2N (Fragment);Putative ubiquitin-conjugating enzyme E2 N-like;11 kDa protein	P61088;A8MUJ2;Q5JXB2	UBE2N_HUMAN;A8MUJ2_HUMAN;UE2NL_HUMAN	ENST00000318066;ENST00000393133;ENST00000370494	OTTHUMP00000168722;OTTHUMP00000024189;OTTHUMP00000168723	NP_003339;NP_001013007	PF00179	UQ_con	Ubiquitin-conjugating enzyme	GO:0005634;GO:0005737;GO:0031371;GO:0031372;GO:0032991;GO:0043226;GO:0043227;GO:0043229;GO:0043231;GO:0043234;GO:0044424;GO:0044464	nucleus;cytoplasm;ubiquitin conjugating enzyme complex;UBC13-MMS2 complex;macromolecular complex;organelle;membrane-bounded organelle;intracellular organelle;intracellular membrane-bounded organelle;protein complex;intracellular part;cell part	GO:0000166;GO:0001882;GO:0001883;GO:0003824;GO:0004842;GO:0005488;GO:0005515;GO:0005524;GO:0016874;GO:0016879;GO:0016881;GO:0017076;GO:0019787;GO:0030554;GO:0032182;GO:0032553;GO:0032555;GO:0032559;GO:0043130	nucleotide binding;nucleoside binding;purine nucleoside binding;catalytic activity;ubiquitin-protein ligase activity;binding;protein binding;ATP binding;ligase activity;ligase activity, forming carbon-nitrogen bonds;acid-amino acid ligase activity	GO:0000724;GO:0000725;GO:0000729;GO:0000738;GO:0002253;GO:0002376;GO:0002429;GO:0002682;GO:0002684;GO:0002757;GO:0002764;GO:0002768;GO:0006139;GO:0006259;GO:0006281;GO:0006282;GO:0006301;GO:0006302;GO:0006308;GO:0006310;GO:0006325;GO:0006464;GO:0006508;GO:0006807;GO:0006950;GO:0006974;GO:0006996;GO:0007154;GO:0007165;GO:0007166;GO:0008152;GO:0009056;GO:0009057;GO:0009889;GO:0009893;GO:0009966;GO:…	double-strand break repair via homologous recombination;recombinational repair;DNA double-strand break processing;DNA catabolic process, exonucleolytic;activation of immune response;immune system process	hsa:7334;hsa:389898	ko04120	Ubiquitin mediated proteolysis	K10580	4	5	5	10	5	5	10	5	5	10	42.1	42.1	42.1	17.138	152
118	4174;6710	IPI00221012;IPI00003964;IPI00874074;IPI00744575	Probable ubiquitin carboxyl-terminal hydrolase FAF-X;Ubiquitin thioesterase FAF-X;Ubiquitin-specific-processing protease FAF-X;Deubiquitinating enzyme FAF-X;Ubiquitin-specific protease 9, X chromosome;Fat facets protein-related, X-linked;Fat facets in mammals;Probable ubiquitin carboxyl-terminal hydrolase FAF-Y;Ubiquitin thioesterase FAF-Y;Ubiquitin-specific-processing protease FAF-Y;Deubiquitina…	USP9X;DFFRX;FAM;USP9;USP9Y;DFFRY;USP10	ubiquitin specific protease 9, X-linked isoform 3;ubiquitin specific protease 9, X-linked isoform 4;Isoform Long of Probable ubiquitin carboxyl-terminal hydrolase FAF-Y;Isoform Short of Probable ubiquitin carboxyl-terminal hydrolase FAF-Y	Q93008-2;Q93008;Q93008-1;B4DGX9;Q59EZ5;Q6P468;Q86X58;O00507-1;O00507;O00507-2	USP9X_HUMAN;USP9Y_HUMAN	ENST00000324545;ENST00000378308;ENST00000338981	OTTHUMP00000023142;OTTHUMP00000034631	NP_001034679;NP_001034680;NP_004645	PF00443	UCH	Ubiquitin carboxyl-terminal hydrolase	GO:0005737;GO:0044424;GO:0044464	cytoplasm;intracellular part;cell part	GO:0003824;GO:0004175;GO:0004197;GO:0004221;GO:0005488;GO:0005515;GO:0008233;GO:0008234;GO:0016787;GO:0016788;GO:0016790;GO:0046332;GO:0070011;GO:0070410;GO:0004843;GO:0019783	catalytic activity;endopeptidase activity;cysteine-type endopeptidase activity;ubiquitin thiolesterase activity;binding;protein binding;peptidase activity;cysteine-type peptidase activity;hydrolase activity;hydrolase activity, acting on ester bonds	GO:0006464;GO:0006508;GO:0006511;GO:0007154;GO:0007165;GO:0007166;GO:0007167;GO:0007178;GO:0007276;GO:0007292;GO:0008152;GO:0009056;GO:0009057;GO:0009987;GO:0016579;GO:0019538;GO:0019941;GO:0022414;GO:0030163;GO:0030509;GO:0034960;GO:0034962;GO:0043170;GO:0043283;GO:0043285;GO:0043412;GO:0043632;GO:0043687;GO:0044237;GO:0044238;GO:0044248;GO:0044257;GO:0044260;GO:0044265;GO:0044267;GO:0050789;GO:…	protein modification process;proteolysis;ubiquitin-dependent protein catabolic process;cell communication;signal transduction;cell surface receptor linked signal transduction;enzyme linked receptor protein signaling pathway	hsa:8239;hsa:8287			K11840	4	2	2	3	2	2	3	2	2	3	0.7	0.7	0.7	292.28	2570
119	2626;3044	IPI00003965;IPI00646721;IPI00922910	Ubiquitin carboxyl-terminal hydrolase 7;Ubiquitin thioesterase 7;Ubiquitin-specific-processing protease 7;Deubiquitinating enzyme 7;Herpesvirus-associated ubiquitin-specific protease;Ubiquitin carboxyl-terminal hydrolase	USP7;HAUSP	Ubiquitin carboxyl-terminal hydrolase 7;Ubiquitin carboxyl-terminal hydrolase;Ubiquitin carboxyl-terminal hydrolase	Q93009;B7Z7T5;B7Z815;B7Z855;B7ZAX6;Q6U8A4;B7Z842	UBP7_HUMAN;B7Z7T5_HUMAN;B7Z842_HUMAN	ENST00000344836;ENST00000381886	OTTHUMP00000081656;OTTHUMP00000081657	NP_003461	PF00917;PF00443	MATH;UCH	MATH domain;Ubiquitin carboxyl-terminal hydrolase	GO:0005634;GO:0043226;GO:0043227;GO:0043229;GO:0043231;GO:0044424;GO:0044464	nucleus;organelle;membrane-bounded organelle;intracellular organelle;intracellular membrane-bounded organelle;intracellular part;cell part	GO:0003824;GO:0004175;GO:0004197;GO:0004221;GO:0004843;GO:0005488;GO:0005515;GO:0008022;GO:0008233;GO:0008234;GO:0016787;GO:0016788;GO:0016790;GO:0019783;GO:0070011	catalytic activity;endopeptidase activity;cysteine-type endopeptidase activity;ubiquitin thiolesterase activity;ubiquitin-specific protease activity;binding;protein binding;protein C-terminus binding;peptidase activity;cysteine-type peptidase activity	GO:0006464;GO:0006508;GO:0006511;GO:0008152;GO:0009056;GO:0009057;GO:0009987;GO:0016579;GO:0019538;GO:0019941;GO:0030163;GO:0034960;GO:0034962;GO:0043170;GO:0043283;GO:0043285;GO:0043412;GO:0043632;GO:0043687;GO:0044237;GO:0044238;GO:0044248;GO:0044257;GO:0044260;GO:0044265;GO:0044267;GO:0044419;GO:0051603;GO:0051704;GO:0070646;GO:0070647	protein modification process;proteolysis;ubiquitin-dependent protein catabolic process;metabolic process;catabolic process;macromolecule catabolic process;cellular process;protein deubiquitination;protein metabolic process	hsa:7874			K11838	3	2	2	2	2	2	2	2	2	2	2.5	2.5	2.5	128.3	1102
120	5791;9632	IPI00003968;IPI00797261	NADH dehydrogenase [ubiquinone] 1 alpha subcomplex subunit 9, mitochondrial;NADH-ubiquinone oxidoreductase 39 kDa subunit;Complex I-39kD	NDUFA9;NDUFS2L	NADH dehydrogenase [ubiquinone] 1 alpha subcomplex subunit 9, mitochondrial;16 kDa protein	Q16795;A8K4V2;Q9BTT5	NDUA9_HUMAN	ENST00000266544	OTTHUMP00000166273;OTTHUMP00000166276	NP_004993	PF01370	Epimerase	NAD dependent epimerase/dehydratase family	GO:0005747;GO:0005759;GO:0030964;GO:0032991;GO:0043234;GO:0044422;GO:0044424;GO:0044425;GO:0044429;GO:0044444;GO:0044446;GO:0044455;GO:0044464;GO:0045271	mitochondrial respiratory chain complex I;mitochondrial matrix;NADH dehydrogenase complex;macromolecular complex;protein complex;organelle part;intracellular part;membrane part;mitochondrial part;cytoplasmic part;intracellular organelle part	GO:0003824;GO:0003954;GO:0005488;GO:0005515;GO:0008137;GO:0016491;GO:0016651;GO:0016655;GO:0048037;GO:0050136;GO:0050662	catalytic activity;NADH dehydrogenase activity;binding;protein binding;NADH dehydrogenase (ubiquinone) activity;oxidoreductase activity;oxidoreductase activity, acting on NADH or NADPH	GO:0006091;GO:0006120;GO:0006810;GO:0006811;GO:0006812;GO:0006814;GO:0008152;GO:0009987;GO:0015672;GO:0022900;GO:0022904;GO:0030001;GO:0044237;GO:0051234;GO:0055114	generation of precursor metabolites and energy;mitochondrial electron transport, NADH to ubiquinone;transport;ion transport;cation transport;sodium ion transport;metabolic process;cellular process;monovalent inorganic cation transport	hsa:4704	ko00190;ko05010;ko05012;ko05016	Oxidative phosphorylation;Alzheimer's disease;Parkinson's disease;Huntington's disease	K03953	2	2	2	2	2	2	2	2	2	2	6.9	6.9	6.9	42.509	377
121	10148	IPI00384428;IPI00003990;IPI00909698;IPI00844403	Valacyclovir hydrolase;Biphenyl hydrolase-like protein;Biphenyl hydrolase-related protein;Breast epithelial mucin-associated antigen;cDNA FLJ58913, highly similar to Valacyclovir hydrolase (EC 3.1.-.-);BPHL protein;Biphenyl hydrolase-like (Serine hydrolase; breast epithelial mucin-associated antigen), isoform CRA_a	BPHL;MCNAA;hCG_22877	Isoform 1 of Valacyclovir hydrolase;Isoform 2 of Valacyclovir hydrolase;cDNA FLJ58913, highly similar to Valacyclovir hydrolase;Biphenyl hydrolase-like (Serine hydrolase	Q86WA6-1;Q86WA6;Q86WA6-2;B4DML3;Q49AI2	BPHL_HUMAN;B4DML3_HUMAN;Q49AI2_HUMAN	ENST00000380375;ENST00000380379;ENST00000380368	OTTHUMP00000015958;OTTHUMP00000211210;OTTHUMP00000211209	NP_004323	PF00561	Abhydrolase_1	alpha/beta hydrolase fold	GO:0005739;GO:0043226;GO:0043227;GO:0043229;GO:0043231;GO:0044424;GO:0044444;GO:0044464	mitochondrion;organelle;membrane-bounded organelle;intracellular organelle;intracellular membrane-bounded organelle;intracellular part;cytoplasmic part;cell part	GO:0003824;GO:0016787	catalytic activity;hydrolase activity	GO:0006519;GO:0008152;GO:0009636;GO:0009987;GO:0042221;GO:0044237;GO:0044238;GO:0050896	cellular amino acid and derivative metabolic process;metabolic process;response to toxin;cellular process;response to chemical stimulus;cellular metabolic process;primary metabolic process;response to stimulus	hsa:670			K01175	4	1	1	1	1	1	1	1	1	1	6.5	6.5	6.5	32.542	291
122	100;500;4078;4300;7019;7911	IPI00414468;IPI00942173;IPI00004047;IPI00922132	Exostoses (Multiple) 2;Exostosin-2;Glucuronosyl-N-acetylglucosaminyl-proteoglycan/N-acetylglucosaminyl-proteoglycan 4-alpha-N-acetylglucosaminyltransferase;Putative tumor suppressor protein EXT2;Multiple exostoses protein 2;cDNA FLJ51510, highly similar to Exostosin-2 (EC 2.4.1.224)	EXT2	exostosin 2 isoform 1;Isoform 2 of Exostosin-2;Isoform 1 of Exostosin-2;cDNA FLJ51510, highly similar to Exostosin-2	Q6NUL1;Q93063-2;Q93063;Q93063-1;B2R5Z6;B7Z431	Q6NUL1_HUMAN;EXT2_HUMAN;B7Z431_HUMAN	ENST00000343631;ENST00000358681;ENST00000395673		NP_000392;NP_997005	PF03016;PF09258	Exostosin;Glyco_transf_64	Exostosin family;Glycosyl transferase family 64 domain	GO:0031224;GO:0031227;GO:0031300;GO:0044422;GO:0044424;GO:0044425;GO:0044432;GO:0044444;GO:0044446;GO:0044464;GO:0000139;GO:0016020;GO:0016021;GO:0031090;GO:0044431	intrinsic to membrane;intrinsic to endoplasmic reticulum membrane;intrinsic to organelle membrane;organelle part;intracellular part;membrane part;endoplasmic reticulum part;cytoplasmic part;intracellular organelle part;cell part;Golgi membrane;membrane	GO:0003824;GO:0016740;GO:0016757;GO:0016758;GO:0005488;GO:0005515;GO:0008194;GO:0008375;GO:0015020;GO:0042328;GO:0046982;GO:0046983;GO:0050508;GO:0050509	catalytic activity;transferase activity;transferase activity, transferring glycosyl groups;transferase activity, transferring hexosyl groups;binding;protein binding;UDP-glycosyltransferase activity;acetylglucosaminyltransferase activity	GO:0001704;GO:0001707;GO:0009987;GO:0010926;GO:0030154;GO:0032502;GO:0048646;GO:0048869;GO:0000271;GO:0001503;GO:0005975;GO:0005976;GO:0006022;GO:0006023;GO:0006024;GO:0006807;GO:0007049;GO:0007154;GO:0007165;GO:0008152;GO:0009058;GO:0009059;GO:0009308;GO:0015014;GO:0016051;GO:0030203;GO:0033692;GO:0034637;GO:0034645;GO:0034960;GO:0034961;GO:0043170;GO:0043283;GO:0043284;GO:0044237;GO:0044238;GO:…	formation of primary germ layer;mesoderm formation;cellular process;anatomical structure formation;cell differentiation;developmental process;anatomical structure formation involved in morphogenesis;cellular developmental process	hsa:2132	ko00534	Heparan sulfate biosynthesis	K02367	4	6	6	10	6	6	10	6	6	10	13.1	13.1	13.1	83.716	731
123	6568	IPI00004312;IPI00219076	Signal transducer and activator of transcription 2;p113	STAT2	Isoform Long of Signal transducer and activator of transcription 2;Isoform Short of Signal transducer and activator of transcription 2	P52630-1;P52630;A0JLQ9;B4DLC7;B4DLC8;Q6LD48;Q6N0A7;Q9UDL4;P52630-2	STAT2_HUMAN	ENST00000314128	OTTHUMP00000168074	NP_005410	PF00017;PF01017;PF02864;PF02865	SH2;STAT_alpha;STAT_bind;STAT_int	SH2 domain;STAT protein, all-alpha domain;STAT protein, DNA binding domain;STAT protein, protein interaction domain	GO:0005634;GO:0005737;GO:0043226;GO:0043227;GO:0043229;GO:0043231;GO:0044424;GO:0044464	nucleus;cytoplasm;organelle;membrane-bounded organelle;intracellular organelle;intracellular membrane-bounded organelle;intracellular part;cell part	GO:0003676;GO:0003677;GO:0003700;GO:0004871;GO:0005057;GO:0005062;GO:0005488;GO:0005509;GO:0005515;GO:0030528;GO:0043167;GO:0043169;GO:0046872;GO:0060089	nucleic acid binding;DNA binding;transcription factor activity;signal transducer activity;receptor signaling protein activity;hematopoietin/interferon-class (D200-domain) cytokine receptor signal transducer activity;binding;calcium ion binding	GO:0006139;GO:0006350;GO:0006355;GO:0006357;GO:0006807;GO:0007154;GO:0007165;GO:0007242;GO:0007243;GO:0007259;GO:0008152;GO:0009058;GO:0009059;GO:0009607;GO:0009615;GO:0009889;GO:0009987;GO:0010468;GO:0010556;GO:0019219;GO:0019222;GO:0031323;GO:0031326;GO:0034645;GO:0034960;GO:0034961;GO:0043170;GO:0043283;GO:0043284;GO:0044237;GO:0044238;GO:0044249;GO:0044260;GO:0044419;GO:0045449;GO:0050789;GO:…	nucleobase, nucleoside, nucleotide and nucleic acid metabolic process;transcription;regulation of transcription, DNA-dependent;regulation of transcription from RNA polymerase II promoter;nitrogen compound metabolic process;cell communication	hsa:6773	ko04630;ko04062	Jak-STAT signaling pathway;Chemokine signaling pathway	K11221	2	1	1	1	1	1	1	1	1	1	1.3	1.3	1.3	97.915	851
124	5984	IPI00004324;IPI00640089;IPI00647089	Trafficking protein particle complex subunit 3;BET3 homolog;Putative uncharacterized protein TRAPPC3;Trafficking protein particle complex 3, isoform CRA_a	TRAPPC3;BET3;CDABP0066	Trafficking protein particle complex subunit 3;Trafficking protein particle complex 3, isoform CRA_a;Putative uncharacterized protein TRAPPC3	O43617;B2RDN2;A6NDN0;A6NKE1	TPPC3_HUMAN;A6NDN0_HUMAN;A6NKE1_HUMAN	ENST00000373166;ENST00000373163;ENST00000373159	OTTHUMP00000009025;OTTHUMP00000009027;OTTHUMP00000009028;OTTHUMP00000009026	NP_055223	PF04051	TRAPP	Transport protein particle (TRAPP) component	GO:0005783;GO:0043226;GO:0043227;GO:0043229;GO:0043231;GO:0044424;GO:0044444;GO:0044464;GO:0000139;GO:0005829;GO:0016020;GO:0030008;GO:0031090;GO:0032991;GO:0043234;GO:0044422;GO:0044431;GO:0044446	endoplasmic reticulum;organelle;membrane-bounded organelle;intracellular organelle;intracellular membrane-bounded organelle;intracellular part;cytoplasmic part;cell part;Golgi membrane;cytosol;membrane;TRAPP complex;organelle membrane	GO:0005488;GO:0005515	binding;protein binding	GO:0006810;GO:0006888;GO:0009987;GO:0016192;GO:0046907;GO:0048193;GO:0051234;GO:0051649	transport;ER to Golgi vesicle-mediated transport;cellular process;vesicle-mediated transport;intracellular transport;Golgi vesicle transport;establishment of localization;establishment of localization in cell	hsa:27095				3	1	1	2	1	1	2	1	1	2	4.4	4.4	4.4	20.274	180
125	659;1438;4355;4703;6204;6370;8039;9422;9777;9797;9976;10455	IPI00004358;IPI00218130;IPI00657751;IPI00789185;IPI00909513	Glycogen phosphorylase, brain form	PYGB	Glycogen phosphorylase, brain form	P11216;B4DSD8;Q59GM9	PYGB_HUMAN	ENST00000216962	OTTHUMP00000030488	NP_002853	PF00343	Phosphorylase	Carbohydrate phosphorylase	GO:0005737;GO:0044424;GO:0044464	cytoplasm;intracellular part;cell part	GO:0003824;GO:0004645;GO:0005488;GO:0005496;GO:0008184;GO:0008289;GO:0016740;GO:0016757;GO:0016758;GO:0019842;GO:0030170;GO:0048037;GO:0070279	catalytic activity;phosphorylase activity;binding;steroid binding;glycogen phosphorylase activity;lipid binding;transferase activity;transferase activity, transferring glycosyl groups;transferase activity, transferring hexosyl groups;vitamin binding	GO:0000272;GO:0005975;GO:0005976;GO:0005977;GO:0005980;GO:0006073;GO:0006091;GO:0006112;GO:0008152;GO:0009056;GO:0009057;GO:0009251;GO:0009987;GO:0015980;GO:0016052;GO:0034960;GO:0034962;GO:0043170;GO:0043283;GO:0043285;GO:0044042;GO:0044237;GO:0044238;GO:0044247;GO:0044248;GO:0044260;GO:0044262;GO:0044264;GO:0044265;GO:0044275	polysaccharide catabolic process;carbohydrate metabolic process;polysaccharide metabolic process;glycogen metabolic process;glycogen catabolic process;cellular glucan metabolic process;generation of precursor metabolites and energy	hsa:5834	ko00500;ko04910	Starch and sucrose metabolism;Insulin signaling pathway	K00688	5	12	12	16	12	12	16	10	10	13	19.2	19.2	16.8	96.695	843
126	684;4673;5680	IPI00004433	Contactin-6;Neural recognition molecule NB-3	CNTN6	Contactin-6	Q9UQ52;B4DGV0	CNTN6_HUMAN	ENST00000350110;ENST00000397479	OTTHUMP00000147565;OTTHUMP00000170015;OTTHUMP00000206867	NP_055276	PF00041;PF07679;PF00047;PF07686	fn3;I-set;ig;V-set	Fibronectin type III domain;Immunoglobulin I-set domain;Immunoglobulin domain;Immunoglobulin V-set domain	GO:0005886;GO:0016020;GO:0031224;GO:0031225;GO:0044425;GO:0044464	plasma membrane;membrane;intrinsic to membrane;anchored to membrane;membrane part;cell part	GO:0005488;GO:0005515	binding;protein binding	GO:0007154;GO:0007155;GO:0007165;GO:0007166;GO:0007219;GO:0007417;GO:0009987;GO:0022610;GO:0032502;GO:0048731;GO:0048856;GO:0050789;GO:0050794;GO:0065007	cell communication;cell adhesion;signal transduction;cell surface receptor linked signal transduction;Notch signaling pathway;central nervous system development;cellular process;biological adhesion;developmental process;system development	hsa:27255			K06764	1	3	3	6	3	3	6	3	3	6	3.8	3.8	3.8	113.95	1028
127	8328	IPI00004436	U6 snRNA-associated Sm-like protein LSm1;Cancer-associated Sm-like;Small nuclear ribonuclear CaSm	LSM1;CASM	U6 snRNA-associated Sm-like protein LSm1	O15116;B2R5E6	LSM1_HUMAN	ENST00000311351	OTTHUMP00000177455	NP_055277	PF01423	LSM	LSM domain	GO:0005634;GO:0005737;GO:0030529;GO:0032991;GO:0043226;GO:0043227;GO:0043229;GO:0043231;GO:0044424;GO:0044464	nucleus;cytoplasm;ribonucleoprotein complex;macromolecular complex;organelle;membrane-bounded organelle;intracellular organelle;intracellular membrane-bounded organelle;intracellular part;cell part	GO:0003676;GO:0003723;GO:0003824;GO:0005488;GO:0005515;GO:0031202	nucleic acid binding;RNA binding;catalytic activity;binding;protein binding;RNA splicing factor activity, transesterification mechanism	GO:0006139;GO:0006396;GO:0006397;GO:0006807;GO:0008152;GO:0008380;GO:0009987;GO:0016070;GO:0016071;GO:0034960;GO:0043170;GO:0043283;GO:0044237;GO:0044238;GO:0044260	nucleobase, nucleoside, nucleotide and nucleic acid metabolic process;RNA processing;mRNA processing;nitrogen compound metabolic process;metabolic process;RNA splicing;cellular process;RNA metabolic process;mRNA metabolic process	hsa:27257				1	1	1	2	1	1	2	1	1	2	12	12	12	15.179	133
128	1764;5975	IPI00004488;IPI00942404	V-type proton ATPase subunit F;Vacuolar proton pump subunit F;V-ATPase 14 kDa subunit	ATP6V1F;ATP6S14;VATF	V-type proton ATPase subunit F;14 kDa protein	Q16864;A4D1K0	VATF_HUMAN	ENST00000249289	OTTHUMP00000024661	NP_004222	PF01990	ATP-synt_F	ATP synthase (F/14-kDa) subunit	GO:0000267;GO:0005624;GO:0005626;GO:0016469;GO:0016471;GO:0032991;GO:0033176;GO:0033178;GO:0033180;GO:0043234;GO:0044422;GO:0044424;GO:0044425;GO:0044437;GO:0044444;GO:0044446;GO:0044464	cell fraction;membrane fraction;insoluble fraction;proton-transporting two-sector ATPase complex;vacuolar proton-transporting V-type ATPase complex;macromolecular complex;proton-transporting V-type ATPase complex	GO:0003824;GO:0005215;GO:0005488;GO:0005515;GO:0008324;GO:0015075;GO:0015077;GO:0015078;GO:0015399;GO:0015405;GO:0016462;GO:0016787;GO:0016817;GO:0016818;GO:0016820;GO:0016887;GO:0017111;GO:0019829;GO:0022804;GO:0022857;GO:0022890;GO:0022891;GO:0022892;GO:0042623;GO:0042624;GO:0042625;GO:0042626;GO:0043492;GO:0046933;GO:0046961	catalytic activity;transporter activity;binding;protein binding;cation transmembrane transporter activity;ion transmembrane transporter activity;monovalent inorganic cation transmembrane transporter activity;hydrogen ion transmembrane transporter activity	GO:0006139;GO:0006163;GO:0006164;GO:0006753;GO:0006754;GO:0006807;GO:0006810;GO:0006811;GO:0006812;GO:0006818;GO:0008152;GO:0009058;GO:0009117;GO:0009141;GO:0009142;GO:0009144;GO:0009145;GO:0009150;GO:0009152;GO:0009165;GO:0009199;GO:0009201;GO:0009205;GO:0009206;GO:0009259;GO:0009260;GO:0009987;GO:0015672;GO:0015985;GO:0015986;GO:0015992;GO:0034220;GO:0044237;GO:0044238;GO:0044249;GO:0046034;GO:…	nucleobase, nucleoside, nucleotide and nucleic acid metabolic process;purine nucleotide metabolic process;purine nucleotide biosynthetic process;nucleoside phosphate metabolic process;ATP biosynthetic process;nitrogen compound metabolic process;transport	hsa:9296	ko00190;ko05110;ko05120	Oxidative phosphorylation;Vibrio cholerae infection;Epithelial cell signaling in Helicobacter pylori infection	K02151	2	2	2	3	2	2	3	2	2	3	30.3	30.3	30.3	13.37	119
129	2545;2877;6273	IPI00929344;IPI00004534	cDNA FLJ77779, highly similar to Homo sapiens phosphoribosylformylglycinamidine synthase (FGAR amidotransferase) (PFAS), mRNA;Phosphoribosylformylglycinamidine synthase (FGAR amidotransferase), isoform CRA_b;Phosphoribosylformylglycinamidine synthase;Formylglycinamide ribotide amidotransferase;Formylglycinamide ribotide synthetase	PFAS;hCG_31283;KIAA0361	phosphoribosylformylglycinamidine synthase;Phosphoribosylformylglycinamidine synthase	A8K8N7;A8K9T9;B4DJ26;Q6P4B4;Q9BR56;O15067	A8K8N7_HUMAN;PUR4_HUMAN	ENST00000314666	OTTHUMP00000135330;OTTHUMP00000182848	NP_036525	PF00586;PF02769	AIRS;AIRS_C	AIR synthase related protein, N-terminal domain;AIR synthase related protein, C-terminal domain	GO:0005829;GO:0044424;GO:0044444;GO:0044464	cytosol;intracellular part;cytoplasmic part;cell part	GO:0003824;GO:0004642;GO:0016740;GO:0016874;GO:0016879;GO:0016884;GO:0000166;GO:0001882;GO:0001883;GO:0005488;GO:0005515;GO:0005524;GO:0017076;GO:0030554;GO:0032553;GO:0032555;GO:0032559	catalytic activity;phosphoribosylformylglycinamidine synthase activity;transferase activity;ligase activity;ligase activity, forming carbon-nitrogen bonds;carbon-nitrogen ligase activity, with glutamine as amido-N-donor;nucleotide binding	GO:0006139;GO:0006163;GO:0006164;GO:0006188;GO:0006189;GO:0006753;GO:0006807;GO:0008152;GO:0009058;GO:0009117;GO:0009123;GO:0009124;GO:0009126;GO:0009127;GO:0009150;GO:0009152;GO:0009156;GO:0009161;GO:0009165;GO:0009167;GO:0009168;GO:0009259;GO:0009260;GO:0009987;GO:0044237;GO:0044238;GO:0044249;GO:0046040;GO:0046483;GO:0055086;GO:0006082;GO:0006519;GO:0006520;GO:0006541;GO:0009064;GO:0009308;GO:…	nucleobase, nucleoside, nucleotide and nucleic acid metabolic process;purine nucleotide metabolic process;purine nucleotide biosynthetic process;IMP biosynthetic process;'de novo' IMP biosynthetic process;nucleoside phosphate metabolic process					2	3	4	6	3	4	6	3	4	6	3.4	3.4	3.4	144.73	1338
130	8510;9579;10021	IPI00796379;IPI00004656;IPI00930068;IPI00941461	cDNA FLJ57067, highly similar to Beta-2-microglobulin;Beta-2-microglobulin;Beta-2-microglobulin form pI 5.3	B2M;CDABP0092;HDCMA22P;beta 2-microglobulin	cDNA FLJ57067, highly similar to Beta-2-microglobulin;Beta-2-microglobulin;Beta-2-microglobulin;Beta-2-microglobulin	B4E0X1;P61769;A6XND9;A6XMH4;A6XMH5;Q9UD48;Q9UM88	B4E0X1_HUMAN;B2MG_HUMAN;A6XMH4_HUMAN;A6XMH5_HUMAN	ENST00000349264;ENST00000396754	OTTHUMP00000161912;OTTHUMP00000175738;OTTHUMP00000175739;OTTHUMP00000175740;OTTHUMP00000175742	NP_004039	PF07654	C1-set	Immunoglobulin C1-set domain	GO:0005576;GO:0032991;GO:0042611;GO:0042612;GO:0043234;GO:0044425;GO:0044459;GO:0044464;GO:0000139;GO:0010008;GO:0016020;GO:0031090;GO:0031901;GO:0044422;GO:0044424;GO:0044431;GO:0044440;GO:0044444;GO:0044446	extracellular region;macromolecular complex;MHC protein complex;MHC class I protein complex;protein complex;membrane part;plasma membrane part;cell part;Golgi membrane;endosome membrane;membrane;organelle membrane;early endosome membrane;organelle part	GO:0005488;GO:0005515	binding;protein binding	GO:0001910;GO:0001912;GO:0001914;GO:0001916;GO:0002237;GO:0002376;GO:0002428;GO:0002474;GO:0002475;GO:0002477;GO:0002478;GO:0002481;GO:0002682;GO:0002684;GO:0002697;GO:0002699;GO:0002703;GO:0002705;GO:0002706;GO:0002708;GO:0002709;GO:0002711;GO:0002819;GO:0002821;GO:0002822;GO:0002824;GO:0009607;GO:0010033;GO:0019882;GO:0019884;GO:0031341;GO:0031343;GO:0042221;GO:0048002;GO:0048518;GO:0048583;GO:…	regulation of leukocyte mediated cytotoxicity;positive regulation of leukocyte mediated cytotoxicity;regulation of T cell mediated cytotoxicity;positive regulation of T cell mediated cytotoxicity;response to molecule of bacterial origin	hsa:567	ko04612	Antigen processing and presentation	K08055	4	3	3	6	3	3	6	3	3	6	34.4	34.4	34.4	13.946	122
131	8349;9747	IPI00004668;IPI00302523;IPI00215828	Alpha-(1,6)-fucosyltransferase;Glycoprotein 6-alpha-L-fucosyltransferase;GDP-fucose--glycoprotein fucosyltransferase;GDP-L-Fuc:N-acetyl-beta-D-glucosaminide alpha1,6-fucosyltransferase;Fucosyltransferase 8;cDNA FLJ61225, highly similar to Alpha-(1,6)-fucosyltransferase (EC 2.4.1.68)	FUT8	Isoform 1 of Alpha-(1,6)-fucosyltransferase;fucosyltransferase 8 isoform b;Isoform 2 of Alpha-(1,6)-fucosyltransferase	Q9BYC5-1;Q9BYC5;A8K8P8;Q546E0;B4DFS7;Q9BYC5-2;A5PLL2	FUT8_HUMAN;B4DFS7_HUMAN	ENST00000342677;ENST00000360689;ENST00000394585;ENST00000394586;ENST00000358307;ENST00000394581	OTTHUMP00000028377;OTTHUMP00000183477;OTTHUMP00000183478	NP_835367;NP_835368;NP_835369;NP_004471	PF00018	SH3_1	SH3 domain	GO:0000139;GO:0016020;GO:0016021;GO:0031090;GO:0031224;GO:0032580;GO:0044422;GO:0044424;GO:0044425;GO:0044431;GO:0044444;GO:0044446;GO:0044464	Golgi membrane;membrane;integral to membrane;organelle membrane;intrinsic to membrane;Golgi cisterna membrane;organelle part;intracellular part;membrane part;Golgi apparatus part;cytoplasmic part;intracellular organelle part;cell part	GO:0003824;GO:0005488;GO:0005515;GO:0008417;GO:0008424;GO:0016740;GO:0016757;GO:0016758;GO:0017124;GO:0019904;GO:0046921	catalytic activity;binding;protein binding;fucosyltransferase activity;glycoprotein 6-alpha-L-fucosyltransferase activity;transferase activity;transferase activity, transferring glycosyl groups;transferase activity, transferring hexosyl groups	GO:0001701;GO:0005975;GO:0005996;GO:0006004;GO:0006066;GO:0006464;GO:0006486;GO:0006487;GO:0006491;GO:0008152;GO:0009056;GO:0009058;GO:0009311;GO:0009312;GO:0009790;GO:0009792;GO:0009987;GO:0016051;GO:0016052;GO:0019317;GO:0019318;GO:0019320;GO:0019538;GO:0032502;GO:0033578;GO:0034960;GO:0042354;GO:0042355;GO:0043009;GO:0043170;GO:0043283;GO:0043412;GO:0043413;GO:0044237;GO:0044238;GO:0044260;GO:…	in utero embryonic development;carbohydrate metabolic process;monosaccharide metabolic process;fucose metabolic process;alcohol metabolic process;protein modification process;protein amino acid glycosylation;protein amino acid N-linked glycosylation	hsa:2530	ko00510;ko00533	N-Glycan biosynthesis;Keratan sulfate biosynthesis	K00717	3	2	2	3	2	2	3	2	2	3	5.9	5.9	5.9	66.515	575
132	29;2240;3287;3632;4390;7197;7507;8279;9958;10300;10394;10549	IPI00004669;IPI00922793;IPI00921824;IPI00339297;IPI00911074	Polypeptide N-acetylgalactosaminyltransferase 2;Polypeptide GalNAc transferase 2;Protein-UDP acetylgalactosaminyltransferase 2;UDP-GalNAc:polypeptide N-acetylgalactosaminyltransferase 2;Polypeptide N-acetylgalactosaminyltransferase 2 soluble form;cDNA FLJ58016, highly similar to Polypeptide N-acetylgalactosaminyltransferase2 (EC 2.4.1.41)	GALNT2	Polypeptide N-acetylgalactosaminyltransferase 2;cDNA FLJ58016, highly similar to Polypeptide N-acetylgalactosaminyltransferase2	Q10471;B7Z6K2;C5HU00;B7Z462	GALT2_HUMAN;B7Z462_HUMAN	ENST00000366672	OTTHUMP00000035893	NP_004472	PF00535;PF00652	Glycos_transf_2;Ricin_B_lectin	Glycosyl transferase family 2;Ricin-type beta-trefoil lectin domain	GO:0000139;GO:0005576;GO:0016020;GO:0016021;GO:0030173;GO:0031090;GO:0031224;GO:0031228;GO:0031300;GO:0031301;GO:0032580;GO:0044422;GO:0044424;GO:0044425;GO:0044431;GO:0044444;GO:0044446;GO:0044464;GO:0048471	Golgi membrane;extracellular region;membrane;integral to membrane;integral to Golgi membrane;organelle membrane;intrinsic to membrane;intrinsic to Golgi membrane;intrinsic to organelle membrane;integral to organelle membrane;Golgi cisterna membrane	GO:0003824;GO:0004653;GO:0005488;GO:0005509;GO:0005529;GO:0008194;GO:0008376;GO:0016740;GO:0016757;GO:0016758;GO:0030145;GO:0030246;GO:0043167;GO:0043169;GO:0046872;GO:0046914	catalytic activity;polypeptide N-acetylgalactosaminyltransferase activity;binding;calcium ion binding;sugar binding;UDP-glycosyltransferase activity;acetylgalactosaminyltransferase activity;transferase activity	GO:0002378;GO:0005975;GO:0006464;GO:0006486;GO:0006493;GO:0008152;GO:0009058;GO:0009059;GO:0009987;GO:0018193;GO:0018209;GO:0018210;GO:0018242;GO:0018243;GO:0019538;GO:0034960;GO:0043170;GO:0043283;GO:0043412;GO:0043413;GO:0044237;GO:0044238;GO:0044260;GO:0044262;GO:0044267;GO:0070085	immunoglobulin biosynthetic process;carbohydrate metabolic process;protein modification process;protein amino acid glycosylation;protein amino acid O-linked glycosylation;metabolic process;biosynthetic process;macromolecule biosynthetic process	hsa:2590	ko00512	O-Glycan biosynthesis	K00710	5	12	12	22	12	12	22	12	12	22	28.7	28.7	28.7	64.732	571
133	469;470;3871;4699;7611;8624;8788	IPI00004838;IPI00399054;IPI00305469	Proto-oncogene C-crk;p38;Adapter molecule crk;V-crk sarcoma virus CT10 oncogene homolog (Avian);Putative uncharacterized protein CRK;V-crk sarcoma virus CT10 oncogene homolog (Avian), isoform CRA_d;cDNA FLJ77114, highly similar to Homo sapiens v-crk sarcoma virus CT10 oncogene homolog (avian) (CRK), transcript variant I, mRNA	CRK	Isoform Crk-II of Proto-oncogene C-crk;Isoform Crk-I of Proto-oncogene C-crk;v-crk sarcoma virus CT10 oncogene homolog isoform b	P46108-1;P46108;B0LPE8;P46108-2;Q96GA9	CRK_HUMAN;Q96GA9_HUMAN	ENST00000300574;ENST00000398970	OTTHUMP00000115366;OTTHUMP00000182977;OTTHUMP00000182976;OTTHUMP00000198330	NP_058431;NP_005197	PF00017;PF00018;PF07653	SH2;SH3_1;SH3_2	SH2 domain;SH3 domain;Variant SH3 domain	GO:0005634;GO:0005768;GO:0005829;GO:0005886;GO:0016020;GO:0043226;GO:0043227;GO:0043229;GO:0043231;GO:0044424;GO:0044444;GO:0044464	nucleus;endosome;cytosol;plasma membrane;membrane;organelle;membrane-bounded organelle;intracellular organelle;intracellular membrane-bounded organelle;intracellular part;cytoplasmic part;cell part	GO:0005488;GO:0005515;GO:0019904;GO:0042169	binding;protein binding;protein domain specific binding;SH2 domain binding	GO:0006355;GO:0006357;GO:0006996;GO:0007010;GO:0007154;GO:0007165;GO:0007242;GO:0009889;GO:0009987;GO:0010468;GO:0010556;GO:0016043;GO:0019219;GO:0019222;GO:0030029;GO:0030036;GO:0031323;GO:0031326;GO:0045449;GO:0050789;GO:0050794;GO:0051171;GO:0051252;GO:0060255;GO:0065007;GO:0080090	regulation of transcription, DNA-dependent;regulation of transcription from RNA polymerase II promoter;organelle organization;cytoskeleton organization;cell communication;signal transduction;intracellular signaling cascade	hsa:1398	ko04010;ko04012;ko04810;ko04510;ko04910;ko04062;ko05200;ko05220;ko05211	MAPK signaling pathway;ErbB signaling pathway;Regulation of actin cytoskeleton;Focal adhesion;Insulin signaling pathway;Chemokine signaling pathway;Pathways in cancer;Chronic myeloid leukemia;Renal cell carcinoma	K04438	3	7	7	13	7	7	13	7	7	13	24.3	24.3	24.3	33.83	304
134	4698;4761;8787;9711	IPI00004839	Crk-like protein	CRKL	Crk-like protein	P46109;A8KA44	CRKL_HUMAN	ENST00000354336	OTTHUMP00000028878;OTTHUMP00000198538;OTTHUMP00000198539	NP_005198	PF00017;PF00018;PF07653	SH2;SH3_1;SH3_2	SH2 domain;SH3 domain;Variant SH3 domain	GO:0005737;GO:0005886;GO:0016020;GO:0044424;GO:0044464	cytoplasm;plasma membrane;membrane;intracellular part;cell part	GO:0003824;GO:0004672;GO:0004713;GO:0004871;GO:0005070;GO:0005488;GO:0005515;GO:0016301;GO:0016740;GO:0016772;GO:0016773;GO:0030674;GO:0060089;GO:0060090	catalytic activity;protein kinase activity;protein tyrosine kinase activity;signal transducer activity;SH3/SH2 adaptor activity;binding;protein binding;kinase activity;transferase activity;transferase activity, transferring phosphorus-containing groups	GO:0000165;GO:0006950;GO:0007154;GO:0007165;GO:0007242;GO:0007243;GO:0007254;GO:0007264;GO:0007265;GO:0009987;GO:0031098;GO:0033554;GO:0050789;GO:0050794;GO:0050896;GO:0051716;GO:0065007	MAPKKK cascade;response to stress;cell communication;signal transduction;intracellular signaling cascade;protein kinase cascade;JNK cascade;small GTPase mediated signal transduction;Ras protein signal transduction;cellular process	hsa:1399	ko04010;ko04012;ko04810;ko04510;ko04910;ko04062;ko05200;ko05220;ko05211	MAPK signaling pathway;ErbB signaling pathway;Regulation of actin cytoskeleton;Focal adhesion;Insulin signaling pathway;Chemokine signaling pathway;Pathways in cancer;Chronic myeloid leukemia;Renal cell carcinoma	K04438	1	4	4	7	4	4	7	4	4	7	18.2	18.2	18.2	33.777	303
135	6987;7910;9760	IPI00004845;IPI00020035	Protein NipSnap homolog 3A;NipSnap4;Target for Salmonella secreted protein C	NIPSNAP3A;NIPSNAP4;HSPC299	Protein NipSnap homolog 3A	Q9UFN0;B4DW81	NPS3A_HUMAN	ENST00000351220;ENST00000374767	OTTHUMP00000021828	NP_056284	PF07978	NIPSNAP	NIPSNAP	GO:0005829;GO:0044424;GO:0044444;GO:0044464	cytosol;intracellular part;cytoplasmic part;cell part					hsa:25934				2	3	3	3	3	3	3	3	3	3	13	13	13	28.466	247
136	6251;6282;6297;6834;9580	IPI00004860;IPI00759723	Arginyl-tRNA synthetase, cytoplasmic;Arginine--tRNA ligase	RARS	Isoform Complexed of Arginyl-tRNA synthetase, cytoplasmic;Isoform Monomeric of Arginyl-tRNA synthetase, cytoplasmic	P54136-1;P54136;B2RBS9;B4DXW6;Q53GY4;P54136-2	SYRC_HUMAN	ENST00000231572	OTTHUMP00000160962	NP_002878	PF03485;PF05746;PF00750	Arg_tRNA_synt_N;DALR_1;tRNA-synt_1d	Arginyl tRNA synthetase N terminal domain;DALR anticodon binding domain;tRNA synthetases class I (R)	GO:0000267;GO:0005625;GO:0005634;GO:0005737;GO:0043226;GO:0043227;GO:0043229;GO:0043231;GO:0044424;GO:0044464	cell fraction;soluble fraction;nucleus;cytoplasm;organelle;membrane-bounded organelle;intracellular organelle;intracellular membrane-bounded organelle;intracellular part;cell part	GO:0000166;GO:0001882;GO:0001883;GO:0003824;GO:0004812;GO:0004814;GO:0005488;GO:0005515;GO:0005524;GO:0016874;GO:0016875;GO:0016876;GO:0017076;GO:0030554;GO:0032553;GO:0032555;GO:0032559	nucleotide binding;nucleoside binding;purine nucleoside binding;catalytic activity;aminoacyl-tRNA ligase activity;arginine-tRNA ligase activity;binding;protein binding;ATP binding;ligase activity;ligase activity, forming carbon-oxygen bonds	GO:0006082;GO:0006139;GO:0006399;GO:0006418;GO:0006420;GO:0006519;GO:0006520;GO:0006807;GO:0008152;GO:0009308;GO:0009987;GO:0016070;GO:0019752;GO:0034660;GO:0034960;GO:0042180;GO:0043038;GO:0043039;GO:0043170;GO:0043283;GO:0043436;GO:0044106;GO:0044237;GO:0044238;GO:0044260	organic acid metabolic process;nucleobase, nucleoside, nucleotide and nucleic acid metabolic process;tRNA metabolic process;tRNA aminoacylation for protein translation;arginyl-tRNA aminoacylation;cellular amino acid and derivative metabolic process	hsa:5917	ko00970	Aminoacyl-tRNA biosynthesis	K01887	2	5	5	6	5	5	6	5	5	6	10	10	10	75.378	660
137	4657	IPI00556451;IPI00004902	Electron transfer flavoprotein subunit beta	ETFB;FP585	Isoform 2 of Electron transfer flavoprotein subunit beta;Isoform 1 of Electron transfer flavoprotein subunit beta	P38117-2;P38117;P38117-1;A8K766	ETFB_HUMAN	ENST00000309244;ENST00000354232	OTTHUMP00000076476;OTTHUMP00000076475;OTTHUMP00000083400	NP_001014763;NP_001976	PF01012	ETF	Electron transfer flavoprotein domain	GO:0005759;GO:0044422;GO:0044424;GO:0044429;GO:0044444;GO:0044446;GO:0044464	mitochondrial matrix;organelle part;intracellular part;mitochondrial part;cytoplasmic part;intracellular organelle part;cell part	GO:0009055	electron carrier activity	GO:0006091;GO:0006810;GO:0008152;GO:0009987;GO:0022900;GO:0044237;GO:0051234;GO:0055114	generation of precursor metabolites and energy;transport;metabolic process;cellular process;electron transport chain;cellular metabolic process;establishment of localization;oxidation reduction					2	1	1	1	1	1	1	1	1	1	4.6	4.6	4.6	37.434	346
138	6139	IPI00004928;IPI00328822;IPI00004971	Egl nine homolog 1;Hypoxia-inducible factor prolyl hydroxylase 2;Prolyl hydroxylase domain-containing protein 2;SM-20;Egl nine homolog 3;Hypoxia-inducible factor prolyl hydroxylase 3;HPH-1;Prolyl hydroxylase domain-containing protein 3	EGLN1;C1orf12;PNAS-118;PNAS-137;EGLN3	Isoform 1 of Egl nine homolog 1;Isoform 2 of Egl nine homolog 1;Egl nine homolog 3	Q9GZT9-1;Q9GZT9;A6XP74;Q9NTU9;Q9GZT9-2;Q9H6Z9;A6XP73;B3KVT0;Q3T1B0	EGLN1_HUMAN;EGLN3_HUMAN	ENST00000366641;ENST00000250457;ENST00000396541	OTTHUMP00000036152;OTTHUMP00000178814	NP_071334;NP_071356	PF03171;PF01753	2OG-FeII_Oxy;zf-MYND	2OG-Fe(II) oxygenase superfamily;MYND finger	GO:0005829;GO:0044424;GO:0044444;GO:0044464;GO:0005634;GO:0005737;GO:0043226;GO:0043227;GO:0043229;GO:0043231	cytosol;intracellular part;cytoplasmic part;cell part;nucleus;cytoplasm;organelle;membrane-bounded organelle;intracellular organelle;intracellular membrane-bounded organelle	GO:0003824;GO:0005488;GO:0005506;GO:0005515;GO:0008270;GO:0016491;GO:0016701;GO:0016702;GO:0016705;GO:0016706;GO:0019842;GO:0031406;GO:0031418;GO:0031543;GO:0043167;GO:0043169;GO:0046872;GO:0046914;GO:0051213	catalytic activity;binding;iron ion binding;protein binding;zinc ion binding;oxidoreductase activity;oxidoreductase activity, acting on single donors with incorporation of molecular oxygen	GO:0001666;GO:0006950;GO:0008152;GO:0009889;GO:0010468;GO:0010556;GO:0019219;GO:0019222;GO:0031323;GO:0031326;GO:0032364;GO:0033483;GO:0042221;GO:0042592;GO:0043392;GO:0043433;GO:0044092;GO:0045449;GO:0048878;GO:0050789;GO:0050794;GO:0050896;GO:0051090;GO:0051098;GO:0051100;GO:0051101;GO:0051171;GO:0055114;GO:0060255;GO:0065007;GO:0065008;GO:0065009;GO:0070482;GO:0080090;GO:0090046;GO:0090048;GO:…	response to hypoxia;response to stress;metabolic process;regulation of biosynthetic process;regulation of gene expression;regulation of macromolecule biosynthetic process;regulation of nucleobase, nucleoside, nucleotide and nucleic acid metabolic process	hsa:54583;hsa:112399	ko05200;ko05211	Pathways in cancer;Renal cell carcinoma	K09592	3	1	1	1	1	1	1	1	1	1	1.9	1.9	1.9	46.02	426
139	530	IPI00004968	Pre-mRNA-processing factor 19;PRP19/PSO4 homolog;Nuclear matrix protein 200;Senescence evasion factor	PRPF19;NMP200;PRP19;SNEV	Pre-mRNA-processing factor 19	Q9UMS4	PRP19_HUMAN	ENST00000227524		NP_055317	PF08606;PF04564;PF00400	Prp19;U-box;WD40	Prp19/Pso4-like;U-box domain;WD domain, G-beta repeat	GO:0000151;GO:0005654;GO:0005681;GO:0030529;GO:0032991;GO:0043234;GO:0044422;GO:0044424;GO:0044428;GO:0044446;GO:0044464	ubiquitin ligase complex;nucleoplasm;spliceosomal complex;ribonucleoprotein complex;macromolecular complex;protein complex;organelle part;intracellular part;nuclear part;intracellular organelle part;cell part	GO:0003676;GO:0003677;GO:0003824;GO:0004842;GO:0005488;GO:0005515;GO:0016874;GO:0016879;GO:0016881;GO:0019787	nucleic acid binding;DNA binding;catalytic activity;ubiquitin-protein ligase activity;binding;protein binding;ligase activity;ligase activity, forming carbon-nitrogen bonds;acid-amino acid ligase activity;small conjugating protein ligase activity	GO:0000209;GO:0006139;GO:0006259;GO:0006281;GO:0006396;GO:0006397;GO:0006464;GO:0006807;GO:0006950;GO:0006974;GO:0008152;GO:0008380;GO:0009987;GO:0016070;GO:0016071;GO:0016567;GO:0019538;GO:0032446;GO:0033554;GO:0034960;GO:0034984;GO:0043170;GO:0043283;GO:0043412;GO:0043687;GO:0044237;GO:0044238;GO:0044260;GO:0044267;GO:0050896;GO:0051716;GO:0070647	protein polyubiquitination;nucleobase, nucleoside, nucleotide and nucleic acid metabolic process;DNA metabolic process;DNA repair;RNA processing;mRNA processing;protein modification process;nitrogen compound metabolic process;response to stress	hsa:27339	ko04120	Ubiquitin mediated proteolysis	K10599	1	1	1	1	1	1	1	1	1	1	3.4	3.4	3.4	55.18	504
140	7424;10311	IPI00472451;IPI00872160;IPI00004977;IPI00935955	Guanine nucleotide exchange factor VAV2	VAV2	Isoform 1 of Guanine nucleotide exchange factor VAV2;Isoform 2 of Guanine nucleotide exchange factor VAV2;Isoform 3 of Guanine nucleotide exchange factor VAV2;93 kDa protein	P52735-1;P52735;A6NKJ3;P52735-2;B6ZDF5;P52735-3	VAV2_HUMAN	ENST00000343203;ENST00000371850	OTTHUMP00000022507;OTTHUMP00000022508;OTTHUMP00000022509	NP_001127870;NP_003362	PF00130;PF00307;PF00169;PF00621;PF00017;PF00018;PF07653	C1_1;CH;PH;RhoGEF;SH2;SH3_1;SH3_2	Phorbol esters/diacylglycerol binding domain (C1 domain);Calponin homology (CH) domain;PH domain;RhoGEF domain;SH2 domain;SH3 domain;Variant SH3 domain	GO:0005622;GO:0044464	intracellular;cell part	GO:0005083;GO:0005085;GO:0005088;GO:0005089;GO:0005488;GO:0005515;GO:0008270;GO:0008289;GO:0019992;GO:0030234;GO:0030695;GO:0043167;GO:0043169;GO:0046872;GO:0046914;GO:0060589	small GTPase regulator activity;guanyl-nucleotide exchange factor activity;Ras guanyl-nucleotide exchange factor activity;Rho guanyl-nucleotide exchange factor activity;binding;protein binding;zinc ion binding;lipid binding;diacylglycerol binding	GO:0007154;GO:0007165;GO:0007242;GO:0009966;GO:0009987;GO:0010646;GO:0035023;GO:0046578;GO:0050789;GO:0050794;GO:0051056;GO:0065007	cell communication;signal transduction;intracellular signaling cascade;regulation of signal transduction;cellular process;regulation of cell communication;regulation of Rho protein signal transduction;regulation of Ras protein signal transduction	hsa:7410	ko04810;ko04510;ko04650;ko04660;ko04662;ko04664;ko04670;ko04062	Regulation of actin cytoskeleton;Focal adhesion;Natural killer cell mediated cytotoxicity;T cell receptor signaling pathway;B cell receptor signaling pathway;Fc epsilon RI signaling pathway;Leukocyte transendothelial migration;Chemokine signaling pathway	K05730	4	2	2	3	2	2	3	2	2	3	3.4	3.4	3.4	101.29	878
141	10978	IPI00221393;IPI00005068;IPI00642657;IPI00871501	Choline transporter-like protein 1;Solute carrier family 44 member 1;CDw92;Putative uncharacterized protein SLC44A1	SLC44A1;CD92;CDW92;CTL1	Isoform 1 of Choline transporter-like protein 1;Isoform 2 of Choline transporter-like protein 1;Isoform 3 of Choline transporter-like protein 1;Putative uncharacterized protein SLC44A1	Q8WWI5-1;Q8WWI5;Q8WWI5-2;B3KWF2;Q8WWI5-3;A8MQ70;B3KMS7	CTL1_HUMAN;A8MQ70_HUMAN	ENST00000374720;ENST00000361080	OTTHUMP00000021838;OTTHUMP00000021839;OTTHUMP00000021836	NP_536856	PF04515	DUF580	Protein of unknown function, DUF580	GO:0016021;GO:0031224;GO:0044425;GO:0044464	integral to membrane;intrinsic to membrane;membrane part;cell part	GO:0005215;GO:0005275;GO:0015220;GO:0022804;GO:0022857;GO:0022891;GO:0022892	transporter activity;amine transmembrane transporter activity;choline transmembrane transporter activity;active transmembrane transporter activity;transmembrane transporter activity;substrate-specific transmembrane transporter activity	GO:0006810;GO:0006811;GO:0006812;GO:0015695;GO:0015697;GO:0015837;GO:0015850;GO:0015871;GO:0051234	transport;ion transport;cation transport;organic cation transport;quaternary ammonium group transport;amine transport;organic alcohol transport;choline transport;establishment of localization	hsa:23446			K06515	4	1	1	2	1	1	2	1	1	2	2.3	2.3	2.3	73.301	657
142	956;1613;2208;2912;4914;7740;8504;10773	IPI00005087	Tropomodulin-3;Ubiquitous tropomodulin	TMOD3	Tropomodulin-3	Q9NYL9;Q5HYL6	TMOD3_HUMAN	ENST00000308580	OTTHUMP00000162615;OTTHUMP00000175812	NP_055362	PF03250	Tropomodulin	Tropomodulin	GO:0005737;GO:0005856;GO:0043226;GO:0043228;GO:0043229;GO:0043232;GO:0044424;GO:0044464	cytoplasm;cytoskeleton;organelle;non-membrane-bounded organelle;intracellular organelle;intracellular non-membrane-bounded organelle;intracellular part;cell part	GO:0003779;GO:0005488;GO:0005515;GO:0005523;GO:0008092	actin binding;binding;protein binding;tropomyosin binding;cytoskeletal protein binding			hsa:29766			K10370	1	8	8	13	8	8	13	8	8	13	31.2	31.2	31.2	39.594	352
143	1801;4456;5253;6003	IPI00005102;IPI00642393;IPI00643452;IPI00909795	Spermine synthase;Spermidine aminopropyltransferase;cDNA FLJ50114, highly similar to Spermine synthase (EC 2.5.1.22)	SMS	Isoform 1 of Spermine synthase;Isoform 2 of Spermine synthase;Protein;cDNA FLJ50114, highly similar to Spermine synthase	P52788-1;P52788;P52788-2;B4DE40	SPSY_HUMAN;B4DE40_HUMAN	ENST00000265782;ENST00000404933	OTTHUMP00000023049;OTTHUMP00000023048;OTTHUMP00000023050	NP_004586	PF01564	Spermine_synth	Spermine/spermidine synthase			GO:0003824;GO:0004766;GO:0016740;GO:0016765;GO:0016768	catalytic activity;spermidine synthase activity;transferase activity;transferase activity, transferring alkyl or aryl (other than methyl) groups;spermine synthase activity	GO:0000096;GO:0006082;GO:0006519;GO:0006520;GO:0006555;GO:0006575;GO:0006576;GO:0006595;GO:0006596;GO:0006597;GO:0006790;GO:0006807;GO:0008152;GO:0008215;GO:0009058;GO:0009066;GO:0009308;GO:0009309;GO:0009987;GO:0019752;GO:0034641;GO:0042180;GO:0042398;GO:0042401;GO:0043436;GO:0044106;GO:0044237;GO:0044238;GO:0044249;GO:0044271	sulfur amino acid metabolic process;organic acid metabolic process;cellular amino acid and derivative metabolic process;cellular amino acid metabolic process;methionine metabolic process;cellular amino acid derivative metabolic process	hsa:6611	ko00330;ko00410;ko00480	Arginine and proline metabolism;beta-Alanine metabolism;Glutathione metabolism	K00802	4	4	4	7	4	4	7	4	4	7	15.8	15.8	15.8	41.268	366
144	1626;2681	IPI00005107;IPI00646796	Niemann-Pick C1 protein;cDNA FLJ51802, highly similar to Niemann-Pick C1 protein	NPC1	Niemann-Pick C1 protein;cDNA FLJ51802, highly similar to Niemann-Pick C1 protein	O15118;B4DIP7;Q59GR1;B4DET3	NPC1_HUMAN;B4DET3_HUMAN	ENST00000269228	OTTHUMP00000073199;OTTHUMP00000162699;OTTHUMP00000073195	NP_000262	PF02460	Patched	Patched family	GO:0005635;GO:0005765;GO:0005774;GO:0005783;GO:0005887;GO:0010008;GO:0016020;GO:0016021;GO:0031090;GO:0031224;GO:0031226;GO:0031902;GO:0031967;GO:0031975;GO:0043226;GO:0043227;GO:0043229;GO:0043231;GO:0044422;GO:0044424;GO:0044425;GO:0044428;GO:0044437;GO:0044440;GO:0044444;GO:0044446;GO:0044459;GO:0044464;GO:0048471	nuclear envelope;lysosomal membrane;vacuolar membrane;endoplasmic reticulum;integral to plasma membrane;endosome membrane;membrane;integral to membrane;organelle membrane;intrinsic to membrane;intrinsic to plasma membrane;late endosome membrane	GO:0004871;GO:0004872;GO:0004888;GO:0005215;GO:0005319;GO:0005488;GO:0005515;GO:0008158;GO:0015248;GO:0022892;GO:0060089	signal transducer activity;receptor activity;transmembrane receptor activity;transporter activity;lipid transporter activity;binding;protein binding;hedgehog receptor activity;sterol transporter activity;substrate-specific transporter activity	GO:0006082;GO:0006629;GO:0006810;GO:0007034;GO:0007041;GO:0008152;GO:0008202;GO:0008206;GO:0009058;GO:0009987;GO:0019752;GO:0032787;GO:0042180;GO:0042592;GO:0042632;GO:0043436;GO:0044237;GO:0044238;GO:0044249;GO:0044255;GO:0046907;GO:0048878;GO:0051234;GO:0051649;GO:0055088;GO:0055092;GO:0065007;GO:0065008;GO:0006869;GO:0015918;GO:0030301	organic acid metabolic process;lipid metabolic process;transport;vacuolar transport;lysosomal transport;metabolic process;steroid metabolic process;bile acid metabolic process;biosynthetic process;cellular process;carboxylic acid metabolic process	hsa:4864	ko04142		K12385	2	2	2	4	2	2	4	2	2	4	1.9	1.9	1.9	142.17	1278
145	10521	IPI00377018;IPI00005125;IPI00220004;IPI00942714	Ephrin-A4;EPH-related receptor tyrosine kinase ligand 4;Ephrin-A4, isoform CRA_b	EFNA4;EPLG4;LERK4;RP11-540D14.2-002;hCG_20023	ephrin A4 isoform b;Isoform 1 of Ephrin-A4;ephrin A4 isoform c;Isoform 2 of Ephrin-A4	P52798-1;P52798;Q5SR71;P52798-2	EFNA4_HUMAN;Q5SR71_HUMAN	ENST00000368409;ENST00000359751	OTTHUMP00000033237;OTTHUMP00000033238	NP_872631;NP_005218;NP_872632	PF00812	Ephrin	Ephrin	GO:0005576;GO:0005887;GO:0016021;GO:0031224;GO:0031225;GO:0031226;GO:0044425;GO:0044459;GO:0044464;GO:0016020	extracellular region;integral to plasma membrane;integral to membrane;intrinsic to membrane;anchored to membrane;intrinsic to plasma membrane;membrane part;plasma membrane part;cell part;membrane	GO:0003824;GO:0004672;GO:0004713;GO:0004714;GO:0004871;GO:0004872;GO:0004888;GO:0005003;GO:0005005;GO:0016301;GO:0016740;GO:0016772;GO:0016773;GO:0019199;GO:0060089	catalytic activity;protein kinase activity;protein tyrosine kinase activity;transmembrane receptor protein tyrosine kinase activity;signal transducer activity;receptor activity;transmembrane receptor activity;ephrin receptor activity	GO:0007154;GO:0007267;GO:0009987	cell communication;cell-cell signaling;cellular process	hsa:1945	ko04360	Axon guidance	K05462	4	1	1	2	1	1	2	1	1	2	7.2	7.2	7.2	22.584	207
146	3029;3106	IPI00005126;IPI00552558	Ephrin-B2;EPH-related receptor tyrosine kinase ligand 5;Putative uncharacterized protein EFNB2	EFNB2;EPLG5;HTKL;LERK5	Ephrin-B2;Putative uncharacterized protein EFNB2	P52799;Q2PDH7;B5MEE4	EFNB2_HUMAN;B5MEE4_HUMAN	ENST00000245323;ENST00000375933	OTTHUMP00000018686	NP_004084	PF00812	Ephrin	Ephrin	GO:0005887;GO:0016021;GO:0031224;GO:0031226;GO:0044425;GO:0044459;GO:0044464;GO:0016020	integral to plasma membrane;integral to membrane;intrinsic to membrane;intrinsic to plasma membrane;membrane part;plasma membrane part;cell part;membrane	GO:0005102;GO:0005488;GO:0005515;GO:0046875	receptor binding;binding;protein binding;ephrin receptor binding	GO:0007154;GO:0007267;GO:0007399;GO:0009987;GO:0030154;GO:0032502;GO:0044419;GO:0048731;GO:0048856;GO:0048869;GO:0051704	cell communication;cell-cell signaling;nervous system development;cellular process;cell differentiation;developmental process;interspecies interaction between organisms;system development;anatomical structure development;cellular developmental process	hsa:1948	ko04360	Axon guidance	K05463	2	2	2	4	2	2	4	2	2	4	11.4	11.4	11.4	36.923	333
147	7535	IPI00005158;IPI00334291;IPI00642982	Lon protease homolog, mitochondrial;Lon protease-like protein;LONHs;Mitochondrial ATP-dependent protease Lon;Serine protease 15;Lon protease homolog;LONP1 protein	LONP1;PRSS15	Lon protease homolog, mitochondrial;Lon protease homolog;LONP1 protein	P36776;B3KPH8;B3KU28;B3KXS5;B4DPX0;Q2VPA0;Q8N8K8;A4VCH6	LONM_HUMAN;B3KPH8_HUMAN;A4VCH6_HUMAN	ENST00000360614;ENST00000358403	OTTHUMP00000077871;OTTHUMP00000077870;OTTHUMP00000077869	NP_004784	PF00004;PF02190;PF05362	AAA;LON;Lon_C	ATPase family associated with various cellular activities (AAA);ATP-dependent protease La (LON) domain;Lon protease (S16) C-terminal proteolytic domain	GO:0009295;GO:0042645;GO:0044422;GO:0044424;GO:0044429;GO:0044444;GO:0044446;GO:0044464;GO:0005739;GO:0043226;GO:0043227;GO:0043229;GO:0043231	nucleoid;mitochondrial nucleoid;organelle part;intracellular part;mitochondrial part;cytoplasmic part;intracellular organelle part;cell part;mitochondrion;organelle;membrane-bounded organelle;intracellular organelle	GO:0000166;GO:0001882;GO:0001883;GO:0003676;GO:0003677;GO:0003723;GO:0003727;GO:0003824;GO:0004175;GO:0004176;GO:0004252;GO:0005488;GO:0005515;GO:0005524;GO:0008233;GO:0008236;GO:0010843;GO:0016462;GO:0016787;GO:0016817;GO:0016818;GO:0016887;GO:0017076;GO:0017111;GO:0017171;GO:0019899;GO:0030554;GO:0032553;GO:0032555;GO:0032559;GO:0042623;GO:0043531;GO:0043565;GO:0043566;GO:0051880;GO:0070011;GO:…	nucleotide binding;nucleoside binding;purine nucleoside binding;nucleic acid binding;DNA binding;RNA binding;single-stranded RNA binding;catalytic activity;endopeptidase activity;ATP-dependent peptidase activity;serine-type endopeptidase activity;binding	GO:0001666;GO:0006139;GO:0006259;GO:0006461;GO:0006508;GO:0006807;GO:0006950;GO:0006979;GO:0008152;GO:0009056;GO:0009057;GO:0009987;GO:0010926;GO:0016043;GO:0019538;GO:0019941;GO:0022607;GO:0030163;GO:0032042;GO:0033554;GO:0034599;GO:0034960;GO:0034962;GO:0042221;GO:0043170;GO:0043283;GO:0043285;GO:0043632;GO:0043933;GO:0044237;GO:0044238;GO:0044248;GO:0044257;GO:0044260;GO:0044265;GO:0044267;GO:…	response to hypoxia;nucleobase, nucleoside, nucleotide and nucleic acid metabolic process;DNA metabolic process;protein complex assembly;proteolysis;nitrogen compound metabolic process;response to stress;response to oxidative stress;metabolic process	hsa:9361			K08675	3	1	1	2	1	1	2	1	1	2	1.4	1.4	1.4	106.49	959
148	1445;1542;4387;4397;4902;8495;10307	IPI00470573;IPI00005159;IPI00909247	cDNA FLJ51656, highly similar to Actin-like protein 2;Actin-related protein 2;Actin-like protein 2	ACTR2;ARP2	actin-related protein 2 isoform a;Actin-related protein 2	B4DHK9;P61160;B2RCP5;Q8IY98	B4DHK9_HUMAN;ARP2_HUMAN	ENST00000377982;ENST00000409926;ENST00000260641	OTTHUMP00000202270;OTTHUMP00000159937	NP_001005386;NP_005713	PF00022	Actin	Actin	GO:0005737;GO:0005885;GO:0032991;GO:0042995;GO:0043234;GO:0044422;GO:0044424;GO:0044430;GO:0044446;GO:0044464	cytoplasm;Arp2/3 protein complex;macromolecular complex;cell projection;protein complex;organelle part;intracellular part;cytoskeletal part;intracellular organelle part;cell part	GO:0005488;GO:0005515;GO:0000166;GO:0001882;GO:0001883;GO:0003779;GO:0005524;GO:0008092;GO:0017076;GO:0030554;GO:0032553;GO:0032555;GO:0032559	binding;protein binding;nucleotide binding;nucleoside binding;purine nucleoside binding;actin binding;ATP binding;cytoskeletal protein binding;purine nucleotide binding;adenyl nucleotide binding;ribonucleotide binding;purine ribonucleotide binding	GO:0006928;GO:0009987	cell motion;cellular process					3	7	8	13	7	8	13	3	4	6	21.6	21.6	8.8	45.376	399
149	704;873;7113;7447;8665;9226;9365	IPI00005160;IPI00737530;IPI00927418;IPI00925033;IPI00924615;IPI00927612;IPI00927861;IPI00927206;IPI00925248;IPI00925800;IPI00924861	Actin-related protein 2/3 complex subunit 1B;Arp2/3 complex 41 kDa subunit;p41-ARC	ARPC1B;ARC41	Actin-related protein 2/3 complex subunit 1B;similar to p41-Arc;25 kDa protein;15 kDa protein;15 kDa protein;15 kDa protein;13 kDa protein;12 kDa protein	O15143;A4D275	ARC1B_HUMAN	ENST00000252725	OTTHUMP00000025215;OTTHUMP00000206018;OTTHUMP00000206020;OTTHUMP00000206019;OTTHUMP00000206029;OTTHUMP00000206030;OTTHUMP00000206031;OTTHUMP00000206028;OTTHUMP00000206026;OTTHUMP00000206021;OTTHUMP00000206022	NP_005711;XP_941344	PF00400	WD40	WD domain, G-beta repeat	GO:0005737;GO:0005885;GO:0032991;GO:0043234;GO:0044422;GO:0044424;GO:0044430;GO:0044446;GO:0044464	cytoplasm;Arp2/3 protein complex;macromolecular complex;protein complex;organelle part;intracellular part;cytoskeletal part;intracellular organelle part;cell part	GO:0003779;GO:0005198;GO:0005200;GO:0005488;GO:0005515;GO:0008092	actin binding;structural molecule activity;structural constituent of cytoskeleton;binding;protein binding;cytoskeletal protein binding	GO:0006928;GO:0008064;GO:0009987;GO:0019222;GO:0030832;GO:0030833;GO:0031323;GO:0032268;GO:0032271;GO:0032535;GO:0032956;GO:0032970;GO:0033043;GO:0043254;GO:0044087;GO:0050789;GO:0050794;GO:0051128;GO:0051246;GO:0051493;GO:0060255;GO:0065007;GO:0065008;GO:0080090	cell motion;regulation of actin polymerization or depolymerization;cellular process;regulation of metabolic process;regulation of actin filament length;regulation of actin filament polymerization;regulation of cellular metabolic process	hsa:10095	ko04810	Regulation of actin cytoskeleton	K05757	11	7	7	13	7	7	13	6	6	11	28.5	28.5	22.3	40.949	372
150	690;1636;1714;1735;4770;7115;9652;10343;10685	IPI00005161;IPI00000477;IPI00927156;IPI00925920;IPI00926315;IPI00925705	Actin-related protein 2/3 complex subunit 2;Arp2/3 complex 34 kDa subunit;PNAS-139	ARPC2;ARC34;PRO2446	Actin-related protein 2/3 complex subunit 2;PNAS-139	O15144;Q53R19;Q9BXV5	ARPC2_HUMAN;Q9BXV5_HUMAN	ENST00000295685;ENST00000315717	OTTHUMP00000164144;OTTHUMP00000165866	NP_005722;NP_690601	PF04045	P34-Arc	Arp2/3 complex, 34 kD subunit p34-Arc	GO:0005737;GO:0005885;GO:0032991;GO:0042995;GO:0043234;GO:0044422;GO:0044424;GO:0044430;GO:0044446;GO:0044464;GO:0005856;GO:0043226;GO:0043228;GO:0043229;GO:0043232	cytoplasm;Arp2/3 protein complex;macromolecular complex;cell projection;protein complex;organelle part;intracellular part;cytoskeletal part;intracellular organelle part;cell part;cytoskeleton;organelle;non-membrane-bounded organelle	GO:0003779;GO:0005198;GO:0005200;GO:0005488;GO:0005515;GO:0008092	actin binding;structural molecule activity;structural constituent of cytoskeleton;binding;protein binding;cytoskeletal protein binding	GO:0006928;GO:0009987;GO:0008064;GO:0019222;GO:0030832;GO:0030833;GO:0031323;GO:0032268;GO:0032271;GO:0032535;GO:0032956;GO:0032970;GO:0033043;GO:0043254;GO:0044087;GO:0050789;GO:0050794;GO:0051128;GO:0051246;GO:0051493;GO:0060255;GO:0065007;GO:0065008;GO:0080090	cell motion;cellular process;regulation of actin polymerization or depolymerization;regulation of metabolic process;regulation of actin filament length;regulation of actin filament polymerization;regulation of cellular metabolic process	hsa:10109	ko04810	Regulation of actin cytoskeleton	K05758	6	9	9	15	9	9	15	9	9	15	39	39	39	34.333	300
151	1736;5994;10542	IPI00871870;IPI00005162;IPI00911088;IPI00796102;IPI00794982;IPI00797967	Putative uncharacterized protein ARPC3;Actin-related protein 2/3 complex subunit 3;Arp2/3 complex 21 kDa subunit;cDNA FLJ51245, highly similar to Actin-related protein 2/3 complex subunit 3	ARPC3;ARC21	Putative uncharacterized protein ARPC3 (Fragment);Actin-related protein 2/3 complex subunit 3;cDNA FLJ51245, highly similar to Actin-related protein 2/3 complex subunit 3;12 kDa protein	A8MYY8;O15145;B2R4D5;Q2LE71;B4DM63	A8MYY8_HUMAN;ARPC3_HUMAN;B4DM63_HUMAN	ENST00000392683;ENST00000228825	OTTHUMP00000166104;OTTHUMP00000169199;OTTHUMP00000166106	NP_005710	PF04062	P21-Arc	ARP2/3 complex ARPC3 (21 kDa) subunit	GO:0005856;GO:0043226;GO:0043228;GO:0043229;GO:0043232;GO:0044424;GO:0044464;GO:0005737;GO:0005885;GO:0032991;GO:0042995;GO:0043234;GO:0044422;GO:0044430;GO:0044446	cytoskeleton;organelle;non-membrane-bounded organelle;intracellular organelle;intracellular non-membrane-bounded organelle;intracellular part;cell part;cytoplasm;Arp2/3 protein complex;macromolecular complex;cell projection;protein complex;organelle part	GO:0003779;GO:0005198;GO:0005200;GO:0005488;GO:0005515;GO:0008092	actin binding;structural molecule activity;structural constituent of cytoskeleton;binding;protein binding;cytoskeletal protein binding	GO:0008064;GO:0019222;GO:0030832;GO:0030833;GO:0031323;GO:0032268;GO:0032271;GO:0032535;GO:0032956;GO:0032970;GO:0033043;GO:0043254;GO:0044087;GO:0050789;GO:0050794;GO:0051128;GO:0051246;GO:0051493;GO:0060255;GO:0065007;GO:0065008;GO:0080090;GO:0006928;GO:0009987	regulation of actin polymerization or depolymerization;regulation of metabolic process;regulation of actin filament length;regulation of actin filament polymerization;regulation of cellular metabolic process	hsa:10094	ko04810	Regulation of actin cytoskeleton	K05756	6	3	3	5	3	3	5	3	3	5	17.4	17.4	17.4	20.528	178
152	609;4075;4880;4913;7400;9828;9940	IPI00005198;IPI00641665;IPI00643578	Interleukin enhancer-binding factor 2;Nuclear factor of activated T-cells 45 kDa	ILF2;NF45;PRO3063	Interleukin enhancer-binding factor 2;12 kDa protein	Q12905;B4DY09;Q53FG3	ILF2_HUMAN	ENST00000361891;ENST00000368684	OTTHUMP00000035158;OTTHUMP00000035160	NP_004506	PF07528	DZF	DZF	GO:0005730;GO:0043226;GO:0043228;GO:0043229;GO:0043232;GO:0044422;GO:0044424;GO:0044428;GO:0044446;GO:0044464	nucleolus;organelle;non-membrane-bounded organelle;intracellular organelle;intracellular non-membrane-bounded organelle;organelle part;intracellular part;nuclear part;intracellular organelle part;cell part	GO:0003676;GO:0003677;GO:0003702;GO:0003723;GO:0003725;GO:0005488;GO:0005515;GO:0030528	nucleic acid binding;DNA binding;RNA polymerase II transcription factor activity;RNA binding;double-stranded RNA binding;binding;protein binding;transcription regulator activity	GO:0006139;GO:0006350;GO:0006355;GO:0006807;GO:0008152;GO:0009058;GO:0009059;GO:0009889;GO:0009891;GO:0009893;GO:0009987;GO:0010468;GO:0010556;GO:0010557;GO:0010604;GO:0010628;GO:0019219;GO:0019222;GO:0031323;GO:0031325;GO:0031326;GO:0031328;GO:0034645;GO:0034960;GO:0034961;GO:0043170;GO:0043283;GO:0043284;GO:0044237;GO:0044238;GO:0044249;GO:0044260;GO:0045449;GO:0045893;GO:0045935;GO:0045941;GO:…	nucleobase, nucleoside, nucleotide and nucleic acid metabolic process;transcription;regulation of transcription, DNA-dependent;nitrogen compound metabolic process;metabolic process;biosynthetic process;macromolecule biosynthetic process	hsa:3608				3	7	7	13	7	7	13	7	7	13	33.8	33.8	33.8	43.062	390
153	1253;3292	IPI00005202	Membrane-associated progesterone receptor component 2;Progesterone membrane-binding protein;Steroid receptor protein DG6	PGRMC2;DG6;PMBP	Membrane-associated progesterone receptor component 2	O15173	PGRC2_HUMAN	ENST00000296425;ENST00000394276	OTTHUMP00000164481	NP_006311	PF00173	Cyt-b5	Cytochrome b5-like Heme/Steroid binding domain	GO:0016021;GO:0031224;GO:0044425;GO:0044464	integral to membrane;intrinsic to membrane;membrane part;cell part	GO:0003707;GO:0004871;GO:0004872;GO:0004879;GO:0005488;GO:0005496;GO:0005506;GO:0008289;GO:0020037;GO:0043167;GO:0043169;GO:0046872;GO:0046906;GO:0046914;GO:0060089	steroid hormone receptor activity;signal transducer activity;receptor activity;ligand-dependent nuclear receptor activity;binding;steroid binding;iron ion binding;lipid binding;heme binding;ion binding;cation binding;metal ion binding;tetrapyrrole binding			hsa:10424				1	2	2	4	2	2	4	2	2	4	8.9	8.9	8.9	26.17	247
154	6709	IPI00005260;IPI00783948;IPI00829629	Proteasome activator complex subunit 4;Proteasome activator PA200	PSME4;KIAA0077	Isoform 1 of Proteasome activator complex subunit 4;Proteasome activator complex subunit 4 (Proteasome activator PA200). Isoform 2;Isoform 3 of Proteasome activator complex subunit 4	Q14997-1;Q14997;Q14997-2;Q14997-3	PSME4_HUMAN	ENST00000185162;ENST00000389993;ENST00000404125	OTTHUMP00000200663	NP_055429	PF02985	HEAT	HEAT repeat	GO:0005829;GO:0016604;GO:0016607;GO:0032991;GO:0043234;GO:0044422;GO:0044424;GO:0044428;GO:0044444;GO:0044446;GO:0044451;GO:0044464	cytosol;nuclear body;nuclear speck;macromolecular complex;protein complex;organelle part;intracellular part;nuclear part;cytoplasmic part;intracellular organelle part;nucleoplasm part;cell part	GO:0005488	binding	GO:0007275;GO:0007276;GO:0007283;GO:0009987;GO:0022414;GO:0030154;GO:0032501;GO:0032502;GO:0048232;GO:0048869	multicellular organismal development;gamete generation;spermatogenesis;cellular process;reproductive process;cell differentiation;multicellular organismal process;developmental process;male gamete generation;cellular developmental process	hsa:23198	ko03050	Proteasome	K06699	3	1	1	1	1	1	1	1	1	1	0.5	0.5	0.5	211.33	1843
155	4342	IPI00005270	KDEL motif-containing protein 1;Endoplasmic reticulum resident protein 58	KDELC1;EP58;UNQ1910/PRO4357	KDEL motif-containing protein 1	Q6UW63	KDEL1_HUMAN	ENST00000376004	OTTHUMP00000018674	NP_076994	PF05686;PF00630	DUF821;Filamin	Arabidopsis thaliana protein of unknown function (DUF821);Filamin/ABP280 repeat	GO:0005783;GO:0005788;GO:0031974;GO:0043226;GO:0043227;GO:0043229;GO:0043231;GO:0043233;GO:0044422;GO:0044424;GO:0044432;GO:0044444;GO:0044446;GO:0044464;GO:0070013	endoplasmic reticulum;endoplasmic reticulum lumen;membrane-enclosed lumen;organelle;membrane-bounded organelle;intracellular organelle;intracellular membrane-bounded organelle;organelle lumen;organelle part;intracellular part;endoplasmic reticulum part					hsa:79070				1	1	1	2	1	1	2	1	1	2	1.8	1.8	1.8	58.042	502
156	1717;4503;6044;8445	IPI00005292	Testican-1;Protein SPOCK	SPOCK1;SPOCK;TIC1;TICN1	Testican-1	Q08629;O60400	TICN1_HUMAN	ENST00000282223;ENST00000394945	OTTHUMP00000159433	NP_004589	PF07648;PF10591;PF00086	Kazal_2;SPARC_Ca_bdg;Thyroglobulin_1	Kazal-type serine protease inhibitor domain;Secreted protein acidic and rich in cysteine Ca binding region;Thyroglobulin type-1 repeat	GO:0005578;GO:0005615;GO:0031012;GO:0044421	proteinaceous extracellular matrix;extracellular space;extracellular matrix;extracellular region part	GO:0005488;GO:0005509;GO:0043167;GO:0043169;GO:0046872	binding;calcium ion binding;ion binding;cation binding;metal ion binding	GO:0006928;GO:0007154;GO:0007155;GO:0007165;GO:0007399;GO:0008283;GO:0009987;GO:0022610;GO:0032502;GO:0048731;GO:0048856;GO:0050789;GO:0050794;GO:0065007	cell motion;cell communication;cell adhesion;signal transduction;nervous system development;cell proliferation;cellular process;biological adhesion;developmental process;system development;anatomical structure development;regulation of biological process	hsa:6695			K08136	1	4	4	7	4	4	7	4	4	7	9.6	9.6	9.6	49.124	439
157	508;3713;10548	IPI00005401	Polypeptide N-acetylgalactosaminyltransferase 5;Polypeptide GalNAc transferase 5;Protein-UDP acetylgalactosaminyltransferase 5;UDP-GalNAc:polypeptide N-acetylgalactosaminyltransferase 5	GALNT5	Polypeptide N-acetylgalactosaminyltransferase 5	Q7Z7M9;A5PKZ1;A5PL16;Q68VJ5	GALT5_HUMAN	ENST00000259056	OTTHUMP00000162804	NP_055383	PF00535;PF00652	Glycos_transf_2;Ricin_B_lectin	Glycosyl transferase family 2;Ricin-type beta-trefoil lectin domain	GO:0000139;GO:0016020;GO:0016021;GO:0031090;GO:0031224;GO:0044422;GO:0044424;GO:0044425;GO:0044431;GO:0044444;GO:0044446;GO:0044464	Golgi membrane;membrane;integral to membrane;organelle membrane;intrinsic to membrane;organelle part;intracellular part;membrane part;Golgi apparatus part;cytoplasmic part;intracellular organelle part;cell part	GO:0003824;GO:0004653;GO:0005488;GO:0005509;GO:0005529;GO:0008194;GO:0008376;GO:0016740;GO:0016757;GO:0016758;GO:0030145;GO:0030246;GO:0043167;GO:0043169;GO:0046872;GO:0046914	catalytic activity;polypeptide N-acetylgalactosaminyltransferase activity;binding;calcium ion binding;sugar binding;UDP-glycosyltransferase activity;acetylgalactosaminyltransferase activity;transferase activity	GO:0000271;GO:0005975;GO:0005976;GO:0006022;GO:0006023;GO:0006024;GO:0006807;GO:0008152;GO:0009058;GO:0009059;GO:0009308;GO:0016051;GO:0030203;GO:0043170;GO:0043283;GO:0043284;GO:0044238	polysaccharide biosynthetic process;carbohydrate metabolic process;polysaccharide metabolic process;aminoglycan metabolic process;aminoglycan biosynthetic process;glycosaminoglycan biosynthetic process;nitrogen compound metabolic process;metabolic process	hsa:11227	ko00512	O-Glycan biosynthesis	K00710	1	3	3	6	3	3	6	3	3	6	3.9	3.9	3.9	106.26	940
158	841;1131;1221;1813;2164;2694;4055;4154;9801;10739	IPI00005491;IPI00791134;IPI00942433	Calsyntenin-2;Alcadein-gamma;cDNA FLJ39113 fis, clone NTONG2005897, highly similar to Calsyntenin-2;cDNA FLJ31849 fis, clone NT2RP7000586, highly similar to Calsyntenin-2	CLSTN2;CS2	Calsyntenin-2;cDNA FLJ39113 fis, clone NTONG2005897, highly similar to Calsyntenin-2;cDNA FLJ31849 fis, clone NT2RP7000586, highly similar to Calsyntenin-2	Q9H4D0;B3KU27;B3KPI8;B3KUA5	CSTN2_HUMAN;B3KU27_HUMAN;B3KPI8_HUMAN	ENST00000332210	OTTHUMP00000173038;OTTHUMP00000173037	NP_071414	PF00028	Cadherin	Cadherin domain	GO:0000139;GO:0005789;GO:0005886;GO:0016020;GO:0016021;GO:0031090;GO:0031224;GO:0044422;GO:0044424;GO:0044425;GO:0044431;GO:0044432;GO:0044444;GO:0044446;GO:0044464;GO:0044456;GO:0045211	Golgi membrane;endoplasmic reticulum membrane;plasma membrane;membrane;integral to membrane;organelle membrane;intrinsic to membrane;organelle part;intracellular part;membrane part;Golgi apparatus part;endoplasmic reticulum part;cytoplasmic part	GO:0005488;GO:0005509;GO:0005515;GO:0043167;GO:0043169;GO:0046872	binding;calcium ion binding;protein binding;ion binding;cation binding;metal ion binding	GO:0007155;GO:0007156;GO:0009987;GO:0016337;GO:0022610	cell adhesion;homophilic cell adhesion;cellular process;cell-cell adhesion;biological adhesion					3	10	10	17	10	10	17	10	10	17	14.8	14.8	14.8	107.02	955
159	2685	IPI00005517	Ephrin-A5;EPH-related receptor tyrosine kinase ligand 7;AL-1	EFNA5;EPLG7;LERK7	Ephrin-A5	P52803	EFNA5_HUMAN	ENST00000333274	OTTHUMP00000158935	NP_001953	PF00812	Ephrin	Ephrin	GO:0005615;GO:0005901;GO:0031224;GO:0031225;GO:0031226;GO:0044421;GO:0044425;GO:0044459;GO:0044464;GO:0045121;GO:0046658	extracellular space;caveola;intrinsic to membrane;anchored to membrane;intrinsic to plasma membrane;extracellular region part;membrane part;plasma membrane part;cell part;membrane raft;anchored to plasma membrane	GO:0005102;GO:0005488;GO:0005515;GO:0046875	receptor binding;binding;protein binding;ephrin receptor binding	GO:0007154;GO:0007267;GO:0007399;GO:0009987;GO:0030154;GO:0032502;GO:0048731;GO:0048856;GO:0048869	cell communication;cell-cell signaling;nervous system development;cellular process;cell differentiation;developmental process;system development;anatomical structure development;cellular developmental process	hsa:1946	ko04360	Axon guidance	K05462	1	1	1	2	1	1	2	1	1	2	6.1	6.1	6.1	26.297	228
160	3640;4131;4162;5135;5255;5619;5930;10596;11002	IPI00005563;IPI00910801;IPI00910133;IPI00439435;IPI00910913	Tubulointerstitial nephritis antigen-like;Tubulointerstitial nephritis antigen-related protein;Glucocorticoid-inducible protein 5;Oxidized LDL-responsive gene 2 protein;cDNA FLJ55020, highly similar to Tubulointerstitial nephritis antigen-like	TINAGL1;GIS5;LCN7;OLRG2;TINAGL;PP6614;PSEC0088;UNQ204/PRO230	Isoform 1 of Tubulointerstitial nephritis antigen-like;cDNA FLJ55020, highly similar to Tubulointerstitial nephritis antigen-like	Q9GZM7-1;Q9GZM7;A8K9Q5;B4DVG5;B4DPK6	TINAL_HUMAN;B4DPK6_HUMAN	ENST00000271064;ENST00000403321	OTTHUMP00000003956	NP_071447	PF00112	Peptidase_C1	Papain family cysteine protease	GO:0005576	extracellular region	GO:0003824;GO:0004175;GO:0004197;GO:0005198;GO:0005201;GO:0008233;GO:0008234;GO:0016787;GO:0070011	catalytic activity;endopeptidase activity;cysteine-type endopeptidase activity;structural molecule activity;extracellular matrix structural constituent;peptidase activity;cysteine-type peptidase activity;hydrolase activity	GO:0006508;GO:0006810;GO:0008152;GO:0009056;GO:0009057;GO:0009987;GO:0016192;GO:0016197;GO:0019538;GO:0030163;GO:0043170;GO:0043283;GO:0043285;GO:0044238;GO:0046907;GO:0051234;GO:0051649	proteolysis;transport;metabolic process;catabolic process;macromolecule catabolic process;cellular process;vesicle-mediated transport;endosome transport;protein metabolic process;protein catabolic process;macromolecule metabolic process	hsa:64129				5	9	9	15	9	9	15	9	9	15	30.4	30.4	30.4	52.387	467
161	1459;2896;5761;10342	IPI00005578	EH domain-containing protein 4;Hepatocellular carcinoma-associated protein 10/11	EHD4;HCA10;HCA11;PAST4;FKSG7	EH domain-containing protein 4	Q9H223;A8K9B9	EHD4_HUMAN	ENST00000220325	OTTHUMP00000160905;OTTHUMP00000176211	NP_644670	PF00350	Dynamin_N	Dynamin family	GO:0005634;GO:0005783;GO:0010008;GO:0016020;GO:0031090;GO:0031901;GO:0043226;GO:0043227;GO:0043229;GO:0043231;GO:0044422;GO:0044424;GO:0044440;GO:0044444;GO:0044446;GO:0044464;GO:0055038	nucleus;endoplasmic reticulum;endosome membrane;membrane;organelle membrane;early endosome membrane;organelle;membrane-bounded organelle;intracellular organelle;intracellular membrane-bounded organelle;organelle part;intracellular part;endosomal part	GO:0000166;GO:0001882;GO:0001883;GO:0003676;GO:0003824;GO:0003924;GO:0005488;GO:0005509;GO:0005515;GO:0005524;GO:0005525;GO:0016462;GO:0016787;GO:0016817;GO:0016818;GO:0017076;GO:0017111;GO:0019001;GO:0030554;GO:0032553;GO:0032555;GO:0032559;GO:0032561;GO:0043167;GO:0043169;GO:0046872	nucleotide binding;nucleoside binding;purine nucleoside binding;nucleic acid binding;catalytic activity;GTPase activity;binding;calcium ion binding;protein binding;ATP binding;GTP binding;pyrophosphatase activity;hydrolase activity			hsa:30844				1	4	4	6	3	3	4	3	3	4	8.9	6.8	6.8	61.174	541
162	10129	IPI00005585	Tax1-binding protein 3;Tax interaction protein 1;Glutaminase-interacting protein 3	TAX1BP3;TIP1	Tax1-binding protein 3	O14907;B2RD53	TX1B3_HUMAN	ENST00000225525	OTTHUMP00000115871;OTTHUMP00000183031	NP_055419	PF00595	PDZ	PDZ domain (Also known as DHR or GLGF)	GO:0005634;GO:0005737;GO:0043226;GO:0043227;GO:0043229;GO:0043231;GO:0044424;GO:0044464	nucleus;cytoplasm;organelle;membrane-bounded organelle;intracellular organelle;intracellular membrane-bounded organelle;intracellular part;cell part	GO:0005488;GO:0005515	binding;protein binding	GO:0007154;GO:0007165;GO:0007166;GO:0007242;GO:0007264;GO:0007265;GO:0007266;GO:0009966;GO:0009968;GO:0009987;GO:0010646;GO:0010648;GO:0016055;GO:0030111;GO:0030178;GO:0048519;GO:0048523;GO:0050789;GO:0050794;GO:0065007	cell communication;signal transduction;cell surface receptor linked signal transduction;intracellular signaling cascade;small GTPase mediated signal transduction;Ras protein signal transduction;Rho protein signal transduction	hsa:30851				1	1	1	2	1	1	2	1	1	2	13.7	13.7	13.7	13.735	124
163	4172	IPI00644290;IPI00005605;IPI00218503;IPI00218504;IPI00879739;IPI00514909	NDRG family member 3;NDRG family member 3, isoform CRA_c;Protein NDRG3;Putative uncharacterized protein NDRG3	NDRG3;RP3-460J8.1-003;hCG_1785125;RP3-460J8.1-004	NDRG family member 3, isoform CRA_c;Isoform 1 of Protein NDRG3;Isoform 2 of Protein NDRG3;Isoform 3 of Protein NDRG3;Putative uncharacterized protein NDRG3 (Fragment);NDRG family member 3	Q5TH30;Q9UGV2-1;Q9UGV2;Q9UGV2-2;A2A2S8;B7Z323;B7Z341;B7ZLZ9;Q9UGV2-3;A6NP49;Q5TH29	Q5TH30_HUMAN;NDRG3_HUMAN;A6NP49_HUMAN;Q5TH29_HUMAN	ENST00000373803;ENST00000349004;ENST00000359675;ENST00000373773;ENST00000373774	OTTHUMP00000030884;OTTHUMP00000030882;OTTHUMP00000178597;OTTHUMP00000030885	NP_114402;NP_071922	PF03096	Ndr	Ndr family	GO:0005737;GO:0044424;GO:0044464	cytoplasm;intracellular part;cell part			GO:0001558;GO:0007276;GO:0007283;GO:0009987;GO:0022414;GO:0030154;GO:0030308;GO:0032502;GO:0040008;GO:0045926;GO:0048232;GO:0048519;GO:0048523;GO:0048869;GO:0050789;GO:0050794;GO:0065007	regulation of cell growth;gamete generation;spermatogenesis;cellular process;reproductive process;cell differentiation;negative regulation of cell growth;developmental process;regulation of growth;negative regulation of growth;male gamete generation	hsa:57446				6	1	1	2	1	1	2	1	1	2	2.3	2.3	2.3	42.85	388
164	563;1122;1123;1139;1168;1313;1479;1540;1576;1594;1693;1786;1826;1969;1970;2172;2227;2235;2254;2506;2507;2549;2596;2606;2813;3055;4368;4415;4424;4432;4572;4744;5123;5218;5524;5685;5722;5736;6104;6280;6359;6567;6676;6879;6907;7073;7575;7779;7780;7801;8501;8567;8728;8771;8783;8796;9223;9228;9538;9775;9969	IPI00005614;IPI00328230;IPI00333015;IPI00012645;IPI00218207;IPI00914949;IPI00216704;IPI00783228;IPI00237806;IPI00941774	Spectrin beta chain, brain 1;Spectrin, non-erythroid beta chain 1;Beta-II spectrin;Fodrin beta chain	SPTBN1;SPTB2	Isoform Long of Spectrin beta chain, brain 1;Isoform Short of Spectrin beta chain, brain 1;Isoform 2 of Spectrin beta chain, brain 1	Q01082-1;Q01082;B2ZZ89;B4DIF8;Q01082-2;Q53RC4;Q01082-3;B2RP63;Q8WYB3	SPTB2_HUMAN	ENST00000333896;ENST00000356805;ENST00000389980	OTTHUMP00000165176;OTTHUMP00000165177;OTTHUMP00000165178	NP_003119;NP_842565	PF00307;PF00169;PF00435	CH;PH;Spectrin	Calponin homology (CH) domain;PH domain;Spectrin repeat	GO:0005730;GO:0005886;GO:0008091;GO:0016020;GO:0031430;GO:0043226;GO:0043228;GO:0043229;GO:0043232;GO:0044422;GO:0044424;GO:0044428;GO:0044430;GO:0044444;GO:0044446;GO:0044448;GO:0044449;GO:0044464	nucleolus;plasma membrane;spectrin;membrane;M band;organelle;non-membrane-bounded organelle;intracellular organelle;intracellular non-membrane-bounded organelle;organelle part;intracellular part;nuclear part;cytoskeletal part;cytoplasmic part	GO:0003779;GO:0005198;GO:0005200;GO:0005488;GO:0005515;GO:0005516;GO:0008092	actin binding;structural molecule activity;structural constituent of cytoskeleton;binding;protein binding;calmodulin binding;cytoskeletal protein binding	GO:0008064;GO:0009892;GO:0010605;GO:0010639;GO:0019222;GO:0030832;GO:0030833;GO:0030834;GO:0030835;GO:0030837;GO:0031323;GO:0031324;GO:0031333;GO:0032268;GO:0032269;GO:0032271;GO:0032272;GO:0032535;GO:0032956;GO:0032970;GO:0033043;GO:0043242;GO:0043244;GO:0043254;GO:0044087;GO:0048519;GO:0048523;GO:0050789;GO:0050794;GO:0051016;GO:0051128;GO:0051129;GO:0051246;GO:0051248;GO:0051493;GO:0051494;GO:…	regulation of actin polymerization or depolymerization;negative regulation of metabolic process;negative regulation of macromolecule metabolic process;negative regulation of organelle organization;regulation of metabolic process	hsa:6711			K06115	10	61	61	95	61	61	95	60	60	93	34.2	34.2	33.8	274.61	2364
165	4202;5601;7852	IPI00644708;IPI00005615;IPI00647436;IPI00940524;IPI00291398;IPI00926358;IPI00333996;IPI00927286	cDNA FLJ75459;Nucleolysin TIAR;TIA-1-related protein;Putative uncharacterized protein TIAL1	TIAL1	TIA-1 related protein isoform 2;Nucleolysin TIAR;TIA1 cytotoxic granule-associated RNA binding protein-like 1, isoform CRA_a;15 kDa protein	A8K4L9;A8K5C4;Q01085;Q2TSD2;Q49AS9;A6NJN8;B4DHS3;O15187;Q59G49	A8K4L9_HUMAN;TIAR_HUMAN;A6NJN8_HUMAN	ENST00000369093;ENST00000369092;ENST00000369087	OTTHUMP00000020602;OTTHUMP00000020605;OTTHUMP00000020601;OTTHUMP00000020606	NP_001029097;NP_003243	PF00076	RRM_1	RNA recognition motif. (a.k.a. RRM, RBD, or RNP domain)	GO:0000323;GO:0005764;GO:0005773;GO:0043226;GO:0043227;GO:0043229;GO:0043231;GO:0044424;GO:0044444;GO:0044464	lytic vacuole;lysosome;vacuole;organelle;membrane-bounded organelle;intracellular organelle;intracellular membrane-bounded organelle;intracellular part;cytoplasmic part;cell part	GO:0000166;GO:0003676;GO:0005488;GO:0003702;GO:0003723;GO:0030528	nucleotide binding;nucleic acid binding;binding;RNA polymerase II transcription factor activity;RNA binding;transcription regulator activity	GO:0006355;GO:0006357;GO:0006915;GO:0006917;GO:0006950;GO:0006952;GO:0008219;GO:0009889;GO:0009987;GO:0010468;GO:0010556;GO:0010941;GO:0010942;GO:0012501;GO:0012502;GO:0016265;GO:0019219;GO:0019222;GO:0031323;GO:0031326;GO:0042981;GO:0043065;GO:0043067;GO:0043068;GO:0045449;GO:0048518;GO:0048522;GO:0050789;GO:0050793;GO:0050794;GO:0050896;GO:0051094;GO:0051171;GO:0051252;GO:0060255;GO:0065007;GO:…	regulation of transcription, DNA-dependent;regulation of transcription from RNA polymerase II promoter;apoptosis;induction of apoptosis;response to stress;defense response;cell death;regulation of biosynthetic process;cellular process	hsa:7073				8	3	3	4	3	3	4	3	3	4	10.5	10.5	10.5	43.448	392
166	4852	IPI00005648;IPI00646058;IPI00300631;IPI00942963;IPI00925702;IPI00872777;IPI00942551	Scaffold attachment factor B2;SAFB protein;Scaffold attachment factor B;Scaffold attachment factor B1;SAB-B1;SAF-B;HSP27 estrogen response element-TATA box-binding protein;cDNA FLJ54745, highly similar to Scaffold attachment factor B;cDNA FLJ59523, highly similar to Scaffold attachment factor B;Putative uncharacterized protein SAFB2	SAFB2;KIAA0138;SAFB;HAP;HET;SAFB1	Scaffold attachment factor B2;Scaffold attachment factor B;Scaffold attachment factor B1;cDNA FLJ54745, highly similar to Scaffold attachment factor B;cDNA FLJ59523, highly similar to Scaffold attachment factor B;Putative uncharacterized protein SAFB2;55 k	Q14151;A0PJ47;A0AV56;A8K329;B7Z1C7;B7Z2F6;B7Z5X3;B7ZLP6;Q15424;B7Z959;B7ZLP5;Q68DW3;B7Z5B6;B7Z2Z1;A8MXT5;B4DU53	SAFB2_HUMAN;A0AV56_HUMAN;SAFB1_HUMAN;B7Z5B6_HUMAN;B7Z2Z1_HUMAN;A8MXT5_HUMAN	ENST00000252542;ENST00000292123;ENST00000394625	OTTHUMP00000078008;OTTHUMP00000078007;OTTHUMP00000078006	NP_055464;NP_002958	PF00076;PF02037	RRM_1;SAP	RNA recognition motif. (a.k.a. RRM, RBD, or RNP domain);SAP domain	GO:0005634;GO:0005737;GO:0043226;GO:0043227;GO:0043229;GO:0043231;GO:0044424;GO:0044464	nucleus;cytoplasm;organelle;membrane-bounded organelle;intracellular organelle;intracellular membrane-bounded organelle;intracellular part;cell part	GO:0000166;GO:0003676;GO:0003677;GO:0003723;GO:0005488;GO:0003690;GO:0005515;GO:0043566	nucleotide binding;nucleic acid binding;DNA binding;RNA binding;binding;double-stranded DNA binding;protein binding;structure-specific DNA binding	GO:0006139;GO:0006350;GO:0006355;GO:0006807;GO:0008152;GO:0009058;GO:0009059;GO:0009889;GO:0009987;GO:0010468;GO:0010556;GO:0019219;GO:0019222;GO:0031323;GO:0031326;GO:0034645;GO:0034960;GO:0034961;GO:0043170;GO:0043283;GO:0043284;GO:0044237;GO:0044238;GO:0044249;GO:0044260;GO:0045449;GO:0050789;GO:0050794;GO:0051171;GO:0051252;GO:0060255;GO:0065007;GO:0080090;GO:0006325;GO:0006996;GO:0016043;GO:…	nucleobase, nucleoside, nucleotide and nucleic acid metabolic process;transcription;regulation of transcription, DNA-dependent;nitrogen compound metabolic process;metabolic process;biosynthetic process;macromolecule biosynthetic process	hsa:9667;hsa:6294				7	1	1	1	1	1	1	1	1	1	1	1	1	107.47	953
167	2570	IPI00005657	Prefoldin subunit 6;Protein Ke2	PFDN6;HKE2;PFD6	Prefoldin subunit 6	O15212;Q5STK2	PFD6_HUMAN	ENST00000374606;ENST00000374607;ENST00000374610;ENST00000383073;ENST00000383207;ENST00000395131;ENST00000399110;ENST00000399112;ENST00000399383;ENST00000399385	OTTHUMP00000015169;OTTHUMP00000015281;OTTHUMP00000015282;OTTHUMP00000029360;OTTHUMP00000029363;OTTHUMP00000029798;OTTHUMP00000029801;OTTHUMP00000178646;OTTHUMP00000178657;OTTHUMP00000193503;OTTHUMP00000193504;OTTHUMP00000193505;OTTHUMP00000194337;OTTHUMP00000194338;OTTHUMP00000194339	NP_055075	PF01920	Prefoldin_2	Prefoldin subunit	GO:0016272;GO:0032991;GO:0043234;GO:0044424;GO:0044444;GO:0044445;GO:0044464	prefoldin complex;macromolecular complex;protein complex;intracellular part;cytoplasmic part;cytosolic part;cell part	GO:0005488;GO:0005515;GO:0051082;GO:0051087	binding;protein binding;unfolded protein binding;chaperone binding	GO:0006457;GO:0006461;GO:0008152;GO:0009987;GO:0010926;GO:0016043;GO:0019538;GO:0022607;GO:0034621;GO:0034622;GO:0034960;GO:0043170;GO:0043283;GO:0043623;GO:0043933;GO:0044237;GO:0044238;GO:0044260;GO:0044267;GO:0051131;GO:0065003	protein folding;protein complex assembly;metabolic process;cellular process;anatomical structure formation;cellular component organization;protein metabolic process;cellular component assembly;cellular macromolecular complex subunit organization	hsa:10471			K04798	1	1	1	1	1	1	1	1	1	1	9.3	9.3	9.3	14.582	129
168	2076	IPI00005668;IPI00029733;IPI00910990;IPI00843904;IPI00514814	Aldo-keto reductase family 1 member C2;Trans-1,2-dihydrobenzene-1,2-diol dehydrogenase;Type III 3-alpha-hydroxysteroid dehydrogenase;3-alpha-HSD3;Dihydrodiol dehydrogenase 2;Dihydrodiol dehydrogenase/bile acid-binding protein;Chlordecone reductase homolog HAKRD;Aldo-keto reductase family 1 member C1;20-alpha-hydroxysteroid dehydrogenase;Indanol dehydrogenase;Dihydrodiol dehydrogenase 1/2;Chlordec…	AKR1C2;DDH2;AKR1C1;DDH;DDH1;RP11-69D4.1-003	Aldo-keto reductase family 1 member C2;Aldo-keto reductase family 1 member C1;cDNA FLJ52680, highly similar to Aldo-keto reductase family 1 member C2;Aldo-keto reductase family 1, member C2 variant (Fragment);Aldo-keto reductase family 1, member C1 (Dihydr	P52895;Q04828;B4DK69;Q59GU2;Q5SR14	AK1C2_HUMAN;AK1C1_HUMAN;B4DK69_HUMAN;Q59GU2_HUMAN;Q5SR14_HUMAN	ENST00000380753;ENST00000407674;ENST00000380872;ENST00000380646	OTTHUMP00000018995;OTTHUMP00000018992;OTTHUMP00000018993	NP_001345;NP_995317;NP_001344	PF00248	Aldo_ket_red	Aldo/keto reductase family	GO:0005737;GO:0044424;GO:0044464;GO:0005829;GO:0044444	cytoplasm;intracellular part;cell part;cytosol;cytoplasmic part	GO:0003824;GO:0005488;GO:0005496;GO:0008289;GO:0016229;GO:0016491;GO:0016614;GO:0016616;GO:0016627;GO:0016628;GO:0031406;GO:0032052;GO:0033293;GO:0033764;GO:0047026;GO:0047115;GO:0004033;GO:0047006;GO:0047042	catalytic activity;binding;steroid binding;lipid binding;steroid dehydrogenase activity;oxidoreductase activity;oxidoreductase activity, acting on CH-OH group of donors;oxidoreductase activity, acting on the CH-OH group of donors, NAD or NADP as acceptor	GO:0006082;GO:0006629;GO:0006631;GO:0006690;GO:0006692;GO:0006693;GO:0007586;GO:0008152;GO:0008202;GO:0009058;GO:0009987;GO:0019752;GO:0032501;GO:0032787;GO:0033559;GO:0042180;GO:0043436;GO:0044237;GO:0044238;GO:0044249;GO:0044255;GO:0055114;GO:0003008;GO:0006461;GO:0006805;GO:0006810;GO:0006869;GO:0008206;GO:0009636;GO:0010926;GO:0015718;GO:0015721;GO:0015849;GO:0015918;GO:0016043;GO:0017085;GO:…	organic acid metabolic process;lipid metabolic process;fatty acid metabolic process;icosanoid metabolic process;prostanoid metabolic process;prostaglandin metabolic process;digestion;metabolic process;steroid metabolic process;biosynthetic process	hsa:1646;hsa:1645	ko00980	Metabolism of xenobiotics by cytochrome P450	K00089;K00212	5	1	1	1	1	1	1	1	1	1	7.1	7.1	7.1	36.735	323
169	9147	IPI00005670;IPI00514175;IPI00514360;IPI00515030;IPI00641917	Cell division cycle protein 123 homolog;HT-1080;PZ32	CDC123;C10orf7;D123	Cell division cycle protein 123 homolog;36 kDa protein;34 kDa protein;21 kDa protein;14 kDa protein	O75794;A8JZZ7	CD123_HUMAN	ENST00000281141	OTTHUMP00000019106;OTTHUMP00000019110;OTTHUMP00000019108;OTTHUMP00000019107;OTTHUMP00000019109	NP_006014	PF07065	D123	D123	GO:0005737;GO:0044424;GO:0044464	cytoplasm;intracellular part;cell part			GO:0007050;GO:0007346;GO:0008284;GO:0009987;GO:0022402;GO:0042127;GO:0048518;GO:0048522;GO:0050789;GO:0050794;GO:0051301;GO:0051726;GO:0065007	cell cycle arrest;regulation of mitotic cell cycle;positive regulation of cell proliferation;cellular process;cell cycle process;regulation of cell proliferation;positive regulation of biological process;positive regulation of cellular process	hsa:8872				5	1	1	1	1	1	1	1	1	1	3	3	3	39.134	336
170	5133;6526;6937	IPI00005686;IPI00942156;IPI00554544	Endothelial lipase;Endothelial cell-derived lipase;cDNA FLJ57818, highly similar to Endothelial lipase (EC 3.1.1.3)	LIPG;UNQ387/PRO719	Isoform 1 of Endothelial lipase;cDNA FLJ57818, highly similar to Endothelial lipase;Isoform 2 of Endothelial lipase	Q9Y5X9-1;Q9Y5X9;A8K6Y4;B0LPG6;B2RCS7;B4DTR8;Q9Y5X9-2	LIPE_HUMAN;B4DTR8_HUMAN	ENST00000261292	OTTHUMP00000073212;OTTHUMP00000073211	NP_006024	PF00151;PF01477	Lipase;PLAT	Lipase;PLAT/LH2 domain	GO:0005615;GO:0044421	extracellular space;extracellular region part	GO:0001871;GO:0003824;GO:0004091;GO:0004465;GO:0004620;GO:0004806;GO:0005488;GO:0005515;GO:0005539;GO:0008201;GO:0008970;GO:0016298;GO:0016787;GO:0016788;GO:0030246;GO:0030247	pattern binding;catalytic activity;carboxylesterase activity;lipoprotein lipase activity;phospholipase activity;triacylglycerol lipase activity;binding;protein binding;glycosaminoglycan binding;heparin binding;phospholipase A1 activity;lipase activity	GO:0006629;GO:0006644;GO:0006810;GO:0006869;GO:0008152;GO:0009056;GO:0009395;GO:0009987;GO:0015918;GO:0016042;GO:0016043;GO:0019637;GO:0030301;GO:0032368;GO:0032370;GO:0032371;GO:0032373;GO:0032374;GO:0032376;GO:0032879;GO:0034367;GO:0034368;GO:0034369;GO:0034375;GO:0042592;GO:0042632;GO:0043691;GO:0043933;GO:0044237;GO:0044238;GO:0044242;GO:0044248;GO:0044255;GO:0048518;GO:0048878;GO:0050789;GO:…	lipid metabolic process;phospholipid metabolic process;transport;lipid transport;metabolic process;catabolic process;phospholipid catabolic process;cellular process;sterol transport;lipid catabolic process;cellular component organization	hsa:9388	ko00561	Glycerolipid metabolism	K01046	3	3	3	3	3	3	3	3	3	3	8.6	8.6	8.6	56.794	500
171	318;1010;2579;3384;5117;7632;9108;10413;10499;10623	IPI00005707;IPI00902949	C-type mannose receptor 2;Macrophage mannose receptor 2;Urokinase-type plasminogen activator receptor-associated protein;Endocytic receptor 180	MRC2;ENDO180;KIAA0709;UPARAP	C-type mannose receptor 2	Q9UBG0;A6H8K4	MRC2_HUMAN	ENST00000303375	OTTHUMP00000181774	NP_006030	PF00040;PF00059;PF00652	fn2;Lectin_C;Ricin_B_lectin	Fibronectin type II domain;Lectin C-type domain;Ricin-type beta-trefoil lectin domain	GO:0016021;GO:0031224;GO:0044425;GO:0044464	integral to membrane;intrinsic to membrane;membrane part;cell part	GO:0004871;GO:0004872;GO:0005488;GO:0005509;GO:0005529;GO:0030246;GO:0043167;GO:0043169;GO:0046872;GO:0060089	signal transducer activity;receptor activity;binding;calcium ion binding;sugar binding;carbohydrate binding;ion binding;cation binding;metal ion binding;molecular transducer activity	GO:0006810;GO:0006897;GO:0009987;GO:0010324;GO:0016043;GO:0016044;GO:0016192;GO:0051234	transport;endocytosis;cellular process;membrane invagination;cellular component organization;membrane organization;vesicle-mediated transport;establishment of localization	hsa:9902			K06560	2	10	10	16	10	10	16	10	10	16	9.7	9.7	9.7	166.65	1479
172	3306;6019;8743	IPI00005709;IPI00005708;IPI00788812	Heparan sulfate glucosamine 3-O-sulfotransferase 3A1;Heparan sulfate D-glucosaminyl 3-O-sulfotransferase 3A1;Heparan sulfate glucosamine 3-O-sulfotransferase 3B1;Heparan sulfate D-glucosaminyl 3-O-sulfotransferase 3B1	HS3ST3A1;3OST3A1;HS3ST3A;UNQ2551/PRO6180;HS3ST3B1;3OST3B1;HS3ST3B	Heparan sulfate glucosamine 3-O-sulfotransferase 3A1;Heparan sulfate glucosamine 3-O-sulfotransferase 3B1;24 kDa protein	Q9Y663;A8K7N2;Q9Y662;B3KN58	HS3SA_HUMAN;HS3SB_HUMAN	ENST00000284110;ENST00000360954	OTTHUMP00000064678;OTTHUMP00000183215;OTTHUMP00000064702;OTTHUMP00000182882;OTTHUMP00000183216	NP_006033;NP_006032	PF00685	Sulfotransfer_1	Sulfotransferase domain	GO:0000139;GO:0016020;GO:0016021;GO:0031090;GO:0031224;GO:0044422;GO:0044424;GO:0044425;GO:0044431;GO:0044444;GO:0044446;GO:0044464;GO:0005887;GO:0031226;GO:0044459	Golgi membrane;membrane;integral to membrane;organelle membrane;intrinsic to membrane;organelle part;intracellular part;membrane part;Golgi apparatus part;cytoplasmic part;intracellular organelle part;cell part;integral to plasma membrane	GO:0003824;GO:0008146;GO:0016740;GO:0016782;GO:0033872;GO:0034483;GO:0008467	catalytic activity;sulfotransferase activity;transferase activity;transferase activity, transferring sulfur-containing groups;[heparan sulfate]-glucosamine 3-sulfotransferase 3 activity;heparan sulfate sulfotransferase activity	GO:0006029;GO:0006790;GO:0008152;GO:0009100;GO:0009987;GO:0015015;GO:0030201;GO:0043170;GO:0043283;GO:0044237;GO:0044260	proteoglycan metabolic process;sulfur metabolic process;metabolic process;glycoprotein metabolic process;cellular process;heparan sulfate proteoglycan biosynthetic process, enzymatic modification;heparan sulfate proteoglycan metabolic process	hsa:9955;hsa:9953	ko00534	Heparan sulfate biosynthesis	K07809	3	3	3	4	3	3	4	3	3	4	8.1	8.1	8.1	44.899	406
173	2085;6176;6395;9070	IPI00005719;IPI00937805;IPI00008964;IPI00374519;IPI00896425;IPI00917079;IPI00022134;IPI00909683;IPI00024282;IPI00922662;IPI00556414;IPI00334174;IPI00185217;IPI00790414;IPI00903040;IPI00910170;IPI00187143;IPI00419932;IPI00798392;IPI00061114;IPI00871276;IPI00073180;IPI00023504;IPI00032808;IPI00480056;IPI00332970;IPI00291928;IPI00939242;IPI00477489;IPI00060801;IPI00329441;IPI00394882;IPI00383449;IPI…	Ras-related protein Rab-1A;YPT1-related protein;Ras-related protein Rab-1B;Putative Ras-related protein Rab-1C;RAB1B protein;Putative small GTP-binding protein (Rab1b);cDNA FLJ53028, highly similar to Ras-related protein Rab-8A;Ras-related protein Rab-8B;cDNA FLJ57768, highly similar to Ras-related protein Rab-1A;Mel transforming oncogene variant;cDNA FLJ38125 fis, clone D6OST2000127, moderately …	RAB1A;RAB1;RAB1B;RAB1C;RAB8B	Isoform 1 of Ras-related protein Rab-1A;23 kDa protein;Ras-related protein Rab-1B;Putative Ras-related protein Rab-1C;RAB1B protein;19 kDa protein;Putative small GTP-binding protein;cDNA FLJ53028, highly similar to Ras-related protein Rab-8A;Ras-related pr	P62820-1;P62820;Q5U0I6;Q9H0U4;A8K7S1;Q92927;Q92928;Q6FIG4;Q9H1C9;B4DEK7;Q92930;B4DMS1;Q5JPC4;B7Z8M7;Q59EP4;P62820-2;Q96RD8;P62820-3;Q6FIE7;B3KTE3	RAB1A_HUMAN;RAB1B_HUMAN;RAB1C_HUMAN;Q6FIG4_HUMAN;Q9H1C9_HUMAN;B4DEK7_HUMAN;RAB8B_HUMAN;B7Z8M7_HUMAN;Q59EP4_HUMAN;B3KTE3_HUMAN	ENST00000342609;ENST00000356214;ENST00000398529;ENST00000409784;ENST00000311481;ENST00000314965;ENST00000321437	OTTHUMP00000202271;OTTHUMP00000202273;OTTHUMP00000163760;OTTHUMP00000175865;OTTHUMP00000202272;OTTHUMP00000202274;OTTHUMP00000175866	NP_004152;NP_112243;NP_057614;NP_056358	PF00071	Ras	Ras family	GO:0005783;GO:0005794;GO:0043226;GO:0043227;GO:0043229;GO:0043231;GO:0044424;GO:0044444;GO:0044464;GO:0016020;GO:0005737;GO:0005886	endoplasmic reticulum;Golgi apparatus;organelle;membrane-bounded organelle;intracellular organelle;intracellular membrane-bounded organelle;intracellular part;cytoplasmic part;cell part;membrane;cytoplasm;plasma membrane	GO:0000166;GO:0003824;GO:0003924;GO:0005488;GO:0005525;GO:0016462;GO:0016787;GO:0016817;GO:0016818;GO:0017076;GO:0017111;GO:0019001;GO:0032553;GO:0032555;GO:0032561;GO:0005515	nucleotide binding;catalytic activity;GTPase activity;binding;GTP binding;pyrophosphatase activity;hydrolase activity;hydrolase activity, acting on acid anhydrides;hydrolase activity, acting on acid anhydrides, in phosphorus-containing anhydrides	GO:0006810;GO:0007154;GO:0007165;GO:0007242;GO:0007264;GO:0009987;GO:0015031;GO:0016192;GO:0045184;GO:0050789;GO:0050794;GO:0051234;GO:0065007	transport;cell communication;signal transduction;intracellular signaling cascade;small GTPase mediated signal transduction;cellular process;protein transport;vesicle-mediated transport;establishment of protein localization;regulation of biological process	hsa:5861;hsa:81876;hsa:51762			K07874;K07875;K07902	50	4	4	7	4	4	7	2	2	3	22.4	22.4	11.7	22.677	205
174	3970;5585	IPI00005737;IPI00922295;IPI00399142;IPI00641719;IPI00922900	Surfeit locus protein 4;cDNA FLJ53092, moderately similar to Surfeit locus protein 4;Surfeit 4;cDNA FLJ50656, highly similar to Surfeit locus protein 4;Surfeit 4, isoform CRA_c	SURF4;SURF-4;RP11-244N20.4-002;hCG_28148	Isoform 1 of Surfeit locus protein 4;cDNA FLJ53092, moderately similar to Surfeit locus protein 4;Surfeit 4;Surfeit 4;Surfeit 4, isoform CRA_c	O15260-1;O15260;B7Z1G8;B7Z7A8;B7Z8F3;B7Z605;Q5T8U7;O15260-2;Q5T8U5;B7Z6A4	SURF4_HUMAN;B7Z605_HUMAN;Q5T8U7_HUMAN;B7Z6A4_HUMAN	ENST00000371989;ENST00000371991;ENST00000371987;ENST00000371982	OTTHUMP00000022476;OTTHUMP00000022477;OTTHUMP00000022478	NP_149351	PF02077	SURF4	SURF4 family	GO:0005789;GO:0005793;GO:0016020;GO:0016021;GO:0031090;GO:0031224;GO:0044422;GO:0044424;GO:0044425;GO:0044432;GO:0044444;GO:0044446;GO:0044464	endoplasmic reticulum membrane;ER-Golgi intermediate compartment;membrane;integral to membrane;organelle membrane;intrinsic to membrane;organelle part;intracellular part;membrane part;endoplasmic reticulum part;cytoplasmic part	GO:0005488;GO:0005515	binding;protein binding			hsa:6836				5	2	2	3	2	2	3	2	2	3	11.5	11.5	11.5	30.394	269
175	3546	IPI00005792;IPI00414963	Polyadenylate-binding protein 2;Poly(A)-binding protein II;Polyadenylate-binding nuclear protein 1;Nuclear poly(A)-binding protein 1	PABPN1;PAB2;PABP2	Isoform 1 of Polyadenylate-binding protein 2;Isoform 2 of Polyadenylate-binding protein 2	Q86U42-1;Q86U42;Q86U42-2;B4DEH8	PABP2_HUMAN	ENST00000216727	OTTHUMP00000164596;OTTHUMP00000164595	NP_004634	PF00076	RRM_1	RNA recognition motif. (a.k.a. RRM, RBD, or RNP domain)	GO:0005654;GO:0005737;GO:0044422;GO:0044424;GO:0044428;GO:0044446;GO:0044464	nucleoplasm;cytoplasm;organelle part;intracellular part;nuclear part;intracellular organelle part;cell part	GO:0000166;GO:0003676;GO:0003723;GO:0005488;GO:0005515	nucleotide binding;nucleic acid binding;RNA binding;binding;protein binding	GO:0000375;GO:0000377;GO:0000398;GO:0003008;GO:0003012;GO:0006139;GO:0006396;GO:0006397;GO:0006807;GO:0006936;GO:0008152;GO:0008380;GO:0009987;GO:0016070;GO:0016071;GO:0032501;GO:0034960;GO:0043170;GO:0043283;GO:0044237;GO:0044238;GO:0044260	RNA splicing, via transesterification reactions;RNA splicing, via transesterification reactions with bulged adenosine as nucleophile;nuclear mRNA splicing, via spliceosome;system process;muscle system process	hsa:8106				2	1	1	1	1	1	1	1	1	1	3.3	3.3	3.3	32.749	306
176	385;397;5540;6640;8921;9388;9685	IPI00005794;IPI00007664;IPI00796411;IPI00910418	Putative uncharacterized protein ENSP00000323500;Plasma glutamate carboxypeptidase;cDNA FLJ51665, highly similar to Homo sapiens plasma glutamate carboxypeptidase (PGCP), mRNA	PGCP	Putative uncharacterized protein ENSP00000323500;Plasma glutamate carboxypeptidase;cDNA FLJ51665, highly similar to Homo sapiens plasma glutamate carboxypeptidase (PGCP), mRNA	B5MDX4;Q9Y646;B4DJC2	B5MDX4_HUMAN;PGCP_HUMAN;B4DJC2_HUMAN	ENST00000325141;ENST00000220763	OTTHUMP00000177926;OTTHUMP00000177924	NP_057218	PF04389	Peptidase_M28	Peptidase family M28	GO:0005615;GO:0005737;GO:0044421;GO:0044424;GO:0044464	extracellular space;cytoplasm;extracellular region part;intracellular part;cell part	GO:0003824;GO:0008233;GO:0016787;GO:0004180;GO:0004181;GO:0005488;GO:0008235;GO:0008237;GO:0008238;GO:0008270;GO:0043167;GO:0043169;GO:0046872;GO:0046914;GO:0070011	catalytic activity;peptidase activity;hydrolase activity;carboxypeptidase activity;metallocarboxypeptidase activity;binding;metalloexopeptidase activity;metallopeptidase activity;exopeptidase activity;zinc ion binding;ion binding;cation binding	GO:0006508;GO:0008152;GO:0009056;GO:0009057;GO:0019538;GO:0030163;GO:0043170;GO:0043283;GO:0043285;GO:0044238;GO:0006518;GO:0009987;GO:0044237	proteolysis;metabolic process;catabolic process;macromolecule catabolic process;protein metabolic process;protein catabolic process;macromolecule metabolic process;biopolymer metabolic process;biopolymer catabolic process;primary metabolic process	hsa:10404				4	7	7	12	7	7	12	7	7	12	19.1	19.1	19.1	59.757	540
177	4283	IPI00005908;IPI00442897	A disintegrin and metalloproteinase with thrombospondin motifs 1;METH-1;cDNA FLJ26363 fis, clone HRT05360, highly similar to ADAM-TS 1 (EC 3.4.24.-)	ADAMTS1;KIAA1346;METH1	A disintegrin and metalloproteinase with thrombospondin motifs 1;cDNA FLJ26363 fis, clone HRT05360, highly similar to ADAM-TS 1	Q9UHI8;B2RB33;Q5HYL0;Q8NE26;Q6ZP79	ATS1_HUMAN;Q6ZP79_HUMAN	ENST00000284984;ENST00000382884	OTTHUMP00000096354	NP_008919	PF05986;PF01562;PF01421;PF00090	ADAM_spacer1;Pep_M12B_propep;Reprolysin;TSP_1	ADAM-TS Spacer 1;Reprolysin family propeptide;Reprolysin (M12B) family zinc metalloprotease;Thrombospondin type 1 domain	GO:0005615;GO:0044421	extracellular space;extracellular region part	GO:0001871;GO:0005488;GO:0005539;GO:0008201;GO:0008270;GO:0030246;GO:0030247;GO:0043167;GO:0043169;GO:0046872;GO:0046914	pattern binding;binding;glycosaminoglycan binding;heparin binding;zinc ion binding;carbohydrate binding;polysaccharide binding;ion binding;cation binding;metal ion binding;transition metal ion binding	GO:0006508;GO:0007154;GO:0007165;GO:0007166;GO:0007229;GO:0008152;GO:0008285;GO:0009056;GO:0009057;GO:0009987;GO:0019538;GO:0030163;GO:0042127;GO:0043170;GO:0043283;GO:0043285;GO:0044238;GO:0048519;GO:0048523;GO:0050789;GO:0050794;GO:0065007	proteolysis;cell communication;signal transduction;cell surface receptor linked signal transduction;integrin-mediated signaling pathway;metabolic process;negative regulation of cell proliferation;catabolic process;macromolecule catabolic process	hsa:9510			K08617	2	1	1	1	1	1	1	1	1	1	1.2	1.2	1.2	105.36	967
178	3273	IPI00305185;IPI00005963;IPI00060847;IPI00514955;IPI00874062	RAG1-activating protein 1;Stromal cell protein;Putative uncharacterized protein RAG1AP1;Recombination activating gene 1 activating protein 1	RAG1AP1;SCP;RP11-540D14.5-005	Isoform 1 of RAG1-activating protein 1;Putative uncharacterized protein RAG1AP1;Isoform 3 of RAG1-activating protein 1;Isoform 2 of RAG1-activating protein 1;Recombination activating gene 1 activating protein 1	Q9BRV3-1;Q9BRV3;B6ZDG8;Q9BRV3-3;Q9BRV3-2;Q5SR67	R1AP1_HUMAN;B6ZDG8_HUMAN;Q5SR67_HUMAN	ENST00000303343;ENST00000368404;ENST00000303332;ENST00000368405	OTTHUMP00000033279;OTTHUMP00000033281;OTTHUMP00000033280;OTTHUMP00000033282	NP_061333;NP_001116311;NP_001116309	PF03083	MtN3_slv	MtN3/saliva family	GO:0005634;GO:0016021;GO:0031224;GO:0043226;GO:0043227;GO:0043229;GO:0043231;GO:0044424;GO:0044425;GO:0044464	nucleus;integral to membrane;intrinsic to membrane;organelle;membrane-bounded organelle;intracellular organelle;intracellular membrane-bounded organelle;intracellular part;membrane part;cell part			GO:0006139;GO:0006259;GO:0006310;GO:0006807;GO:0008152;GO:0009893;GO:0009987;GO:0010468;GO:0010604;GO:0010628;GO:0019222;GO:0034960;GO:0040029;GO:0043170;GO:0043283;GO:0044237;GO:0044238;GO:0044260;GO:0045815;GO:0048518;GO:0050789;GO:0060255;GO:0065007	nucleobase, nucleoside, nucleotide and nucleic acid metabolic process;DNA metabolic process;DNA recombination;nitrogen compound metabolic process;metabolic process;positive regulation of metabolic process;cellular process;regulation of gene expression	hsa:55974				5	1	1	2	1	1	2	1	1	2	2.7	2.7	2.7	25.03	221
179	1960;2125;2954;3192;4633;5029;6180;9034	IPI00005969;IPI00873484	F-actin-capping protein subunit alpha-1;CapZ alpha-1;Putative uncharacterized protein CAPZA1	CAPZA1	F-actin-capping protein subunit alpha-1;Putative uncharacterized protein CAPZA1 (Fragment)	P52907;A8K0T9;A8MV55	CAZA1_HUMAN;A8MV55_HUMAN	ENST00000263168;ENST00000393426	OTTHUMP00000013512	NP_006126	PF01267	F-actin_cap_A	F-actin capping protein alpha subunit	GO:0008290;GO:0032991;GO:0043234;GO:0044422;GO:0044424;GO:0044430;GO:0044446;GO:0044464	F-actin capping protein complex;macromolecular complex;protein complex;organelle part;intracellular part;cytoskeletal part;intracellular organelle part;cell part	GO:0003779;GO:0005488;GO:0005515;GO:0008092	actin binding;binding;protein binding;cytoskeletal protein binding	GO:0006461;GO:0006928;GO:0006996;GO:0007010;GO:0008064;GO:0009892;GO:0009987;GO:0010605;GO:0010639;GO:0010926;GO:0016043;GO:0019222;GO:0022607;GO:0030029;GO:0030036;GO:0030832;GO:0030833;GO:0030834;GO:0030835;GO:0030837;GO:0031323;GO:0031324;GO:0031333;GO:0032268;GO:0032269;GO:0032271;GO:0032272;GO:0032535;GO:0032956;GO:0032970;GO:0033043;GO:0043242;GO:0043244;GO:0043254;GO:0043933;GO:0044087;GO:…	protein complex assembly;cell motion;organelle organization;cytoskeleton organization;regulation of actin polymerization or depolymerization;negative regulation of metabolic process;cellular process;negative regulation of macromolecule metabolic process	hsa:829			K10364	2	8	8	13	8	8	13	6	6	9	46.9	46.9	37.4	32.922	286
180	6601;9277;10458	IPI00005981;IPI00797169	Transgelin-3;Neuronal protein NP25;Neuronal protein 22	TAGLN3;NP25	Neuronal protein NP25;16 kDa protein	Q9UI15;Q7Z517	TAGL3_HUMAN	ENST00000273368;ENST00000393917	OTTHUMP00000172210;OTTHUMP00000172212;OTTHUMP00000172211	NP_001008273;NP_001008274;NP_037391	PF00402;PF00307	Calponin;CH	Calponin family repeat;Calponin homology (CH) domain					GO:0007417;GO:0007517;GO:0032502;GO:0048513;GO:0048731;GO:0048856	central nervous system development;muscle organ development;developmental process;organ development;system development;anatomical structure development	hsa:29114				2	3	3	4	3	3	4	3	3	4	19.9	19.9	19.9	24.893	221
181	3487	IPI00759481;IPI00005996;IPI00845492;IPI00902434;IPI00759667;IPI00939666	HMGA2e;HMGA2e';High mobility group protein HMGI-C;High mobility group AT-hook protein 2;HMGA2f;HMGA2c';HMGA2d;HMGA2d'	HMGA2;HMGIC	HMGA2e';High mobility group protein HMGI-C;high mobility group AT-hook 2 isoform b;HMGA2c';HMGA2d;HMGA2c	Q1M183;P52926;Q8IZX8;Q1M182;Q1M187;Q1M186;Q1M185;Q1M188	Q1M183_HUMAN;HMGA2_HUMAN;Q1M182_HUMAN;Q1M187_HUMAN;Q1M186_HUMAN;Q1M185_HUMAN	ENST00000393578;ENST00000403681;ENST00000354636;ENST00000393577	OTTHUMP00000168373	NP_003474;NP_003475	PF02178	AT_hook	AT hook motif	GO:0000785;GO:0005634;GO:0043226;GO:0043227;GO:0043229;GO:0043231;GO:0044422;GO:0044424;GO:0044427;GO:0044446;GO:0044464;GO:0000228;GO:0005694;GO:0043228;GO:0043232;GO:0044428	chromatin;nucleus;organelle;membrane-bounded organelle;intracellular organelle;intracellular membrane-bounded organelle;organelle part;intracellular part;chromosomal part;intracellular organelle part;cell part;nuclear chromosome;chromosome	GO:0003676;GO:0003677;GO:0005488;GO:0003680;GO:0005515;GO:0043565	nucleic acid binding;DNA binding;binding;AT DNA binding;protein binding;sequence-specific DNA binding	GO:0006355;GO:0009889;GO:0010468;GO:0010556;GO:0019219;GO:0019222;GO:0031323;GO:0031326;GO:0045449;GO:0050789;GO:0050794;GO:0051171;GO:0051252;GO:0060255;GO:0065007;GO:0080090;GO:0000280;GO:0006139;GO:0006325;GO:0006350;GO:0006807;GO:0006996;GO:0007067;GO:0007275;GO:0008152;GO:0009058;GO:0009059;GO:0009987;GO:0016043;GO:0022402;GO:0022403;GO:0032501;GO:0032502;GO:0034645;GO:0034960;GO:0034961;GO:…	regulation of transcription, DNA-dependent;regulation of biosynthetic process;regulation of gene expression;regulation of macromolecule biosynthetic process;regulation of nucleobase, nucleoside, nucleotide and nucleic acid metabolic process	hsa:8091			K09283	6	1	1	2	1	1	2	1	1	2	15	15	15	16.324	147
182	3380;4771;7052	IPI00006052	Prefoldin subunit 2	PFDN2;PFD2;HSPC231	Prefoldin subunit 2	Q9UHV9;B1AQP2	PFD2_HUMAN	ENST00000368010	OTTHUMP00000029707	NP_036526	PF01920	Prefoldin_2	Prefoldin subunit	GO:0016272;GO:0032991;GO:0043234;GO:0044424;GO:0044444;GO:0044445;GO:0044464	prefoldin complex;macromolecular complex;protein complex;intracellular part;cytoplasmic part;cytosolic part;cell part	GO:0005488;GO:0005515;GO:0051082	binding;protein binding;unfolded protein binding	GO:0006457;GO:0008152;GO:0009987;GO:0019538;GO:0034960;GO:0043170;GO:0043283;GO:0044237;GO:0044238;GO:0044260;GO:0044267	protein folding;metabolic process;cellular process;protein metabolic process;cellular biopolymer metabolic process;macromolecule metabolic process;biopolymer metabolic process;cellular metabolic process;primary metabolic process	hsa:5202			K09549	1	3	3	6	3	3	6	3	3	6	22.7	22.7	22.7	16.648	154
183	3892	IPI00006115;IPI00790700;IPI00914856;IPI00914867	DAZ-associated protein 2;Deleted in azoospermia-associated protein 2	DAZAP2;KIAA0058	DAZ-associated protein 2;DAZ associated protein 2 isoform b;DAZ associated protein 2 isoform d;DAZ associated protein 2 isoform e	Q15038;A8K254	DAZP2_HUMAN	ENST00000332845	OTTHUMP00000167504;OTTHUMP00000167502	NP_055579;NP_001129736;NP_001129739;NP_001129740						GO:0005488;GO:0005515;GO:0019904;GO:0050699	binding;protein binding;protein domain specific binding;WW domain binding			hsa:9802				4	1	1	1	1	1	1	1	1	1	8.9	8.9	8.9	17.318	168
184	1712;1839;2139;3132;5377;5657;9466;10159	IPI00006128;IPI00909202	Testican-2;SPARC/osteonectin, CWCV, and Kazal-like domains proteoglycan 2	SPOCK2;KIAA0275;TICN2;UNQ269/PRO306	Testican-2	Q92563;A6NIR4;A8K8G3;B4DFA9	TICN2_HUMAN	ENST00000317376	OTTHUMP00000019778	NP_055582	PF07648;PF10591;PF00086	Kazal_2;SPARC_Ca_bdg;Thyroglobulin_1	Kazal-type serine protease inhibitor domain;Secreted protein acidic and rich in cysteine Ca binding region;Thyroglobulin type-1 repeat	GO:0005578;GO:0005615;GO:0031012;GO:0044421	proteinaceous extracellular matrix;extracellular space;extracellular matrix;extracellular region part	GO:0005488;GO:0005509;GO:0043167;GO:0043169;GO:0046872	binding;calcium ion binding;ion binding;cation binding;metal ion binding	GO:0007154;GO:0007165;GO:0007416;GO:0009987;GO:0016043;GO:0030198;GO:0043062;GO:0044085;GO:0045595;GO:0050789;GO:0050793;GO:0050794;GO:0050808;GO:0065007	cell communication;signal transduction;synaptogenesis;cellular process;cellular component organization;extracellular matrix organization;extracellular structure organization;cellular component biogenesis;regulation of cell differentiation					2	8	8	12	8	8	12	8	8	12	26.9	26.9	26.9	46.779	424
185	1655;8218	IPI00552578;IPI00006146;IPI00027191;IPI00895943	Serum amyloid A protein;Amyloid protein A;Amyloid fibril protein AA;Serum amyloid protein A(2-104);Serum amyloid protein A(3-104);Serum amyloid protein A(2-103);Serum amyloid protein A(2-102);Serum amyloid protein A(4-101);Putative serum amyloid A-3 protein	SAA1;SAA2;SAA3P;SAA3	Serum amyloid A protein;serum amyloid A2 isoform a;Putative serum amyloid A-3 protein;serum amyloid A2 isoform b	P02735;Q15423;P22614	SAA_HUMAN;SAA3_HUMAN	ENST00000356524;ENST00000405158;ENST00000278207		NP_000322;NP_954630;NP_110381;NP_001120852	PF00277	SAA	Serum amyloid A protein	GO:0032991;GO:0032994;GO:0034358;GO:0034364;GO:0044421;GO:0005576	macromolecular complex;protein-lipid complex;plasma lipoprotein particle;high-density lipoprotein particle;extracellular region part;extracellular region	GO:0001664;GO:0005102;GO:0005488;GO:0005515	G-protein-coupled receptor binding;receptor binding;binding;protein binding	GO:0001775;GO:0001817;GO:0002376;GO:0002526;GO:0006873;GO:0006874;GO:0006875;GO:0006928;GO:0006935;GO:0006950;GO:0006952;GO:0006953;GO:0006954;GO:0007204;GO:0007610;GO:0007626;GO:0009605;GO:0009611;GO:0009987;GO:0016477;GO:0019725;GO:0030003;GO:0030005;GO:0030155;GO:0030168;GO:0030593;GO:0030595;GO:0031347;GO:0031348;GO:0032101;GO:0032102;GO:0032879;GO:0032880;GO:0040011;GO:0042221;GO:0042330;GO:…	cell activation;regulation of cytokine production;immune system process;acute inflammatory response;cellular ion homeostasis;cellular calcium ion homeostasis;cellular metal ion homeostasis;cell motion;chemotaxis;response to stress;defense response	hsa:6288;hsa:6289				4	2	2	3	2	2	3	2	2	3	23	23	23	13.532	122
186	4941	IPI00006176;IPI00916785;IPI00939822	Hepatocyte growth factor-regulated tyrosine kinase substrate;Protein pp110;Hrs;cDNA FLJ57484, highly similar to Hepatocyte growth factor-regulated tyrosine kinase substrate	HGS;HRS	Isoform 1 of Hepatocyte growth factor-regulated tyrosine kinase substrate;Isoform 2 of Hepatocyte growth factor-regulated tyrosine kinase substrate;cDNA FLJ61530, highly similar to Hepatocyte growth factor-regulated tyrosine kinase substrate	O14964-1;O14964;O14964-2;B4DFP5;B4E1E2	HGS_HUMAN;B4DFP5_HUMAN	ENST00000329138	OTTHUMP00000181430	NP_004703	PF01363;PF02809;PF00790	FYVE;UIM;VHS	FYVE zinc finger;Ubiquitin interaction motif;VHS domain	GO:0005829;GO:0010008;GO:0016020;GO:0031090;GO:0031901;GO:0031902;GO:0032585;GO:0044422;GO:0044424;GO:0044440;GO:0044444;GO:0044446;GO:0044464	cytosol;endosome membrane;membrane;organelle membrane;early endosome membrane;late endosome membrane;multivesicular body membrane;organelle part;intracellular part;endosomal part;cytoplasmic part;intracellular organelle part;cell part	GO:0005488;GO:0005515;GO:0008270;GO:0019904;GO:0043167;GO:0043169;GO:0046872;GO:0046914;GO:0003824;GO:0016301;GO:0016740;GO:0016772	binding;protein binding;zinc ion binding;protein domain specific binding;ion binding;cation binding;metal ion binding;transition metal ion binding;catalytic activity;kinase activity;transferase activity	GO:0006810;GO:0006886;GO:0007154;GO:0007165;GO:0008285;GO:0009894;GO:0009966;GO:0009968;GO:0009987;GO:0010627;GO:0010646;GO:0010648;GO:0010741;GO:0015031;GO:0016192;GO:0016197;GO:0019222;GO:0042127;GO:0042176;GO:0045184;GO:0046425;GO:0046426;GO:0046907;GO:0048519;GO:0048523;GO:0050789;GO:0050794;GO:0051234;GO:0051246;GO:0051649;GO:0060255;GO:0065007;GO:0080090	transport;intracellular protein transport;cell communication;signal transduction;negative regulation of cell proliferation;regulation of catabolic process;regulation of signal transduction;negative regulation of signal transduction;cellular process	hsa:9146			K12182	3	1	1	2	1	1	2	1	1	2	1.7	1.7	1.7	86.191	777
187	10878	IPI00791086;IPI00006181;IPI00879735	Putative uncharacterized protein EIF3D;Eukaryotic translation initiation factor 3 subunit D;Eukaryotic translation initiation factor 3 subunit 7;eIF-3-zeta;eIF3 p66;Eukaryotic translation initiation factor 3, subunit D	EIF3D;EIF3S7;RP5-1119A7.12-010	Putative uncharacterized protein EIF3D;Eukaryotic translation initiation factor 3 subunit D;Eukaryotic translation initiation factor 3, subunit D	A8MWD3;O15371;B2R7D4;B4DTF8;B4DVY1;B4E1K8;B0QYA4	A8MWD3_HUMAN;EIF3D_HUMAN;B0QYA4_HUMAN	ENST00000397177;ENST00000216190;ENST00000405442	OTTHUMP00000028733;OTTHUMP00000197900;OTTHUMP00000197901;OTTHUMP00000197907	NP_003744	PF05091	eIF-3_zeta	Eukaryotic translation initiation factor 3 subunit 7 (eIF-3)	GO:0005829;GO:0005852;GO:0032991;GO:0043234;GO:0044424;GO:0044444;GO:0044464	cytosol;eukaryotic translation initiation factor 3 complex;macromolecular complex;protein complex;intracellular part;cytoplasmic part;cell part	GO:0003676;GO:0003743;GO:0005488;GO:0008135;GO:0045182;GO:0005515	nucleic acid binding;translation initiation factor activity;binding;translation factor activity, nucleic acid binding;translation regulator activity;protein binding	GO:0006413;GO:0009987	translational initiation;cellular process	hsa:8664			K03251	3	1	1	2	1	1	2	1	1	2	4.6	4.6	4.6	63.902	548
188	9566	IPI00872028;IPI00292771;IPI00006196	NUMA1 variant protein;Nuclear mitotic apparatus protein 1;SP-H antigen	NUMA1 variant protein;NUMA1;NUMA	NUMA1 variant protein (Fragment);Isoform 1 of Nuclear mitotic apparatus protein 1;Isoform 2 of Nuclear mitotic apparatus protein 1	Q4LE64;Q14980-1;Q14980;Q14980-2;A8K394;Q3SYK8;Q59HB8;Q7Z757;Q96HN5;Q9UPG3	Q4LE64_HUMAN;NUMA1_HUMAN	ENST00000359652;ENST00000393695;ENST00000358965		NP_006176				GO:0000922;GO:0005874;GO:0005876;GO:0044422;GO:0044424;GO:0044430;GO:0044446;GO:0044464	spindle pole;microtubule;spindle microtubule;organelle part;intracellular part;cytoskeletal part;intracellular organelle part;cell part	GO:0005198	structural molecule activity	GO:0000090;GO:0006996;GO:0006997;GO:0009987;GO:0016043;GO:0022402;GO:0022403;GO:0051322	mitotic anaphase;organelle organization;nucleus organization;cellular process;cellular component organization;cell cycle process;cell cycle phase;anaphase	hsa:4926				3	1	1	1	1	1	1	1	1	1	0.8	0.8	0.8	238.86	2121
189	1597;4580	IPI00785113;IPI00006207;IPI00382733;IPI00914853;IPI00852682	Leucine-rich repeat flightless-interacting protein 1;LRR FLII-interacting protein 1;TAR RNA-interacting protein;GC-binding factor 2;cDNA FLJ52713, moderately similar to Mus musculus leucine rich repeat (in FLII) interacting protein 1 (Lrrfip1), mRNA	LRRFIP1;GCF2;TRIP;tmp_locus_7	Isoform 1 of Leucine-rich repeat flightless-interacting protein 1;Isoform 2 of Leucine-rich repeat flightless-interacting protein 1;Isoform 3 of Leucine-rich repeat flightless-interacting protein 1;leucine rich repeat (in FLII) interacting protein 1 isofor	Q32MZ4-1;Q32MZ4;Q32MZ4-2;Q32MZ4-3;Q05D04;B4DPC0;Q9BSL6	LRRF1_HUMAN;B4DPC0_HUMAN	ENST00000244815;ENST00000289175;ENST00000392000;ENST00000308482;ENST00000391999	OTTHUMP00000196808;OTTHUMP00000164477;OTTHUMP00000196809;OTTHUMP00000196811	NP_001131024;NP_004726;NP_001131025;NP_001131023	PF09738	DUF2051	Double stranded RNA binding protein (DUF2051)	GO:0005634;GO:0005737;GO:0005856;GO:0043226;GO:0043227;GO:0043228;GO:0043229;GO:0043231;GO:0043232;GO:0044424;GO:0044464	nucleus;cytoplasm;cytoskeleton;organelle;membrane-bounded organelle;non-membrane-bounded organelle;intracellular organelle;intracellular membrane-bounded organelle;intracellular non-membrane-bounded organelle;intracellular part;cell part	GO:0003676;GO:0003677;GO:0003723;GO:0003725;GO:0005488;GO:0005515;GO:0016564;GO:0030528	nucleic acid binding;DNA binding;RNA binding;double-stranded RNA binding;binding;protein binding;transcription repressor activity;transcription regulator activity	GO:0006139;GO:0006350;GO:0006355;GO:0006357;GO:0006807;GO:0008152;GO:0009058;GO:0009059;GO:0009889;GO:0009890;GO:0009892;GO:0009987;GO:0010468;GO:0010556;GO:0010558;GO:0010605;GO:0010629;GO:0016481;GO:0019219;GO:0019222;GO:0031323;GO:0031324;GO:0031326;GO:0031327;GO:0034645;GO:0034960;GO:0034961;GO:0043170;GO:0043283;GO:0043284;GO:0044237;GO:0044238;GO:0044249;GO:0044260;GO:0045449;GO:0045934;GO:…	nucleobase, nucleoside, nucleotide and nucleic acid metabolic process;transcription;regulation of transcription, DNA-dependent;regulation of transcription from RNA polymerase II promoter;nitrogen compound metabolic process;metabolic process					5	2	2	2	1	1	1	1	1	1	3.3	1.6	1.6	89.252	808
190	9598	IPI00006211;IPI00748221	Vesicle-associated membrane protein-associated protein B/C;VAMP-B/VAMP-C	VAPB;UNQ484/PRO983	Isoform 1 of Vesicle-associated membrane protein-associated protein B/C;Isoform 2 of Vesicle-associated membrane protein-associated protein B/C	O95292-1;O95292;B3KVU7;Q53XM7;O95292-2;Q59EZ6	VAPB_HUMAN	ENST00000265619;ENST00000395802	OTTHUMP00000031393;OTTHUMP00000174286	NP_004729	PF00635	Motile_Sperm	MSP (Major sperm protein) domain	GO:0005789;GO:0005794;GO:0005886;GO:0016020;GO:0016021;GO:0031090;GO:0031224;GO:0043226;GO:0043227;GO:0043229;GO:0043231;GO:0044422;GO:0044424;GO:0044425;GO:0044432;GO:0044444;GO:0044446;GO:0044464	endoplasmic reticulum membrane;Golgi apparatus;plasma membrane;membrane;integral to membrane;organelle membrane;intrinsic to membrane;organelle;membrane-bounded organelle;intracellular organelle;intracellular membrane-bounded organelle;organelle part	GO:0005198;GO:0005488;GO:0005515;GO:0008092;GO:0015631;GO:0019899;GO:0042802;GO:0042803;GO:0046982;GO:0046983;GO:0048487	structural molecule activity;binding;protein binding;cytoskeletal protein binding;tubulin binding;enzyme binding;identical protein binding;protein homodimerization activity;protein heterodimerization activity;protein dimerization activity	GO:0006950;GO:0006984;GO:0006986;GO:0007154;GO:0007165;GO:0007242;GO:0008219;GO:0009607;GO:0009987;GO:0010033;GO:0016265;GO:0019048;GO:0022414;GO:0022415;GO:0030968;GO:0033554;GO:0034620;GO:0034976;GO:0042221;GO:0044419;GO:0045069;GO:0045070;GO:0048518;GO:0048524;GO:0050789;GO:0050792;GO:0050794;GO:0050896;GO:0051701;GO:0051704;GO:0051716;GO:0051789;GO:0065007	response to stress;ER-nuclear signaling pathway;response to unfolded protein;cell communication;signal transduction;intracellular signaling cascade;cell death;response to biotic stimulus;cellular process;response to organic substance;death	hsa:9217			K10707	2	1	1	2	1	1	2	1	1	2	5.8	5.8	5.8	27.228	243
191	3447	IPI00006248	Beta-1,3-galactosyl-O-glycosyl-glycoprotein beta-1,6-N-acetylglucosaminyltransferase 3;Core 2/core 4 beta-1,6-N-acetylglucosaminyltransferase;C2GnT-mucin type	GCNT3	Beta-1,3-galactosyl-O-glycosyl-glycoprotein beta-1,6-N-acetylglucosaminyltransferase 3	O95395;B2R758	GCNT3_HUMAN	ENST00000267857;ENST00000396065	OTTHUMP00000163601;OTTHUMP00000175843;OTTHUMP00000175844;OTTHUMP00000175845	NP_004742	PF02485	Branch	Core-2/I-Branching enzyme	GO:0000139;GO:0000267;GO:0005624;GO:0005626;GO:0016020;GO:0016021;GO:0031090;GO:0031224;GO:0044422;GO:0044424;GO:0044425;GO:0044431;GO:0044444;GO:0044446;GO:0044464	Golgi membrane;cell fraction;membrane fraction;insoluble fraction;membrane;integral to membrane;organelle membrane;intrinsic to membrane;organelle part;intracellular part;membrane part;Golgi apparatus part;cytoplasmic part;intracellular organelle part	GO:0003824;GO:0003829;GO:0008109;GO:0008194;GO:0008375;GO:0016740;GO:0016757;GO:0016758	catalytic activity;beta-1,3-galactosyl-O-glycosyl-glycoprotein beta-1,6-N-acetylglucosaminyltransferase activity;N-acetyllactosaminide beta-1,6-N-acetylglucosaminyltransferase activity;UDP-glycosyltransferase activity	GO:0005975;GO:0006464;GO:0006486;GO:0006493;GO:0008152;GO:0009987;GO:0019538;GO:0034960;GO:0043170;GO:0043283;GO:0043412;GO:0043413;GO:0044237;GO:0044238;GO:0044260;GO:0044262;GO:0044267;GO:0070085	carbohydrate metabolic process;protein modification process;protein amino acid glycosylation;protein amino acid O-linked glycosylation;metabolic process;cellular process;protein metabolic process;cellular biopolymer metabolic process	hsa:9245	ko00512	O-Glycan biosynthesis	K09662	1	1	1	1	1	1	1	1	1	1	3.9	3.9	3.9	50.863	438
192	3323;5227;9358	IPI00793201;IPI00006252;IPI00910647	cDNA FLJ61202, highly similar to Multisynthetase complex auxiliary component p43;Aminoacyl tRNA synthetase complex-interacting multifunctional protein 1;Multisynthetase complex auxiliary component p43;Endothelial monocyte-activating polypeptide 2;EMAP-II;Small inducible cytokine subfamily E member 1;cDNA FLJ52127, highly similar to Multisynthetase complex auxiliary component p43	AIMP1;EMAP2;SCYE1	small inducible cytokine subfamily E, member 1 isoform b precursor;Aminoacyl tRNA synthetase complex-interacting multifunctional protein 1;cDNA FLJ52127, highly similar to Multisynthetase complex auxiliary component p43	B4E1S7;Q12904;B4DNK3	B4E1S7_HUMAN;AIMP1_HUMAN;B4DNK3_HUMAN	ENST00000394701;ENST00000358008;ENST00000394699	OTTHUMP00000161877;OTTHUMP00000161878	NP_001135888;NP_001135887;NP_004748	PF01588	tRNA_bind	Putative tRNA binding domain	GO:0005615;GO:0017101;GO:0032991;GO:0043234;GO:0044421;GO:0044424;GO:0044464	extracellular space;aminoacyl-tRNA synthetase multienzyme complex;macromolecular complex;protein complex;extracellular region part;intracellular part;cell part	GO:0000049;GO:0003676;GO:0003723;GO:0005488;GO:0005102;GO:0005125;GO:0005515;GO:0042802;GO:0042803;GO:0043498;GO:0046983	tRNA binding;nucleic acid binding;RNA binding;binding;receptor binding;cytokine activity;protein binding;identical protein binding;protein homodimerization activity;cell surface binding;protein dimerization activity	GO:0001936;GO:0001937;GO:0002376;GO:0006082;GO:0006139;GO:0006399;GO:0006418;GO:0006519;GO:0006520;GO:0006807;GO:0006928;GO:0006935;GO:0006950;GO:0006952;GO:0006954;GO:0007154;GO:0007165;GO:0007267;GO:0007610;GO:0007626;GO:0008152;GO:0008285;GO:0009308;GO:0009605;GO:0009611;GO:0009987;GO:0016070;GO:0016477;GO:0019752;GO:0034660;GO:0034960;GO:0040011;GO:0042127;GO:0042180;GO:0042221;GO:0042330;GO:…	regulation of endothelial cell proliferation;negative regulation of endothelial cell proliferation;immune system process;organic acid metabolic process;nucleobase, nucleoside, nucleotide and nucleic acid metabolic process;tRNA metabolic process	hsa:9255				3	3	3	4	3	3	4	3	3	4	14.9	14.9	14.9	37.039	336
193	4962	IPI00021570;IPI00640567;IPI00006362	Endothelial differentiation-related factor 1;Multiprotein-bridging factor 1	EDF1	Isoform 1 of Endothelial differentiation-related factor 1;16 kDa protein;Isoform 2 of Endothelial differentiation-related factor 1	O60869-1;O60869;O60869-2	EDF1_HUMAN	ENST00000224073;ENST00000371648	OTTHUMP00000022616;OTTHUMP00000022618;OTTHUMP00000022617	NP_003783;NP_694880	PF01381;PF08523	HTH_3;MBF1	Helix-turn-helix;Multiprotein bridging factor 1	GO:0005634;GO:0005737;GO:0043226;GO:0043227;GO:0043229;GO:0043231;GO:0044424;GO:0044464	nucleus;cytoplasm;organelle;membrane-bounded organelle;intracellular organelle;intracellular membrane-bounded organelle;intracellular part;cell part	GO:0003676;GO:0003677;GO:0003712;GO:0003713;GO:0005488;GO:0005515;GO:0005516;GO:0008134;GO:0016563;GO:0030528;GO:0043565	nucleic acid binding;DNA binding;transcription cofactor activity;transcription coactivator activity;binding;protein binding;calmodulin binding;transcription factor binding;transcription activator activity;transcription regulator activity	GO:0006139;GO:0006350;GO:0006355;GO:0006807;GO:0007275;GO:0008152;GO:0009058;GO:0009059;GO:0009889;GO:0009987;GO:0010468;GO:0010556;GO:0019216;GO:0019219;GO:0019222;GO:0030154;GO:0031323;GO:0031326;GO:0032501;GO:0032502;GO:0034645;GO:0034960;GO:0034961;GO:0043170;GO:0043283;GO:0043284;GO:0043388;GO:0044093;GO:0044237;GO:0044238;GO:0044249;GO:0044260;GO:0045446;GO:0045449;GO:0048869;GO:0050789;GO:…	nucleobase, nucleoside, nucleotide and nucleic acid metabolic process;transcription;regulation of transcription, DNA-dependent;nitrogen compound metabolic process;multicellular organismal development;metabolic process;biosynthetic process	hsa:8721			K03627	3	1	1	1	1	1	1	1	1	1	10.1	10.1	10.1	16.368	148
194	10469	IPI00796519;IPI00006372;IPI00792564	Testis expressed sequence 264 variant;Testis-expressed sequence 264 protein;Putative secreted protein ZSIG11	TEX264;ZSIG11;UNQ337/PRO536	Testis expressed sequence 264 variant;Testis-expressed sequence 264 protein;14 kDa protein	Q53GI2;Q9Y6I9;B3KN87	Q53GI2_HUMAN;TX264_HUMAN	ENST00000341333;ENST00000395057	OTTHUMP00000171374;OTTHUMP00000171377;OTTHUMP00000171378;OTTHUMP00000210973;OTTHUMP00000210974;OTTHUMP00000210975;OTTHUMP00000210976;OTTHUMP00000171376;OTTHUMP00000171384	NP_001123356;NP_057010				GO:0005576	extracellular region					hsa:51368				3	1	1	1	1	1	1	1	1	1	2.8	2.8	2.8	38.203	352
195	4688	IPI00006476	Ectonucleoside triphosphate diphosphohydrolase 7;Lysosomal apyrase-like protein 1	ENTPD7;LALP1	Ectonucleoside triphosphate diphosphohydrolase 7	Q9NQZ7	ENTP7_HUMAN	ENST00000370489	OTTHUMP00000020259	NP_065087	PF01150	GDA1_CD39	GDA1/CD39 (nucleoside phosphatase) family	GO:0012506;GO:0016020;GO:0016021;GO:0030659;GO:0031090;GO:0031224;GO:0044422;GO:0044424;GO:0044425;GO:0044433;GO:0044444;GO:0044446;GO:0044464	vesicle membrane;membrane;integral to membrane;cytoplasmic vesicle membrane;organelle membrane;intrinsic to membrane;organelle part;intracellular part;membrane part;cytoplasmic vesicle part;cytoplasmic part;intracellular organelle part;cell part	GO:0003824;GO:0005488;GO:0005509;GO:0016787;GO:0043167;GO:0043169;GO:0046872	catalytic activity;binding;calcium ion binding;hydrolase activity;ion binding;cation binding;metal ion binding			hsa:57089	ko00790	Folate biosynthesis	K01529	1	1	1	2	1	1	2	1	1	2	1.3	1.3	1.3	68.959	604
196	773;2496;4118;6000;6300;6474;7021;7350;7562;9793	IPI00646182;IPI00006482;IPI00788782;IPI00302840;IPI00414005;IPI00003021;IPI00640401;IPI00647102;IPI00375339;IPI00908591;IPI00647099;IPI00008161;IPI00872242;IPI00909069;IPI00911028;IPI00744194;IPI00644722	cDNA FLJ55427, highly similar to Sodium/potassium-transporting ATPase alpha-1 chain (EC 3.6.3.9);Sodium/potassium-transporting ATPase subunit alpha-1;Na(+)/K(+) ATPase alpha-1 subunit;cDNA FLJ59513, highly similar to Sodium/potassium-transporting ATPase alpha-3 chain (EC 3.6.3.9);Sodium/potassium-transporting ATPase subunit alpha-3;Na(+)/K(+) ATPase alpha-3 subunit;Na(+)/K(+) ATPase alpha(III) su…	ATP1A1;ATP1A3;ATP1A2;KIAA0778;RP11-536C5.4-003	Na+/K+ -ATPase alpha 1 subunit isoform c;Isoform Long of Sodium/potassium-transporting ATPase subunit alpha-1;cDNA FLJ59513, highly similar to Sodium/potassium-transporting ATPase alpha-3 chain;Sodium/potassium-transporting ATPase subunit alpha-3;Isoform S	B7Z2T5;B7Z3V1;P05023-1;P05023;B7Z2T0;B7Z401;B7Z9V4;Q53ES0;P13637;B3KNQ8;B3KSY7;B3KV59;B7Z1Q9;B7Z3F8;Q58I21;P05023-2;B7Z1N5;B7Z3U6;Q5TC01;P50993;B2RAQ4;B1AKY9;B3KRI1;Q58I22;B3KW93	B7Z2T5_HUMAN;AT1A1_HUMAN;B7Z2T0_HUMAN;AT1A3_HUMAN;AT1A2_HUMAN;B1AKY9_HUMAN;B3KW93_HUMAN	ENST00000295598;ENST00000369496;ENST00000339159;ENST00000302102;ENST00000361216;ENST00000368084;ENST00000392233	OTTHUMP00000013935;OTTHUMP00000174456;OTTHUMP00000076119;OTTHUMP00000174455;OTTHUMP00000013936;OTTHUMP00000025754;OTTHUMP00000029880	NP_001153705;NP_000692;NP_689509;NP_001153706;NP_000693	PF00689;PF00690;PF00122;PF00702	Cation_ATPase_C;Cation_ATPase_N;E1-E2_ATPase;Hydrolase	Cation transporting ATPase, C-terminus;Cation transporter/ATPase, N-terminus;E1-E2 ATPase;haloacid dehalogenase-like hydrolase	GO:0000267;GO:0005624;GO:0005626;GO:0005890;GO:0016023;GO:0031410;GO:0031982;GO:0031988;GO:0032991;GO:0042470;GO:0043226;GO:0043227;GO:0043229;GO:0043231;GO:0043234;GO:0044424;GO:0044425;GO:0044444;GO:0044459;GO:0044464;GO:0048770;GO:0005634;GO:0005737;GO:0016021;GO:0031224;GO:0005783;GO:0005794	cell fraction;membrane fraction;insoluble fraction;sodium:potassium-exchanging ATPase complex;cytoplasmic membrane-bounded vesicle;cytoplasmic vesicle;vesicle;membrane-bounded vesicle;macromolecular complex;melanosome;organelle;membrane-bounded organelle	GO:0000166;GO:0000287;GO:0001882;GO:0001883;GO:0003824;GO:0005215;GO:0005391;GO:0005488;GO:0005515;GO:0005524;GO:0008324;GO:0015075;GO:0015077;GO:0015399;GO:0015405;GO:0015662;GO:0016462;GO:0016787;GO:0016817;GO:0016818;GO:0016820;GO:0016887;GO:0017076;GO:0017111;GO:0022804;GO:0022857;GO:0022890;GO:0022891;GO:0022892;GO:0030554;GO:0030955;GO:0031402;GO:0031420;GO:0032553;GO:0032555;GO:0032559;GO:…	nucleotide binding;magnesium ion binding;nucleoside binding;purine nucleoside binding;catalytic activity;transporter activity;sodium:potassium-exchanging ATPase activity;binding;protein binding;ATP binding;cation transmembrane transporter activity	GO:0006139;GO:0006163;GO:0006164;GO:0006753;GO:0006754;GO:0006807;GO:0006810;GO:0006811;GO:0006812;GO:0006813;GO:0006814;GO:0006873;GO:0006885;GO:0006928;GO:0008152;GO:0009058;GO:0009117;GO:0009141;GO:0009142;GO:0009144;GO:0009145;GO:0009150;GO:0009152;GO:0009165;GO:0009199;GO:0009201;GO:0009205;GO:0009206;GO:0009259;GO:0009260;GO:0009987;GO:0015672;GO:0019725;GO:0030001;GO:0030003;GO:0030004;GO:…	nucleobase, nucleoside, nucleotide and nucleic acid metabolic process;purine nucleotide metabolic process;purine nucleotide biosynthetic process;nucleoside phosphate metabolic process;ATP biosynthetic process;nitrogen compound metabolic process;transport	hsa:476;hsa:478;hsa:477	ko04260	Cardiac muscle contraction	K01539	17	10	10	12	10	10	12	9	9	11	14.5	14.5	13.2	113	1023
197	2346	IPI00022824;IPI00006558	Endophilin-B1;SH3 domain-containing GRB2-like protein B1;Bax-interacting factor 1	SH3GLB1;KIAA0491;CGI-61	Isoform 2 of Endophilin-B1;Isoform 1 of Endophilin-B1	Q9Y371-2;Q9Y371;Q9Y371-1;B4E182	SHLB1_HUMAN	ENST00000212369;ENST00000370558	OTTHUMP00000011913;OTTHUMP00000011912	NP_057093	PF03114;PF00018	BAR;SH3_1	BAR domain;SH3 domain	GO:0000139;GO:0005741;GO:0016020;GO:0019867;GO:0031090;GO:0031966;GO:0031968;GO:0044422;GO:0044424;GO:0044429;GO:0044431;GO:0044444;GO:0044446;GO:0044464	Golgi membrane;mitochondrial outer membrane;membrane;outer membrane;organelle membrane;mitochondrial membrane;organelle outer membrane;organelle part;intracellular part;mitochondrial part;Golgi apparatus part;cytoplasmic part;intracellular organelle part	GO:0005488;GO:0005515;GO:0042802;GO:0042803;GO:0046983	binding;protein binding;identical protein binding;protein homodimerization activity;protein dimerization activity	GO:0006916;GO:0010941;GO:0042981;GO:0043066;GO:0043067;GO:0043069;GO:0048519;GO:0048523;GO:0050789;GO:0050793;GO:0050794;GO:0051093;GO:0060548;GO:0065007	anti-apoptosis;regulation of cell death;regulation of apoptosis;negative regulation of apoptosis;regulation of programmed cell death;negative regulation of programmed cell death;negative regulation of biological process	hsa:51100			K11248	2	1	1	1	1	1	1	1	1	1	3.9	3.9	3.9	43.196	386
198	9946;10313	IPI00006592;IPI00794951;IPI00796388;IPI00940503;IPI00922312	Peptide methionine sulfoxide reductase;Protein-methionine-S-oxide reductase;Peptide-methionine (S)-S-oxide reductase;Putative uncharacterized protein MSRA;cDNA FLJ57584, highly similar to Peptide methionine sulfoxide reductase (EC 1.8.4.6)	MSRA	Peptide methionine sulfoxide reductase;methionine sulfoxide reductase A isoform b;methionine sulfoxide reductase A isoform c;21 kDa protein;cDNA FLJ57584, highly similar to Peptide methionine sulfoxide reductase	Q9UJ68;Q549N4;A8MSN2;Q52TC4;Q66MI7;B7Z694	MSRA_HUMAN;A8MSN2_HUMAN;B7Z694_HUMAN	ENST00000317173;ENST00000382490	OTTHUMP00000115600;OTTHUMP00000176999;OTTHUMP00000177000;OTTHUMP00000177002	NP_036463;NP_001129142;NP_001129143	PF01625	PMSR	Peptide methionine sulfoxide reductase			GO:0003824;GO:0008113;GO:0016491;GO:0016667;GO:0016671	catalytic activity;peptide-methionine-(S)-S-oxide reductase activity;oxidoreductase activity;oxidoreductase activity, acting on sulfur group of donors;oxidoreductase activity, acting on sulfur group of donors, disulfide as acceptor	GO:0000096;GO:0006082;GO:0006464;GO:0006519;GO:0006520;GO:0006555;GO:0006790;GO:0006807;GO:0006950;GO:0006979;GO:0008152;GO:0009066;GO:0009308;GO:0009987;GO:0019538;GO:0019752;GO:0034960;GO:0042180;GO:0042221;GO:0043170;GO:0043283;GO:0043412;GO:0043436;GO:0044106;GO:0044237;GO:0044238;GO:0044260;GO:0044267;GO:0050896;GO:0055114	sulfur amino acid metabolic process;organic acid metabolic process;protein modification process;cellular amino acid and derivative metabolic process;cellular amino acid metabolic process;methionine metabolic process;sulfur metabolic process	hsa:4482			K07304	5	2	2	4	2	2	4	2	2	4	12.8	12.8	12.8	26.132	235
199	808;897;1011;2155;2495;2605;2670;5115;5538;6609;7819;7983;8577;8653;9551;9601;10545;10803	IPI00006608;IPI00412681;IPI00412924;IPI00219187;IPI00914602;IPI00219186;IPI00219185;IPI00412568;IPI00219183;IPI00394658;IPI00909502;IPI00219182;IPI00022628	Amyloid beta A4 protein;Alzheimer disease amyloid protein;ABPP;APPI;PreA4;Cerebral vascular amyloid peptide;Protease nexin-II;Soluble APP-alpha;Soluble APP-beta;C99;Beta-amyloid protein 42;Beta-APP42;Beta-amyloid protein 40;Beta-APP40;C83;P3(42);P3(40);Gamma-secretase C-terminal fragment 59;Gamma-CTF(59);Amyloid intracellular domain 59;Gamma-secretase C-terminal fragment 57;Gamma-CTF(57);Amyloid …	APP;A4;AD1	Isoform APP770 of Amyloid beta A4 protein (Fragment);Isoform L-APP752 of Amyloid beta A4 protein (Fragment);Isoform APP751 of Amyloid beta A4 protein (Fragment);Isoform L-APP733 of Amyloid beta A4 protein (Fragment);amyloid beta A4 protein isoform f precur	P05067-1;P05067;B2R5V1;P05067-9;P05067-8;P05067-7;B4DII8;B4DGD0;P05067-6;P05067-5;P05067-4;B4DJT9;B4DQM1;P05067-3;B4DM00;P05067-10;B4DMD5;B7Z313;Q9BYY9	A4_HUMAN;B4DGD0_HUMAN;B4DMD5_HUMAN	ENST00000346798;ENST00000348990;ENST00000354192;ENST00000355226;ENST00000357903;ENST00000358918;ENST00000359726	OTTHUMP00000096098;OTTHUMP00000096095;OTTHUMP00000096099;OTTHUMP00000096150;OTTHUMP00000096097;OTTHUMP00000096151;OTTHUMP00000096096	NP_000475;NP_958816;NP_001129602;NP_958817;NP_001129601	PF02177;PF10515;PF03494;PF00014	A4_EXTRA;APP_amyloid;Beta-APP;Kunitz_BPTI	Amyloid A4 extracellular domain;beta-amyloid precursor protein C-terminus;Beta-amyloid peptide (beta-APP);Kunitz/Bovine pancreatic trypsin inhibitor domain	GO:0005576;GO:0005794;GO:0005887;GO:0005905;GO:0009986;GO:0016021;GO:0031093;GO:0031224;GO:0031226;GO:0031974;GO:0031983;GO:0043226;GO:0043227;GO:0043229;GO:0043231;GO:0043233;GO:0044422;GO:0044424;GO:0044425;GO:0044433;GO:0044444;GO:0044446;GO:0044459;GO:0044464;GO:0060205	extracellular region;Golgi apparatus;integral to plasma membrane;coated pit;cell surface;integral to membrane;platelet alpha granule lumen;intrinsic to membrane;intrinsic to plasma membrane;membrane-enclosed lumen;vesicle lumen;organelle	GO:0001871;GO:0004857;GO:0004866;GO:0004867;GO:0005102;GO:0005488;GO:0005506;GO:0005507;GO:0005515;GO:0005539;GO:0008201;GO:0008270;GO:0030234;GO:0030246;GO:0030247;GO:0030414;GO:0033130;GO:0042802;GO:0043167;GO:0043169;GO:0046872;GO:0046914;GO:0003824;GO:0008233;GO:0016787	pattern binding;enzyme inhibitor activity;endopeptidase inhibitor activity;serine-type endopeptidase inhibitor activity;receptor binding;binding;iron ion binding;copper ion binding;protein binding;glycosaminoglycan binding;heparin binding;zinc ion binding	GO:0003008;GO:0006810;GO:0006873;GO:0006878;GO:0006897;GO:0006915;GO:0007154;GO:0007155;GO:0007165;GO:0007166;GO:0007219;GO:0008219;GO:0009987;GO:0010324;GO:0012501;GO:0016043;GO:0016044;GO:0016192;GO:0016265;GO:0019725;GO:0022610;GO:0030003;GO:0030005;GO:0032501;GO:0042592;GO:0048878;GO:0050789;GO:0050794;GO:0050801;GO:0050877;GO:0050905;GO:0051234;GO:0055066;GO:0055070;GO:0055080;GO:0055082;GO:…	system process;transport;cellular ion homeostasis;cellular copper ion homeostasis;endocytosis;apoptosis;cell communication;cell adhesion;signal transduction;cell surface receptor linked signal transduction;Notch signaling pathway;cell death	hsa:351	ko05010	Alzheimer's disease	K04520	13	18	20	35	18	20	35	17	19	34	30.5	30.5	29.5	86.942	770
200	33	IPI00006663	Aldehyde dehydrogenase, mitochondrial;ALDH class 2;ALDHI;ALDH-E2	ALDH2;ALDM	Aldehyde dehydrogenase, mitochondrial	P05091;Q53FB6	ALDH2_HUMAN	ENST00000261733	OTTHUMP00000169261	NP_000681	PF00171	Aldedh	Aldehyde dehydrogenase family	GO:0005759;GO:0044422;GO:0044424;GO:0044429;GO:0044444;GO:0044446;GO:0044464	mitochondrial matrix;organelle part;intracellular part;mitochondrial part;cytoplasmic part;intracellular organelle part;cell part	GO:0003824;GO:0004029;GO:0004030;GO:0009055;GO:0016491;GO:0016620;GO:0016903	catalytic activity;aldehyde dehydrogenase (NAD) activity;aldehyde dehydrogenase [NAD(P)+] activity;electron carrier activity;oxidoreductase activity;oxidoreductase activity, acting on the aldehyde or oxo group of donors, NAD or NADP as acceptor	GO:0005975;GO:0006066;GO:0008152;GO:0044238;GO:0055114	carbohydrate metabolic process;alcohol metabolic process;metabolic process;primary metabolic process;oxidation reduction	hsa:217	ko00010;ko00053;ko00620;ko00640;ko00650;ko00071;ko00561;ko00280;ko00310;ko00330;ko00340;ko00380;ko00410;ko00903;ko00641;ko00631	Glycolysis / Gluconeogenesis;Ascorbate and aldarate metabolism;Pyruvate metabolism;Propanoate metabolism;Butanoate metabolism;Fatty acid metabolism;Glycerolipid metabolism;Valine, leucine and isoleucine degradation;Lysine degradation;Arginine and proline metabolism;Histidine metabolism;Tryptophan metabolism;beta-Alanine metabolism;Limonene and pinene degradation;3-Chloroacrylic acid degradation;1…	K00128	1	1	1	1	1	1	1	1	1	1	1.9	1.9	1.9	56.381	517
201	6101	IPI00789599;IPI00006666;IPI00790189;IPI00793490	Monocarboxylate transporter 4;Monocarboxylate transporter 3;Solute carrier family 16 member 3	SLC16A3;MCT3;MCT4	51 kDa protein;Monocarboxylate transporter 4;46 kDa protein;41 kDa protein	O15427;Q53G91	MOT4_HUMAN	ENST00000392339;ENST00000392340;ENST00000392341	OTTHUMP00000180758;OTTHUMP00000180760;OTTHUMP00000180759;OTTHUMP00000180757;OTTHUMP00000180756	NP_001035887;NP_001035888;NP_004198	PF07690	MFS_1	Major Facilitator Superfamily	GO:0000267;GO:0005624;GO:0005626;GO:0005887;GO:0016021;GO:0031224;GO:0031226;GO:0044425;GO:0044459;GO:0044464	cell fraction;membrane fraction;insoluble fraction;integral to plasma membrane;integral to membrane;intrinsic to membrane;intrinsic to plasma membrane;membrane part;plasma membrane part;cell part	GO:0005215;GO:0005342;GO:0008028;GO:0015291;GO:0015293;GO:0015355;GO:0022804;GO:0022857;GO:0022891;GO:0022892;GO:0046943	transporter activity;organic acid transmembrane transporter activity;monocarboxylic acid transmembrane transporter activity;secondary active transmembrane transporter activity;symporter activity	GO:0006810;GO:0006811;GO:0006820;GO:0015711;GO:0015718;GO:0015849;GO:0046942;GO:0051234	transport;ion transport;anion transport;organic anion transport;monocarboxylic acid transport;organic acid transport;carboxylic acid transport;establishment of localization	hsa:9123			K08180	4	1	1	2	1	1	2	1	1	2	1.6	1.6	1.6	50.628	488
202	4867;5101;5987;6072;8553	IPI00006713;IPI00166730	DnaJ homolog subfamily C member 3;Interferon-induced, double-stranded RNA-activated protein kinase inhibitor;Protein kinase inhibitor of 58 kDa;Protein kinase inhibitor p58	DNAJC3;P58IPK;PRKRI	Isoform 1 of DnaJ homolog subfamily C member 3	Q13217-1;Q13217;A8KA82	DNJC3_HUMAN	ENST00000360638;ENST00000376795	OTTHUMP00000018567	NP_006251	PF00226;PF00515	DnaJ;TPR_1	DnaJ domain;Tetratricopeptide repeat	GO:0005783;GO:0043226;GO:0043227;GO:0043229;GO:0043231;GO:0044424;GO:0044444;GO:0044464	endoplasmic reticulum;organelle;membrane-bounded organelle;intracellular organelle;intracellular membrane-bounded organelle;intracellular part;cytoplasmic part;cell part	GO:0004857;GO:0004860;GO:0005488;GO:0005515;GO:0019207;GO:0019210;GO:0019887;GO:0030234;GO:0031072	enzyme inhibitor activity;protein kinase inhibitor activity;binding;protein binding;kinase regulator activity;kinase inhibitor activity;protein kinase regulator activity;enzyme regulator activity;heat shock protein binding	GO:0006950;GO:0006986;GO:0009607;GO:0009615;GO:0010033;GO:0042221;GO:0050896;GO:0051704;GO:0051707;GO:0051789	response to stress;response to unfolded protein;response to biotic stimulus;response to virus;response to organic substance;response to chemical stimulus;response to stimulus;multi-organism process;response to other organism;response to protein stimulus	hsa:5611			K09523	2	5	5	6	5	5	6	5	5	6	18.3	18.3	18.3	57.579	504
203	9370	IPI00006732	Netrin-1	NTN1;NTN1L	Netrin-1	O95631	NET1_HUMAN	ENST00000173229	OTTHUMP00000160751;OTTHUMP00000182858	NP_004813	PF00053;PF00055;PF01759	Laminin_EGF;Laminin_N;NTR	Laminin EGF-like (Domains III and V);Laminin N-terminal (Domain VI);UNC-6/NTR/C345C module	GO:0005615;GO:0044421	extracellular space;extracellular region part	GO:0005488;GO:0005515	binding;protein binding	GO:0006915;GO:0008219;GO:0009987;GO:0012501;GO:0016265	apoptosis;cell death;cellular process;programmed cell death;death	hsa:9423	ko04360	Axon guidance	K06843	1	1	1	1	1	1	1	1	1	1	2.2	2.2	2.2	67.748	604
204	137	IPI00006863	Sperm-associated antigen 7	SPAG7	Sperm-associated antigen 7	O75391	SPAG7_HUMAN	ENST00000206020	OTTHUMP00000183076	NP_004881	PF01424	R3H	R3H domain	GO:0005634;GO:0043226;GO:0043227;GO:0043229;GO:0043231;GO:0044424;GO:0044464	nucleus;organelle;membrane-bounded organelle;intracellular organelle;intracellular membrane-bounded organelle;intracellular part;cell part	GO:0003676;GO:0005488;GO:0005515	nucleic acid binding;binding;protein binding			hsa:9552				1	1	1	1	1	1	1	1	1	1	7.8	7.8	7.8	32.78	293
205	4958;5379	IPI00006865	Vesicle-trafficking protein SEC22b;SEC22 vesicle-trafficking protein homolog B;SEC22 vesicle-trafficking protein-like 1;ERS24;ERS-24	SEC22B;SEC22L1	Vesicle-trafficking protein SEC22b	O75396	SC22B_HUMAN			NP_004883	PF00957	Synaptobrevin	Synaptobrevin	GO:0000139;GO:0005789;GO:0016020;GO:0016021;GO:0016023;GO:0031090;GO:0031224;GO:0031410;GO:0031982;GO:0031988;GO:0033116;GO:0042470;GO:0043226;GO:0043227;GO:0043229;GO:0043231;GO:0044422;GO:0044424;GO:0044425;GO:0044431;GO:0044432;GO:0044444;GO:0044446;GO:0044464;GO:0048770	Golgi membrane;endoplasmic reticulum membrane;membrane;integral to membrane;cytoplasmic membrane-bounded vesicle;organelle membrane;intrinsic to membrane;cytoplasmic vesicle;vesicle;membrane-bounded vesicle;ER-Golgi intermediate compartment membrane	GO:0005488;GO:0005515	binding;protein binding	GO:0006810;GO:0006888;GO:0009987;GO:0015031;GO:0016192;GO:0045184;GO:0046907;GO:0048193;GO:0051234;GO:0051649	transport;ER to Golgi vesicle-mediated transport;cellular process;protein transport;vesicle-mediated transport;establishment of protein localization;intracellular transport;Golgi vesicle transport;establishment of localization	hsa:9554	ko04130	SNARE interactions in vesicular transport	K08517	1	2	2	3	2	2	3	2	2	3	14.9	14.9	14.9	24.74	215
206	2477;4796;8421	IPI00006907;IPI00792426	Probable fructose-2,6-bisphosphatase TIGAR;TP53-induced glycolysis and apoptosis regulator	TIGAR;C12orf5	Probable fructose-2,6-bisphosphatase TIGAR	Q9NQ88	TIGAR_HUMAN	ENST00000179259	OTTHUMP00000166261	NP_065108	PF00300	PGAM	Phosphoglycerate mutase family	GO:0005622;GO:0044464	intracellular;cell part	GO:0003824;GO:0004331;GO:0016787;GO:0016788;GO:0016791;GO:0019203;GO:0042578	catalytic activity;fructose-2,6-bisphosphate 2-phosphatase activity;hydrolase activity;hydrolase activity, acting on ester bonds;phosphatase activity;carbohydrate phosphatase activity;phosphoric ester hydrolase activity	GO:0008152	metabolic process	hsa:57103				2	3	3	5	3	3	5	3	3	5	19.3	19.3	19.3	30.062	270
207	2499;4890	IPI00006952	Beta-lactamase-like protein 2	LACTB2;CGI-83	Beta-lactamase-like protein 2	Q53H82;A8K2D6	LACB2_HUMAN	ENST00000276590	OTTHUMP00000177740	NP_057111	PF00753	Lactamase_B	Metallo-beta-lactamase superfamily	GO:0005739;GO:0043226;GO:0043227;GO:0043229;GO:0043231;GO:0044424;GO:0044444;GO:0044464	mitochondrion;organelle;membrane-bounded organelle;intracellular organelle;intracellular membrane-bounded organelle;intracellular part;cytoplasmic part;cell part	GO:0003824;GO:0005488;GO:0008270;GO:0016787;GO:0043167;GO:0043169;GO:0046872;GO:0046914	catalytic activity;binding;zinc ion binding;hydrolase activity;ion binding;cation binding;metal ion binding;transition metal ion binding			hsa:51110				1	2	2	3	2	2	3	2	2	3	9.4	9.4	9.4	32.805	288
208	4331;7185;7607	IPI00006980;IPI00792100	UPF0568 protein C14orf166;CLE	C14orf166;CGI-99	UPF0568 protein C14orf166;CLE	Q9Y224;Q549M8;Q5RLJ0	CN166_HUMAN;Q5RLJ0_HUMAN	ENST00000261700	OTTHUMP00000178984;OTTHUMP00000201518;OTTHUMP00000028307	NP_057123	PF10036	RLL	Putative carnitine deficiency-associated protein	GO:0005634;GO:0043226;GO:0043227;GO:0043229;GO:0043231;GO:0044424;GO:0044444;GO:0044464;GO:0048471	nucleus;organelle;membrane-bounded organelle;intracellular organelle;intracellular membrane-bounded organelle;intracellular part;cytoplasmic part;cell part;perinuclear region of cytoplasm	GO:0005488;GO:0005515;GO:0042802	binding;protein binding;identical protein binding			hsa:51637				2	3	3	4	3	3	4	3	3	4	17.6	17.6	17.6	28.068	244
209	284;1095;5452;8127;9676;10242;10673	IPI00007058;IPI00908316;IPI00867659	Coronin-1B;Coronin-2	CORO1B	Coronin-1B	Q9BR76;B2RD45;Q9NSK3	COR1B_HUMAN	ENST00000341356;ENST00000393893		NP_001018080;NP_065174	PF08953;PF08954;PF00400	DUF1899;DUF1900;WD40	Domain of unknown function (DUF1899);Domain of unknown function (DUF1900);WD domain, G-beta repeat	GO:0005737;GO:0005856;GO:0043226;GO:0043228;GO:0043229;GO:0043232;GO:0044424;GO:0044464	cytoplasm;cytoskeleton;organelle;non-membrane-bounded organelle;intracellular organelle;intracellular non-membrane-bounded organelle;intracellular part;cell part	GO:0003779;GO:0005488;GO:0005515;GO:0008092	actin binding;binding;protein binding;cytoskeletal protein binding			hsa:57175				3	7	7	12	7	7	12	7	7	12	19.4	19.4	19.4	54.234	489
210	4607;7877;9359	IPI00007074	Tyrosyl-tRNA synthetase, cytoplasmic;Tyrosyl--tRNA ligase	YARS	Tyrosyl-tRNA synthetase, cytoplasmic	P54577;B3KWK4	SYYC_HUMAN	ENST00000373477	OTTHUMP00000004027	NP_003671	PF00579;PF01588	tRNA-synt_1b;tRNA_bind	tRNA synthetases class I (W and Y);Putative tRNA binding domain	GO:0000267;GO:0005615;GO:0005625;GO:0005737;GO:0044421;GO:0044424;GO:0044464	cell fraction;extracellular space;soluble fraction;cytoplasm;extracellular region part;intracellular part;cell part	GO:0000049;GO:0000166;GO:0001664;GO:0001882;GO:0001883;GO:0003676;GO:0003723;GO:0003824;GO:0004812;GO:0004831;GO:0004871;GO:0005102;GO:0005126;GO:0005153;GO:0005488;GO:0005515;GO:0005524;GO:0016874;GO:0016875;GO:0016876;GO:0017076;GO:0030554;GO:0032553;GO:0032555;GO:0032559;GO:0042379;GO:0045236;GO:0060089	tRNA binding;nucleotide binding;G-protein-coupled receptor binding;nucleoside binding;purine nucleoside binding;nucleic acid binding;RNA binding;catalytic activity;aminoacyl-tRNA ligase activity;tyrosine-tRNA ligase activity;signal transducer activity	GO:0006082;GO:0006139;GO:0006399;GO:0006418;GO:0006437;GO:0006519;GO:0006520;GO:0006807;GO:0006915;GO:0008152;GO:0008219;GO:0009308;GO:0009987;GO:0012501;GO:0016070;GO:0016265;GO:0019752;GO:0034660;GO:0034960;GO:0042180;GO:0043038;GO:0043039;GO:0043170;GO:0043283;GO:0043436;GO:0044106;GO:0044237;GO:0044238;GO:0044260	organic acid metabolic process;nucleobase, nucleoside, nucleotide and nucleic acid metabolic process;tRNA metabolic process;tRNA aminoacylation for protein translation;tyrosyl-tRNA aminoacylation;cellular amino acid and derivative metabolic process	hsa:8565	ko00400;ko00970	Phenylalanine, tyrosine and tryptophan biosynthesis;Aminoacyl-tRNA biosynthesis	K01866	1	3	3	4	3	3	4	3	3	4	8.5	8.5	8.5	59.143	528
211	2405	IPI00941983;IPI00007087;IPI00844514	F-box only protein 2;Putative uncharacterized protein FBXO2	FBXO2;FBX2	33 kDa protein;F-box only protein 2;Putative uncharacterized protein FBXO2	Q9UK22;B2R7K7;A6NNP0	FBX2_HUMAN;A6NNP0_HUMAN	ENST00000354287;ENST00000376779	OTTHUMP00000002066	NP_036300	PF00646;PF04300	F-box;FBA	F-box domain;F-box associated region	GO:0043197;GO:0044463;GO:0044464	dendritic spine;cell projection part;cell part	GO:0003824;GO:0004842;GO:0016874;GO:0016879;GO:0016881;GO:0019787;GO:0005488;GO:0005515	catalytic activity;ubiquitin-protein ligase activity;ligase activity;ligase activity, forming carbon-nitrogen bonds;acid-amino acid ligase activity;small conjugating protein ligase activity;binding;protein binding	GO:0006464;GO:0008152;GO:0009987;GO:0019538;GO:0034960;GO:0043170;GO:0043283;GO:0043412;GO:0044237;GO:0044238;GO:0044260;GO:0044267;GO:0009056;GO:0009057;GO:0030163;GO:0043285	protein modification process;metabolic process;cellular process;protein metabolic process;cellular biopolymer metabolic process;macromolecule metabolic process;biopolymer metabolic process;biopolymer modification;cellular metabolic process	hsa:26232	ko04120	Ubiquitin mediated proteolysis	K10099	3	1	1	1	1	1	1	1	1	1	4	4	4	33.493	299
212	2380;4926;5400;6093;8459;10205	IPI00007102;IPI00032575;IPI00745272;IPI00922891;IPI00909336;IPI00792035	cDNA FLJ76436;Glyoxalase domain-containing protein 4;cDNA FLJ55095;cDNA FLJ59092	C17orf25;GLOD4;CGI-150;My027	Uncharacterized protein C17orf25;Isoform 1 of Glyoxalase domain-containing protein 4;Isoform 2 of Glyoxalase domain-containing protein 4;cDNA FLJ55095;cDNA FLJ59092;Isoform 3 of Glyoxalase domain-containing protein 4	A8K8F0;Q9Y3E8;Q9HC38-1;Q9HC38;Q9HC38-2;B3KV49;B7Z403;B4DX01;Q9HC38-3	A8K8F0_HUMAN;GLOD4_HUMAN;B7Z403_HUMAN;B4DX01_HUMAN	ENST00000301329;ENST00000397393;ENST00000301328	OTTHUMP00000180701;OTTHUMP00000180700;OTTHUMP00000180702	NP_057164	PF00903	Glyoxalase	Glyoxalase/Bleomycin resistance protein/Dioxygenase superfamily	GO:0005739;GO:0043226;GO:0043227;GO:0043229;GO:0043231;GO:0044424;GO:0044444;GO:0044464	mitochondrion;organelle;membrane-bounded organelle;intracellular organelle;intracellular membrane-bounded organelle;intracellular part;cytoplasmic part;cell part					hsa:51031				6	6	6	10	6	6	10	6	6	10	15.5	15.5	15.5	55.011	504
213	1203;2370;2371;2646;2936;3151;3872;4404;4658;6638;6661;6796;7649;7870;8119;9665	IPI00007118;IPI00926949;IPI00926285	Plasminogen activator inhibitor 1;Endothelial plasminogen activator inhibitor;cDNA FLJ53064, highly similar to Plasminogen activator inhibitor 1	SERPINE1;PAI1;PLANH1	Plasminogen activator inhibitor 1;cDNA FLJ53064, highly similar to Plasminogen activator inhibitor 1	P05121;B7Z1D9;B7Z4X6;B7ZAB0;B7Z4S0	PAI1_HUMAN;B7Z4S0_HUMAN	ENST00000223095	OTTHUMP00000024544;OTTHUMP00000211478;OTTHUMP00000211479	NP_000593	PF00079	Serpin	Serpin (serine protease inhibitor)	GO:0005576;GO:0005886;GO:0016020;GO:0044464	extracellular region;plasma membrane;membrane;cell part	GO:0002020;GO:0003824;GO:0004175;GO:0004252;GO:0004857;GO:0004866;GO:0004867;GO:0005488;GO:0005515;GO:0008233;GO:0008236;GO:0016787;GO:0017171;GO:0019899;GO:0030234;GO:0030414;GO:0070011	protease binding;catalytic activity;endopeptidase activity;serine-type endopeptidase activity;enzyme inhibitor activity;endopeptidase inhibitor activity;serine-type endopeptidase inhibitor activity;binding;protein binding;peptidase activity	GO:0001300;GO:0007568;GO:0007569;GO:0007596;GO:0007599;GO:0009987;GO:0030193;GO:0030195;GO:0032101;GO:0032501;GO:0032502;GO:0042730;GO:0048519;GO:0048583;GO:0050789;GO:0050817;GO:0050818;GO:0050819;GO:0050878;GO:0051239;GO:0051241;GO:0065007;GO:0065008;GO:0080134	chronological cell aging;aging;cell aging;blood coagulation;hemostasis;cellular process;regulation of blood coagulation;negative regulation of blood coagulation;regulation of response to external stimulus;multicellular organismal process	hsa:5054	ko04115;ko04610	p53 signaling pathway;Complement and coagulation cascades	K03982	3	16	18	32	16	18	32	16	18	32	51	51	51	45.059	402
214	1170;10980	IPI00433834;IPI00007144;IPI00027270;IPI00789514;IPI00939745	Putative uncharacterized protein RPL26;60S ribosomal protein L26-like 1;60S ribosomal protein L26	RPL26;RPL26L1;RPL26P1	Putative uncharacterized protein RPL26;60S ribosomal protein L26-like 1;60S ribosomal protein L26;13 kDa protein;17 kDa protein	A6NE05;Q9UNX3;B3KY82;P61254;B2R4F0;Q6IBH6	A6NE05_HUMAN;RL26L_HUMAN;RL26_HUMAN	ENST00000334048;ENST00000265100;ENST00000293842	OTTHUMP00000161072;OTTHUMP00000135333;OTTHUMP00000183177;OTTHUMP00000183178;OTTHUMP00000183179;OTTHUMP00000183180;OTTHUMP00000183182	NP_057177;NP_000978	PF00467	KOW	KOW motif	GO:0015934;GO:0030529;GO:0032991;GO:0033279;GO:0044422;GO:0044424;GO:0044444;GO:0044446;GO:0044464;GO:0005829;GO:0022625;GO:0044445	large ribosomal subunit;ribonucleoprotein complex;macromolecular complex;ribosomal subunit;organelle part;intracellular part;cytoplasmic part;intracellular organelle part;cell part;cytosol;cytosolic large ribosomal subunit;cytosolic part	GO:0003735;GO:0005198;GO:0003676;GO:0003723;GO:0005488;GO:0005515	structural constituent of ribosome;structural molecule activity;nucleic acid binding;RNA binding;binding;protein binding	GO:0006412;GO:0008152;GO:0009058;GO:0009059;GO:0009987;GO:0019538;GO:0034645;GO:0034960;GO:0034961;GO:0043170;GO:0043283;GO:0043284;GO:0044237;GO:0044238;GO:0044249;GO:0044260;GO:0044267;GO:0006414;GO:0006139;GO:0006364;GO:0006396;GO:0006807;GO:0016070;GO:0016072;GO:0022613;GO:0034470;GO:0034660;GO:0042273;GO:0044085	translation;metabolic process;biosynthetic process;macromolecule biosynthetic process;cellular process;protein metabolic process;cellular macromolecule biosynthetic process;cellular biopolymer metabolic process;cellular biopolymer biosynthetic process	hsa:51121;hsa:6154	ko03010	Ribosome	K02898	5	2	2	4	2	2	4	2	2	4	9.8	9.8	9.8	18.254	153
215	2319	IPI00419433;IPI00465151;IPI00335140;IPI00007145;IPI00479368	Rab11 family-interacting protein 1;Rab-coupling protein;RAB11-FIP2 long isoform;Rab11 family-interacting protein 2;NRip11	RAB11FIP1;RCP;RAB11FIP2;KIAA0941	Isoform 1 of Rab11 family-interacting protein 1;Isoform 2 of Rab11 family-interacting protein 1;Isoform 3 of Rab11 family-interacting protein 1;RAB11-FIP2 long isoform;Rab11 family-interacting protein 2	Q6WKZ4-4;Q6WKZ4;Q6WKZ4-3;B3KRW2;Q307T1;Q4JIW2;Q6WKZ4-1;Q67C35;Q6WKZ3;Q6WKZ5;Q8NF43;Q3I768;Q7L804	RFIP1_HUMAN;Q3I768_HUMAN;RFIP2_HUMAN	ENST00000287263;ENST00000330843;ENST00000343853;ENST00000369199;ENST00000355624	OTTHUMP00000177384;OTTHUMP00000020579	NP_001002814;NP_079427;NP_001002233;NP_055719	PF00168;PF09457	C2;RBD-FIP	C2 domain;FIP domain	GO:0005768;GO:0012506;GO:0016020;GO:0030659;GO:0030666;GO:0030670;GO:0031090;GO:0043226;GO:0043227;GO:0043229;GO:0043231;GO:0044422;GO:0044424;GO:0044433;GO:0044444;GO:0044446;GO:0044464;GO:0055037;GO:0005886;GO:0010008;GO:0044440;GO:0055038	endosome;vesicle membrane;membrane;cytoplasmic vesicle membrane;endocytic vesicle membrane;phagocytic vesicle membrane;organelle membrane;organelle;membrane-bounded organelle;intracellular organelle;intracellular membrane-bounded organelle;organelle part	GO:0005488;GO:0005515	binding;protein binding	GO:0006810;GO:0015031;GO:0045184;GO:0051234	transport;protein transport;establishment of protein localization;establishment of localization	hsa:80223;hsa:22841				5	1	1	1	1	1	1	1	1	1	0.9	0.9	0.9	137.19	1283
216	6872;7792	IPI00007155;IPI00794724;IPI00328913;IPI00795056	Vacuolar protein sorting-associated protein 28 homolog;ESCRT-I complex subunit VPS28;H-Vps28;Vacuolar protein sorting 28 homolog (S. cerevisiae)	VPS28	Vacuolar protein sorting-associated protein 28 homolog;23 kDa protein;vacuolar protein sorting 28 isoform 2;21 kDa protein	Q9UK41;Q548N1;Q86VK0	VPS28_HUMAN;Q86VK0_HUMAN	ENST00000292510;ENST00000377348	OTTHUMP00000178472;OTTHUMP00000178479;OTTHUMP00000178474;OTTHUMP00000178475	NP_057292;NP_898880	PF03997	VPS28	VPS28 protein	GO:0005829;GO:0005886;GO:0010008;GO:0016020;GO:0031090;GO:0031902;GO:0044422;GO:0044424;GO:0044440;GO:0044444;GO:0044446;GO:0044464	cytosol;plasma membrane;endosome membrane;membrane;organelle membrane;late endosome membrane;organelle part;intracellular part;endosomal part;cytoplasmic part;intracellular organelle part;cell part	GO:0005488;GO:0005515	binding;protein binding	GO:0006810;GO:0015031;GO:0045184;GO:0051234	transport;protein transport;establishment of protein localization;establishment of localization	hsa:51160			K12184	4	2	2	3	2	2	3	2	2	3	18.1	18.1	18.1	25.425	221
217	1234;2481;10684	IPI00007188	ADP/ATP translocase 2;Adenine nucleotide translocator 2;ADP,ATP carrier protein 2;Solute carrier family 25 member 5;ADP,ATP carrier protein, fibroblast isoform	SLC25A5;ANT2	ADP/ATP translocase 2	P05141;B2RCV1;Q6NVC0	ADT2_HUMAN	ENST00000317881	OTTHUMP00000024324	NP_001143	PF00153	Mito_carr	Mitochondrial carrier protein	GO:0005743;GO:0005887;GO:0009295;GO:0016020;GO:0016021;GO:0019866;GO:0031090;GO:0031224;GO:0031226;GO:0031966;GO:0042645;GO:0044422;GO:0044424;GO:0044425;GO:0044429;GO:0044444;GO:0044446;GO:0044459;GO:0044464	mitochondrial inner membrane;integral to plasma membrane;nucleoid;membrane;integral to membrane;organelle inner membrane;organelle membrane;intrinsic to membrane;intrinsic to plasma membrane;mitochondrial membrane;mitochondrial nucleoid;organelle part	GO:0005215;GO:0005345;GO:0005488;GO:0015205;GO:0015207;GO:0015932;GO:0022857;GO:0022891;GO:0022892	transporter activity;purine transmembrane transporter activity;binding;nucleobase transmembrane transporter activity;adenine transmembrane transporter activity;nucleobase, nucleoside, nucleotide and nucleic acid transmembrane transporter activity	GO:0006810;GO:0044419;GO:0051234;GO:0051704	transport;interspecies interaction between organisms;establishment of localization;multi-organism process	hsa:292	ko04020;ko05012;ko05016	Calcium signaling pathway;Parkinson's disease;Huntington's disease	K05863	1	3	3	5	1	1	1	1	1	1	11.4	4.4	4.4	32.895	298
218	1506;2102;2301;3101	IPI00748567;IPI00007207;IPI00942982;IPI00446007;IPI00640162	cDNA FLJ43203 fis, clone FEBRA2008468, highly similar to LYSOSOMAL ACID LIPASE/CHOLESTERYL ESTER HYDROLASE (EC 3.1.1.13);Lysosomal acid lipase/cholesteryl ester hydrolase;Sterol esterase;Lipase A;Cholesteryl esterase;Lipase A, lysosomal acid, cholesterol esterase	LIPA;RP11-341B24.1-002	cDNA FLJ43203 fis, clone FEBRA2008468, highly similar to LYSOSOMAL ACID LIPASE/CHOLESTERYL ESTER HYDROLASE;Isoform 1 of Lysosomal acid lipase/cholesteryl ester hydrolase;43 kDa protein;Isoform 2 of Lysosomal acid lipase/cholesteryl ester hydrolase;Lipase A	Q6ZUY8;P38571-1;P38571;A8K2H6;B3KRG8;P38571-2;B3KU19;B4DE67;Q5T073	Q6ZUY8_HUMAN;LICH_HUMAN;Q5T073_HUMAN	ENST00000354621;ENST00000336233;ENST00000371829	OTTHUMP00000020066;OTTHUMP00000020068;OTTHUMP00000020069;OTTHUMP00000020067	NP_000226;NP_001121077	PF04083;PF00561	Abhydro_lipase;Abhydrolase_1	ab-hydrolase associated lipase region;alpha/beta hydrolase fold	GO:0000323;GO:0005764;GO:0005773;GO:0043226;GO:0043227;GO:0043229;GO:0043231;GO:0044424;GO:0044444;GO:0044464	lytic vacuole;lysosome;vacuole;organelle;membrane-bounded organelle;intracellular organelle;intracellular membrane-bounded organelle;intracellular part;cytoplasmic part;cell part	GO:0003824;GO:0016298;GO:0016787;GO:0016788;GO:0004091;GO:0004771	catalytic activity;lipase activity;hydrolase activity;hydrolase activity, acting on ester bonds;carboxylesterase activity;sterol esterase activity	GO:0000902;GO:0001816;GO:0001894;GO:0006629;GO:0006950;GO:0006952;GO:0006954;GO:0008152;GO:0008283;GO:0009605;GO:0009611;GO:0009653;GO:0009987;GO:0016043;GO:0030324;GO:0032501;GO:0032502;GO:0032989;GO:0042592;GO:0044238;GO:0048513;GO:0048771;GO:0048856;GO:0048869;GO:0048872;GO:0048873;GO:0050896;GO:0060249;GO:0065007;GO:0065008;GO:0005975;GO:0006464;GO:0006486;GO:0006487;GO:0009056;GO:0016042;GO:…	cell morphogenesis;cytokine production;tissue homeostasis;lipid metabolic process;response to stress;defense response;inflammatory response;metabolic process;cell proliferation;response to external stimulus;response to wounding	hsa:3988	ko00100;ko04142	Biosynthesis of steroids	K01052	5	4	4	7	4	4	7	4	4	7	10.7	10.7	10.7	45.435	401
219	6189	IPI00419668;IPI00007249	Ectonucleotide pyrophosphatase/phosphodiesterase family member 7;Alkaline sphingomyelin phosphodiesterase;Intestinal alkaline sphingomyelinase;Ectonucleotide pyrophosphatase/phosphodiesterase family member 4	ENPP7;UNQ3077/PRO9912;ENPP4;KIAA0879;NPP4	Ectonucleotide pyrophosphatase/phosphodiesterase family member 7 precursor;Ectonucleotide pyrophosphatase/phosphodiesterase family member 4	Q6UWV6;Q9Y6X5	ENPP7_HUMAN;ENPP4_HUMAN	ENST00000328313;ENST00000321037;ENST00000371401	OTTHUMP00000183315;OTTHUMP00000016541	NP_848638;NP_055751	PF01663	Phosphodiest	Type I phosphodiesterase / nucleotide pyrophosphatase	GO:0005794;GO:0005902;GO:0016021;GO:0031224;GO:0042995;GO:0043226;GO:0043227;GO:0043229;GO:0043231;GO:0044424;GO:0044425;GO:0044444;GO:0044464	Golgi apparatus;microvillus;integral to membrane;intrinsic to membrane;cell projection;organelle;membrane-bounded organelle;intracellular organelle;intracellular membrane-bounded organelle;intracellular part;membrane part;cytoplasmic part;cell part	GO:0003824;GO:0004620;GO:0004767;GO:0008081;GO:0016298;GO:0016787;GO:0016788;GO:0042578	catalytic activity;phospholipase activity;sphingomyelin phosphodiesterase activity;phosphoric diester hydrolase activity;lipase activity;hydrolase activity;hydrolase activity, acting on ester bonds;phosphoric ester hydrolase activity	GO:0006275;GO:0006629;GO:0006643;GO:0006644;GO:0006665;GO:0006684;GO:0008152;GO:0008156;GO:0008285;GO:0009889;GO:0009890;GO:0009892;GO:0009987;GO:0010556;GO:0010558;GO:0010605;GO:0019219;GO:0019222;GO:0019637;GO:0031323;GO:0031324;GO:0031326;GO:0031327;GO:0042127;GO:0044237;GO:0044238;GO:0044255;GO:0045934;GO:0048519;GO:0048523;GO:0050789;GO:0050794;GO:0051052;GO:0051053;GO:0051171;GO:0051172;GO:…	regulation of DNA replication;lipid metabolic process;membrane lipid metabolic process;phospholipid metabolic process;sphingolipid metabolic process;sphingomyelin metabolic process;metabolic process;negative regulation of DNA replication	hsa:339221;hsa:22875	ko00600	Sphingolipid metabolism	K12354	2	1	1	2	1	1	2	1	1	2	1.9	1.9	1.9	59.086	531
220	70;583;765;955;1875;2165;2568;2708;3904;4143;4350;4751;5062;5071;5977;6580;7648;9554;9765;10765	IPI00007257;IPI00413959;IPI00644294	Calsyntenin-1;Alcadein-alpha;Alzheimer-related cadherin-like protein;Non-classical cadherin XB31alpha;Soluble Alc-alpha;CTF1-alpha;C-terminal fragment 1-alpha;cDNA FLJ10729 fis, clone NT2RP3001260, highly similar to Calsyntenin-1	CLSTN1;CS1;KIAA0911;RP11-558F24.5-003	Isoform 2 of Calsyntenin-1 (Fragment);Isoform 1 of Calsyntenin-1 (Fragment);cDNA FLJ61580, highly similar to Calsyntenin-1	O94985-2;O94985;O94985-1;B3KMD3;B4E3Q1;Q5SR54	CSTN1_HUMAN;B3KMD3_HUMAN	ENST00000361311;ENST00000377298;ENST00000377288	OTTHUMP00000001598;OTTHUMP00000001597;OTTHUMP00000001599	NP_055759;NP_001009566	PF00028	Cadherin	Cadherin domain	GO:0000139;GO:0005634;GO:0005789;GO:0016020;GO:0016021;GO:0030054;GO:0031090;GO:0031224;GO:0042995;GO:0043226;GO:0043227;GO:0043229;GO:0043231;GO:0044422;GO:0044424;GO:0044425;GO:0044431;GO:0044432;GO:0044444;GO:0044446;GO:0044456;GO:0044459;GO:0044464;GO:0045211	Golgi membrane;nucleus;endoplasmic reticulum membrane;membrane;integral to membrane;cell junction;organelle membrane;intrinsic to membrane;cell projection;organelle;membrane-bounded organelle;intracellular organelle	GO:0005488;GO:0005509;GO:0005515;GO:0043167;GO:0043169;GO:0046872	binding;calcium ion binding;protein binding;ion binding;cation binding;metal ion binding	GO:0007155;GO:0007156;GO:0009987;GO:0016337;GO:0022610	cell adhesion;homophilic cell adhesion;cellular process;cell-cell adhesion;biological adhesion	hsa:22883				3	20	20	37	20	20	37	20	20	37	30.8	30.8	30.8	108.64	971
221	9477	IPI00007264	Heat shock protein beta-8;Alpha-crystallin C chain;Small stress protein-like protein HSP22;E2-induced gene 1 protein;Protein kinase H11	HSPB8;CRYAC;E2IG1;HSP22;PP1629	Heat shock protein beta-8	Q9UJY1;B2R6A6	HSPB8_HUMAN	ENST00000281938	OTTHUMP00000169429	NP_055180	PF00011	HSP20	Hsp20/alpha crystallin family	GO:0005622;GO:0044464	intracellular;cell part	GO:0003824;GO:0004672;GO:0004674;GO:0005488;GO:0005515;GO:0016301;GO:0016740;GO:0016772;GO:0016773;GO:0042802	catalytic activity;protein kinase activity;protein serine/threonine kinase activity;binding;protein binding;kinase activity;transferase activity;transferase activity, transferring phosphorus-containing groups	GO:0006950;GO:0008219;GO:0009266;GO:0009408;GO:0009628;GO:0009987;GO:0016265;GO:0050896	response to stress;cell death;response to temperature stimulus;response to heat;response to abiotic stimulus;cellular process;death;response to stimulus	hsa:26353			K08879	1	1	1	2	1	1	2	1	1	2	8.2	8.2	8.2	21.604	196
222	2789	IPI00007283;IPI00917118;IPI00915935	DNA-directed RNA polymerase II subunit RPB4;DNA-directed RNA polymerase II subunit D;DNA-directed RNA polymerase II 16 kDa polypeptide;Putative uncharacterized protein POLR2D	POLR2D	DNA-directed RNA polymerase II subunit RPB4;Putative uncharacterized protein POLR2D;Putative uncharacterized protein POLR2D	O15514;Q53T47;Q587J0	RPB4_HUMAN;Q53T47_HUMAN;Q587J0_HUMAN	ENST00000272645;ENST00000409955;ENST00000409698	OTTHUMP00000162266;OTTHUMP00000203872;OTTHUMP00000205986	NP_004796	PF03874	RNA_pol_Rpb4	RNA polymerase Rpb4	GO:0000428;GO:0005665;GO:0030880;GO:0032991;GO:0043234;GO:0044422;GO:0044424;GO:0044428;GO:0044446;GO:0044451;GO:0044464;GO:0055029	DNA-directed RNA polymerase complex;DNA-directed RNA polymerase II, core complex;RNA polymerase complex;macromolecular complex;protein complex;organelle part;intracellular part;nuclear part;intracellular organelle part;nucleoplasm part;cell part	GO:0000166;GO:0003824;GO:0003899;GO:0005488;GO:0016740;GO:0016772;GO:0016779;GO:0034062	nucleotide binding;catalytic activity;DNA-directed RNA polymerase activity;binding;transferase activity;transferase activity, transferring phosphorus-containing groups;nucleotidyltransferase activity;RNA polymerase activity	GO:0000375;GO:0000377;GO:0000398;GO:0006139;GO:0006352;GO:0006354;GO:0006367;GO:0006368;GO:0006396;GO:0006397;GO:0006807;GO:0008152;GO:0008380;GO:0009987;GO:0010926;GO:0016043;GO:0016070;GO:0016071;GO:0022607;GO:0034621;GO:0034622;GO:0034960;GO:0043170;GO:0043283;GO:0043933;GO:0044237;GO:0044238;GO:0044260;GO:0065003;GO:0065004;GO:0006350;GO:0009058;GO:0009059;GO:0034645;GO:0034961;GO:0043284;GO:…	RNA splicing, via transesterification reactions;RNA splicing, via transesterification reactions with bulged adenosine as nucleophile;nuclear mRNA splicing, via spliceosome;nucleobase, nucleoside, nucleotide and nucleic acid metabolic process	hsa:5433	ko03020;ko05016	RNA polymerase;Huntington's disease	K03012	3	1	1	1	1	1	1	1	1	1	11.3	11.3	11.3	16.311	142
223	2215	IPI00007293;IPI00876967	Centrosomal protein of 164 kDa	CEP164;KIAA1052	Isoform 1 of Centrosomal protein of 164 kDa;Isoform 2 of Centrosomal protein of 164 kDa	Q9UPV0-1;Q9UPV0;B4DZS2;Q9NTH6;Q9UPV0-2	CE164_HUMAN	ENST00000278935		NP_055771	PF00397	WW	WW domain	GO:0005634;GO:0005694;GO:0005814;GO:0043226;GO:0043227;GO:0043228;GO:0043229;GO:0043231;GO:0043232;GO:0044422;GO:0044424;GO:0044430;GO:0044444;GO:0044446;GO:0044450;GO:0044464	nucleus;chromosome;centriole;organelle;membrane-bounded organelle;non-membrane-bounded organelle;intracellular organelle;intracellular membrane-bounded organelle;intracellular non-membrane-bounded organelle;organelle part;intracellular part	GO:0005488;GO:0005515	binding;protein binding	GO:0000280;GO:0006139;GO:0006259;GO:0006281;GO:0006807;GO:0006950;GO:0006974;GO:0006996;GO:0007067;GO:0008152;GO:0009987;GO:0016043;GO:0022402;GO:0022403;GO:0033554;GO:0034960;GO:0034984;GO:0043170;GO:0043283;GO:0044237;GO:0044238;GO:0044260;GO:0048285;GO:0050896;GO:0051301;GO:0051716	nuclear division;nucleobase, nucleoside, nucleotide and nucleic acid metabolic process;DNA metabolic process;DNA repair;nitrogen compound metabolic process;response to stress;response to DNA damage stimulus;organelle organization;mitosis;metabolic process	hsa:22897				2	1	1	2	1	1	2	1	1	2	0.9	0.9	0.9	164.31	1460
224	1424;5534	IPI00007321;IPI00939508;IPI00398727;IPI00909991;IPI00797535	cDNA FLJ60607, highly similar to Acyl-protein thioesterase 1 (EC 3.1.2.-);Acyl-protein thioesterase 1;Lysophospholipase 1;Lysophospholipase I;cDNA FLJ52008, highly similar to Acyl-protein thioesterase 1 (EC 3.1.2.-)	LYPLA1;APT1;LPL1	cDNA FLJ60607, highly similar to Acyl-protein thioesterase 1;Isoform 1 of Acyl-protein thioesterase 1;Isoform 2 of Acyl-protein thioesterase 1;cDNA FLJ52008, highly similar to Acyl-protein thioesterase 1;10 kDa protein	B4DJV9;O75608-1;O75608;Q6IAQ1;O75608-2;B4DP64	B4DJV9_HUMAN;LYPA1_HUMAN;B4DP64_HUMAN	ENST00000316963;ENST00000343231	OTTHUMP00000177675;OTTHUMP00000177676;OTTHUMP00000177677	NP_006321	PF02230	Abhydrolase_2	Phospholipase/Carboxylesterase	GO:0005737;GO:0044424;GO:0044464	cytoplasm;intracellular part;cell part	GO:0003824;GO:0016787;GO:0004091;GO:0004620;GO:0004622;GO:0016298;GO:0016788	catalytic activity;hydrolase activity;carboxylesterase activity;phospholipase activity;lysophospholipase activity;lipase activity;hydrolase activity, acting on ester bonds	GO:0006082;GO:0006629;GO:0006631;GO:0008152;GO:0009987;GO:0019752;GO:0032787;GO:0042180;GO:0043436;GO:0044237;GO:0044238;GO:0044255	organic acid metabolic process;lipid metabolic process;fatty acid metabolic process;metabolic process;cellular process;carboxylic acid metabolic process;monocarboxylic acid metabolic process;cellular ketone metabolic process;oxoacid metabolic process	hsa:10434	ko00564	Glycerophospholipid metabolism	K06128	5	2	2	3	2	2	3	2	2	3	15.2	15.2	15.2	28.279	263
225	2447;3702;7397;8538	IPI00007402	Importin-7;Ran-binding protein 7	IPO7;RANBP7	Importin-7	O95373;B3KNG9;B3KQG6	IPO7_HUMAN	ENST00000379719		NP_006382	PF03810	IBN_N	Importin-beta N-terminal domain	GO:0000267;GO:0005625;GO:0005643;GO:0005737;GO:0032991;GO:0043234;GO:0044422;GO:0044424;GO:0044425;GO:0044428;GO:0044446;GO:0044464;GO:0046930	cell fraction;soluble fraction;nuclear pore;cytoplasm;macromolecular complex;protein complex;organelle part;intracellular part;membrane part;nuclear part;intracellular organelle part;cell part;pore complex	GO:0005083;GO:0005215;GO:0005488;GO:0005515;GO:0008536;GO:0008565;GO:0017016;GO:0019899;GO:0022892;GO:0030234;GO:0030695;GO:0031267;GO:0051020;GO:0060589	small GTPase regulator activity;transporter activity;binding;protein binding;Ran GTPase binding;protein transporter activity;Ras GTPase binding;enzyme binding;substrate-specific transporter activity;enzyme regulator activity;GTPase regulator activity	GO:0000059;GO:0006461;GO:0007154;GO:0007165;GO:0009987;GO:0010926;GO:0016043;GO:0022607;GO:0034621;GO:0034622;GO:0043623;GO:0043933;GO:0044419;GO:0050789;GO:0050794;GO:0051704;GO:0065003;GO:0065007	protein import into nucleus, docking;protein complex assembly;cell communication;signal transduction;cellular process;anatomical structure formation;cellular component organization;cellular component assembly	hsa:10527				1	4	4	6	4	4	6	4	4	6	6.1	6.1	6.1	119.52	1038
226	6173	IPI00007404;IPI00479911;IPI00925029;IPI00909500;IPI00924928;IPI00926067;IPI00925593	Autophagy-related protein 7;APG7-like;Ubiquitin-activating enzyme E1-like protein;cDNA FLJ53485, highly similar to Autophagy-related protein 7	ATG7;APG7L	Isoform 1 of Autophagy-related protein 7;Isoform 2 of Autophagy-related protein 7;73 kDa protein;APG7 autophagy 7-like isoform c;20 kDa protein;17 kDa protein;14 kDa protein	O95352-1;O95352;B2RB57;B3KQM6;B4DQK1;O95352-2;B4E170	ATG7_HUMAN;B4E170_HUMAN	ENST00000354449;ENST00000354956	OTTHUMP00000160157;OTTHUMP00000170233;OTTHUMP00000170234;OTTHUMP00000207592;OTTHUMP00000209397;OTTHUMP00000207591;OTTHUMP00000207597;OTTHUMP00000207598;OTTHUMP00000207596	NP_006386;NP_001129503;NP_001138384	PF00899	ThiF	ThiF family	GO:0005737;GO:0044424;GO:0044464	cytoplasm;intracellular part;cell part	GO:0003824;GO:0004839;GO:0005488;GO:0005515;GO:0008641;GO:0042802;GO:0042803;GO:0046983	catalytic activity;ubiquitin activating enzyme activity;binding;protein binding;small protein activating enzyme activity;identical protein binding;protein homodimerization activity;protein dimerization activity	GO:0006464;GO:0006497;GO:0006508;GO:0006810;GO:0006914;GO:0006944;GO:0008152;GO:0009056;GO:0009057;GO:0009893;GO:0009987;GO:0010604;GO:0015031;GO:0016043;GO:0016044;GO:0019222;GO:0019538;GO:0019941;GO:0030163;GO:0031323;GO:0031325;GO:0031399;GO:0031401;GO:0032268;GO:0032270;GO:0034960;GO:0034962;GO:0043170;GO:0043283;GO:0043285;GO:0043412;GO:0043632;GO:0044237;GO:0044238;GO:0044248;GO:0044257;GO:…	protein modification process;protein amino acid lipidation;proteolysis;transport;autophagy;membrane fusion;metabolic process;catabolic process;macromolecule catabolic process;positive regulation of metabolic process;cellular process					7	1	1	2	1	1	2	1	1	2	2.1	2.1	2.1	77.959	703
227	1427;1428;4670;6207;8398	IPI00007423;IPI00759824;IPI00647001;IPI00930163;IPI00887411;IPI00760940	Acidic leucine-rich nuclear phosphoprotein 32 family member B;Acidic protein rich in leucines;PHAPI2;Silver-stainable protein SSP29;Acidic (Leucine-rich) nuclear phosphoprotein 32 family, member B	ANP32B;APRIL;PHAPI2;RP11-535C21.1-003	Isoform 1 of Acidic leucine-rich nuclear phosphoprotein 32 family member B;Isoform 2 of Acidic leucine-rich nuclear phosphoprotein 32 family member B;Acidic (Leucine-rich) nuclear phosphoprotein 32 family, member B	Q92688-1;Q92688;B2R9C7;Q53F35;Q92688-2;Q5T6W8	AN32B_HUMAN;Q5T6W8_HUMAN	ENST00000339399	OTTHUMP00000021759;OTTHUMP00000021760	NP_006392	PF00560	LRR_1	Leucine Rich Repeat	GO:0005634;GO:0043226;GO:0043227;GO:0043229;GO:0043231;GO:0044424;GO:0044464	nucleus;organelle;membrane-bounded organelle;intracellular organelle;intracellular membrane-bounded organelle;intracellular part;cell part	GO:0005488;GO:0005515	binding;protein binding			hsa:10541				6	5	5	10	5	5	10	3	3	6	19.9	19.9	8.4	28.787	251
228	844;9207	IPI00007426;IPI00908696;IPI00909717	PRA1 family protein 3;ADP-ribosylation factor-like protein 6-interacting protein 5;Glutamate transporter EAAC1-interacting protein;GTRAP3-18;Prenylated Rab acceptor protein 2;Protein JWa;Dermal papilla-derived protein 11;JM5;Putative MAPK-activating protein PM27;Cytoskeleton-related vitamin A-responsive protein;cDNA FLJ52128, highly similar to PRA1 family protein 3;cDNA FLJ51702, moderately simil…	ARL6IP5;DERP11;JWA;PRA2;PRAF3;HSPC127	PRA1 family protein 3;cDNA FLJ52128, highly similar to PRA1 family protein 3;cDNA FLJ51702, moderately similar to PRA1 family protein 3	O75915;B2R6V5;B3KQB4;B4DZZ0;B4DWQ6	PRAF3_HUMAN;B4DZZ0_HUMAN;B4DWQ6_HUMAN	ENST00000273258	OTTHUMP00000171791	NP_006398	PF03208	PRA1	PRA1 family protein	GO:0005789;GO:0016020;GO:0016021;GO:0031090;GO:0031224;GO:0044422;GO:0044424;GO:0044425;GO:0044432;GO:0044444;GO:0044446;GO:0044464	endoplasmic reticulum membrane;membrane;integral to membrane;organelle membrane;intrinsic to membrane;organelle part;intracellular part;membrane part;endoplasmic reticulum part;cytoplasmic part;intracellular organelle part;cell part	GO:0005488;GO:0005515	binding;protein binding	GO:0006810;GO:0006865;GO:0009987;GO:0015800;GO:0015813;GO:0015837;GO:0015849;GO:0046942;GO:0051234;GO:0055085	transport;amino acid transport;cellular process;acidic amino acid transport;L-glutamate transport;amine transport;organic acid transport;carboxylic acid transport;establishment of localization;transmembrane transport	hsa:10550				3	2	2	3	2	2	3	2	2	3	16	16	16	21.614	188
229	6666;8228	IPI00007611;IPI00878218;IPI00853134;IPI00893479	ATP synthase subunit O, mitochondrial;Oligomycin sensitivity conferral protein;ATP synthase	ATP5O;ATPO	ATP synthase subunit O, mitochondrial;ATP synthase (Fragment);Protein;Protein	P48047;B2R4E2;Q53HH2	ATPO_HUMAN;Q53HH2_HUMAN	ENST00000290299	OTTHUMP00000067745;OTTHUMP00000197947;OTTHUMP00000196015;OTTHUMP00000199749	NP_001688	PF00213	OSCP	ATP synthase delta (OSCP) subunit	GO:0005753;GO:0005886;GO:0016020;GO:0016469;GO:0032991;GO:0033178;GO:0043234;GO:0044422;GO:0044424;GO:0044425;GO:0044429;GO:0044444;GO:0044446;GO:0044455;GO:0044464;GO:0045259;GO:0045261	mitochondrial proton-transporting ATP synthase complex;plasma membrane;membrane;proton-transporting two-sector ATPase complex;macromolecular complex;proton-transporting two-sector ATPase complex, catalytic domain;protein complex;organelle part	GO:0003824;GO:0005215;GO:0005488;GO:0008144;GO:0008324;GO:0015075;GO:0015077;GO:0015078;GO:0015399;GO:0015405;GO:0016462;GO:0016787;GO:0016817;GO:0016818;GO:0016820;GO:0016887;GO:0017111;GO:0019829;GO:0022804;GO:0022857;GO:0022890;GO:0022891;GO:0022892;GO:0042623;GO:0042625;GO:0042626;GO:0043492;GO:0046933;GO:0046961	catalytic activity;transporter activity;binding;drug binding;cation transmembrane transporter activity;ion transmembrane transporter activity;monovalent inorganic cation transmembrane transporter activity;hydrogen ion transmembrane transporter activity	GO:0006139;GO:0006163;GO:0006164;GO:0006195;GO:0006200;GO:0006753;GO:0006754;GO:0006807;GO:0006810;GO:0006811;GO:0006812;GO:0006818;GO:0006839;GO:0008152;GO:0009056;GO:0009058;GO:0009117;GO:0009141;GO:0009142;GO:0009143;GO:0009144;GO:0009145;GO:0009146;GO:0009150;GO:0009152;GO:0009154;GO:0009165;GO:0009166;GO:0009199;GO:0009201;GO:0009203;GO:0009205;GO:0009206;GO:0009207;GO:0009259;GO:0009260;GO:…	nucleobase, nucleoside, nucleotide and nucleic acid metabolic process;purine nucleotide metabolic process;purine nucleotide biosynthetic process;purine nucleotide catabolic process;ATP catabolic process;nucleoside phosphate metabolic process	hsa:539	ko00190;ko05010;ko05012;ko05016	Oxidative phosphorylation;Alzheimer's disease;Parkinson's disease;Huntington's disease	K02137	4	2	2	2	2	2	2	2	2	2	11.3	11.3	11.3	23.277	213
230	8958	IPI00007676	Estradiol 17-beta-dehydrogenase 12;17-beta-hydroxysteroid dehydrogenase 12;3-ketoacyl-CoA reductase	HSD17B12	Estradiol 17-beta-dehydrogenase 12	Q53GQ0;A8K9B0;B3KQJ0;B4DWS6	DHB12_HUMAN	ENST00000278353		NP_057226	PF00106	adh_short	short chain dehydrogenase	GO:0005789;GO:0016020;GO:0016021;GO:0031090;GO:0031224;GO:0044422;GO:0044424;GO:0044425;GO:0044432;GO:0044444;GO:0044446;GO:0044464	endoplasmic reticulum membrane;membrane;integral to membrane;organelle membrane;intrinsic to membrane;organelle part;intracellular part;membrane part;endoplasmic reticulum part;cytoplasmic part;intracellular organelle part;cell part	GO:0003824;GO:0004303;GO:0016229;GO:0016491;GO:0016614;GO:0016616;GO:0033764	catalytic activity;estradiol 17-beta-dehydrogenase activity;steroid dehydrogenase activity;oxidoreductase activity;oxidoreductase activity, acting on CH-OH group of donors	GO:0006629;GO:0006694;GO:0008152;GO:0008202;GO:0008610;GO:0009058;GO:0009987;GO:0044237;GO:0044238;GO:0044249;GO:0044255;GO:0055114	lipid metabolic process;steroid biosynthetic process;metabolic process;steroid metabolic process;lipid biosynthetic process;biosynthetic process;cellular process;cellular metabolic process;primary metabolic process;cellular biosynthetic process	hsa:51144	ko00150;ko01040	Androgen and estrogen metabolism;Biosynthesis of unsaturated fatty acids	K00044;K10251	1	1	1	1	1	1	1	1	1	1	4.8	4.8	4.8	34.324	312
231	796;2209;2244;3197;4286;4289;8149;8798;9321;9723	IPI00007682	V-type proton ATPase catalytic subunit A;Vacuolar proton pump subunit alpha;V-ATPase 69 kDa subunit;Vacuolar ATPase isoform VA68	ATP6V1A;ATP6A1;ATP6V1A1;VPP2	V-type proton ATPase catalytic subunit A	P38606;B2RBR8;B7Z1R5;B7Z2V6	VATA_HUMAN	ENST00000273398	OTTHUMP00000172264	NP_001681	PF00006;PF00306;PF02874	ATP-synt_ab;ATP-synt_ab_C;ATP-synt_ab_N	ATP synthase alpha/beta family, nucleotide-binding domain;ATP synthase alpha/beta chain, C terminal domain;ATP synthase alpha/beta family, beta-barrel domain	GO:0005887;GO:0016021;GO:0031224;GO:0031226;GO:0032991;GO:0033178;GO:0033180;GO:0043234;GO:0044425;GO:0044459;GO:0044464	integral to plasma membrane;integral to membrane;intrinsic to membrane;intrinsic to plasma membrane;macromolecular complex;proton-transporting two-sector ATPase complex, catalytic domain;proton-transporting V-type ATPase, V1 domain;protein complex	GO:0000166;GO:0001882;GO:0001883;GO:0003824;GO:0005215;GO:0005488;GO:0005524;GO:0008324;GO:0015075;GO:0015077;GO:0015078;GO:0015399;GO:0015405;GO:0016462;GO:0016787;GO:0016817;GO:0016818;GO:0016820;GO:0016887;GO:0017076;GO:0017111;GO:0019829;GO:0022804;GO:0022857;GO:0022890;GO:0022891;GO:0022892;GO:0030554;GO:0032553;GO:0032555;GO:0032559;GO:0042623;GO:0042625;GO:0042626;GO:0043492;GO:0046933;GO:…	nucleotide binding;nucleoside binding;purine nucleoside binding;catalytic activity;transporter activity;binding;ATP binding;cation transmembrane transporter activity;ion transmembrane transporter activity	GO:0006139;GO:0006163;GO:0006164;GO:0006753;GO:0006754;GO:0006807;GO:0006810;GO:0006811;GO:0006812;GO:0006818;GO:0008152;GO:0009058;GO:0009117;GO:0009141;GO:0009142;GO:0009144;GO:0009145;GO:0009150;GO:0009152;GO:0009165;GO:0009199;GO:0009201;GO:0009205;GO:0009206;GO:0009259;GO:0009260;GO:0009987;GO:0015672;GO:0015985;GO:0015986;GO:0015992;GO:0034220;GO:0044237;GO:0044238;GO:0044249;GO:0046034;GO:…	nucleobase, nucleoside, nucleotide and nucleic acid metabolic process;purine nucleotide metabolic process;purine nucleotide biosynthetic process;nucleoside phosphate metabolic process;ATP biosynthetic process;nitrogen compound metabolic process;transport	hsa:523	ko00190;ko05110;ko05120	Oxidative phosphorylation;Vibrio cholerae infection;Epithelial cell signaling in Helicobacter pylori infection	K02145	1	10	10	17	10	10	17	10	10	17	22.2	22.2	22.2	68.303	617
232	3849;6177;8416;9404;10989	IPI00007694;IPI00943255;IPI00412156;IPI00921280	Protein phosphatase methylesterase 1;Putative uncharacterized protein ENSP00000381469	PPME1;PME1;PP2593;PRO0750	Isoform 1 of Protein phosphatase methylesterase 1;Putative uncharacterized protein ENSP00000381469;Isoform 2 of Protein phosphatase methylesterase 1;Isoform 3 of Protein phosphatase methylesterase 1	Q9Y570-1;Q9Y570;B3KMU6;A8MXM1;Q9Y570-2;Q9Y570-3	PPME1_HUMAN;A8MXM1_HUMAN	ENST00000328257;ENST00000398456;ENST00000398451		NP_057231	PF00561	Abhydrolase_1	alpha/beta hydrolase fold			GO:0003824;GO:0004091;GO:0004857;GO:0004864;GO:0005488;GO:0005515;GO:0008601;GO:0016787;GO:0016788;GO:0019208;GO:0019212;GO:0019888;GO:0019899;GO:0019902;GO:0019903;GO:0030234;GO:0051721;GO:0051722;GO:0051723	catalytic activity;carboxylesterase activity;enzyme inhibitor activity;phosphoprotein phosphatase inhibitor activity;binding;protein binding;protein phosphatase type 2A regulator activity;hydrolase activity;hydrolase activity, acting on ester bonds	GO:0006464;GO:0006482;GO:0008152;GO:0008214;GO:0009987;GO:0019538;GO:0034960;GO:0043170;GO:0043283;GO:0043412;GO:0043687;GO:0044237;GO:0044238;GO:0044260;GO:0044267	protein modification process;protein amino acid demethylation;metabolic process;protein amino acid dealkylation;cellular process;protein metabolic process;cellular biopolymer metabolic process;macromolecule metabolic process;biopolymer metabolic process	hsa:51400	ko00960;ko00623	Alkaloid biosynthesis II;2,4-Dichlorobenzoate degradation	K01066	4	5	5	8	5	5	8	5	5	8	13.2	13.2	13.2	42.315	386
233	658;1037;2796;4788;4789;6210;8005;8626;8928;9293;9582	IPI00007702;IPI00902596	Heat shock-related 70 kDa protein 2;cDNA FLJ40505 fis, clone TESTI2045562, highly similar to HEAT SHOCK-RELATED 70 kDa PROTEIN 2	HSPA2	Heat shock-related 70 kDa protein 2;cDNA FLJ40505 fis, clone TESTI2045562, highly similar to HEAT SHOCK-RELATED 70 kDa PROTEIN 2	P54652;B3KUS2	HSP72_HUMAN;B3KUS2_HUMAN	ENST00000247207;ENST00000394709	OTTHUMP00000028319;OTTHUMP00000180664	NP_068814	PF00012	HSP70	Hsp70 protein	GO:0005634;GO:0009986;GO:0043226;GO:0043227;GO:0043229;GO:0043231;GO:0044424;GO:0044464	nucleus;cell surface;organelle;membrane-bounded organelle;intracellular organelle;intracellular membrane-bounded organelle;intracellular part;cell part	GO:0000166;GO:0001882;GO:0001883;GO:0005488;GO:0005515;GO:0005524;GO:0017076;GO:0030554;GO:0032553;GO:0032555;GO:0032559;GO:0051082	nucleotide binding;nucleoside binding;purine nucleoside binding;binding;protein binding;ATP binding;purine nucleotide binding;adenyl nucleotide binding;ribonucleotide binding;purine ribonucleotide binding;adenyl ribonucleotide binding	GO:0006950;GO:0006986;GO:0007126;GO:0007140;GO:0007281;GO:0007286;GO:0009607;GO:0009987;GO:0010033;GO:0022402;GO:0022403;GO:0032502;GO:0042221;GO:0048468;GO:0048869;GO:0050896;GO:0051789	response to stress;response to unfolded protein;meiosis;male meiosis;germ cell development;spermatid development;response to biotic stimulus;cellular process;response to organic substance;cell cycle process;cell cycle phase;developmental process	hsa:3306	ko04010;ko04612	MAPK signaling pathway;Antigen processing and presentation	K03283	2	11	11	19	2	2	2	2	2	2	17.2	3.8	3.8	70.02	639
234	10468	IPI00007722;IPI00942246;IPI00215827;IPI00184670;IPI00215826	cDNA, FLJ95309, highly similar to Homo sapiens adenosine monophosphate deaminase 2 (isoform L)(AMPD2), mRNA;AMP deaminase 2;AMP deaminase isoform L	AMPD2;RP5-1160K1.5-002	Adenosine monophosphate deaminase 2;Isoform Ex1B-2-3 of AMP deaminase 2;Isoform Ex1B-3 of AMP deaminase 2;Isoform Ex1A-2-3 of AMP deaminase 2;Isoform Ex1A-3 of AMP deaminase 2	B2RB47;Q5T694;Q01433-1;Q01433;Q01433-4;B4DZI5;Q01433-2;B4DK50;Q5T695;Q01433-3;Q5T693	B2RB47_HUMAN;AMPD2_HUMAN	ENST00000256578;ENST00000369843;ENST00000342115;ENST00000358729;ENST00000393688;ENST00000393689	OTTHUMP00000013370;OTTHUMP00000013369;OTTHUMP00000013371	NP_004028;NP_631895;NP_981949	PF00962	A_deaminase	Adenosine/AMP deaminase			GO:0003824;GO:0003876;GO:0016787;GO:0016810;GO:0016814;GO:0019239	catalytic activity;AMP deaminase activity;hydrolase activity;hydrolase activity, acting on carbon-nitrogen (but not peptide) bonds;hydrolase activity, acting on carbon-nitrogen (but not peptide) bonds, in cyclic amidines;deaminase activity	GO:0006139;GO:0006144;GO:0006163;GO:0006164;GO:0006725;GO:0006753;GO:0006807;GO:0008152;GO:0009058;GO:0009112;GO:0009117;GO:0009123;GO:0009124;GO:0009126;GO:0009127;GO:0009150;GO:0009152;GO:0009156;GO:0009161;GO:0009165;GO:0009167;GO:0009168;GO:0009259;GO:0009260;GO:0009987;GO:0044237;GO:0044238;GO:0044249;GO:0046483;GO:0055086	nucleobase, nucleoside, nucleotide and nucleic acid metabolic process;purine base metabolic process;purine nucleotide metabolic process;purine nucleotide biosynthetic process;cellular aromatic compound metabolic process	hsa:271	ko00230	Purine metabolism	K01490	5	1	1	1	1	1	1	1	1	1	0.8	0.8	0.8	101.85	890
235	257;781;799;871;1811;1991;2020;2238;2757;2763;4748;6024;7270;7745;8360;9044;9703;10854	IPI00007750;IPI00794663;IPI00335314;IPI00794009;IPI00916823;IPI00916391;IPI00797717;IPI00917863;IPI00879535;IPI00942772;IPI00017454;IPI00853556	Tubulin alpha-4A chain;Tubulin alpha-1 chain;Alpha-tubulin 1;Testis-specific alpha-tubulin;Tubulin H2-alpha;cDNA FLJ58687, highly similar to Tubulin alpha-4 chain;Putative uncharacterized protein TUBA4A;Tubulin, alpha 1 (Testis specific), isoform CRA_a	TUBA4A;TUBA1	Tubulin alpha-4A chain;Tubulin, alpha 1 (Testis specific), isoform CRA_a	P68366;B3KNQ6;A8MUB1	TBA4A_HUMAN;A8MUB1_HUMAN	ENST00000248437;ENST00000392088	OTTHUMP00000164167;OTTHUMP00000165869	NP_005991	PF00091;PF03953	Tubulin;Tubulin_C	Tubulin/FtsZ family, GTPase domain;Tubulin/FtsZ family, C-terminal domain	GO:0005874;GO:0032991;GO:0043234;GO:0044422;GO:0044424;GO:0044430;GO:0044446;GO:0044464	microtubule;macromolecular complex;protein complex;organelle part;intracellular part;cytoskeletal part;intracellular organelle part;cell part	GO:0000166;GO:0003824;GO:0003924;GO:0005198;GO:0005488;GO:0005515;GO:0005525;GO:0016462;GO:0016787;GO:0016817;GO:0016818;GO:0017076;GO:0017111;GO:0019001;GO:0032553;GO:0032555;GO:0032561	nucleotide binding;catalytic activity;GTPase activity;structural molecule activity;binding;protein binding;GTP binding;pyrophosphatase activity;hydrolase activity;hydrolase activity, acting on acid anhydrides	GO:0006461;GO:0007017;GO:0007018;GO:0009987;GO:0010926;GO:0016043;GO:0022607;GO:0034621;GO:0034622;GO:0043623;GO:0043933;GO:0051258;GO:0065003	protein complex assembly;microtubule-based process;microtubule-based movement;cellular process;anatomical structure formation;cellular component organization;cellular component assembly;cellular macromolecular complex subunit organization	hsa:7277	ko04540	Gap junction	K07374	12	18	21	36	5	5	7	4	4	5	57.1	15	12.1	49.924	448
236	559;821;1903;2608;3692;4953;4984;5037;5047;5297;5380;5576;5948;6570;7016;7345;7441;8293;8818;10842	IPI00007752;IPI00930130;IPI00174849;IPI00292496;IPI00514047;IPI00939129;IPI00018511;IPI00739915;IPI00642243;IPI00006510;IPI00908605	Tubulin beta-2C chain;Tubulin beta-2 chain;Tubulin beta 2C	TUBB2C	Tubulin beta-2C chain;cDNA FLJ11352 fis, clone HEMBA1000020, highly similar to Tubulin beta-2C chain	P68371;Q8IWP6;Q8IZ29;Q8N6N5;Q96HX0;A4UCT2;B3KML9	TBB2C_HUMAN;A4UCT2_HUMAN	ENST00000340384	OTTHUMP00000162590	NP_006079	PF00091;PF03953	Tubulin;Tubulin_C	Tubulin/FtsZ family, GTPase domain;Tubulin/FtsZ family, C-terminal domain	GO:0005874;GO:0032991;GO:0043234;GO:0044422;GO:0044424;GO:0044430;GO:0044446;GO:0044464	microtubule;macromolecular complex;protein complex;organelle part;intracellular part;cytoskeletal part;intracellular organelle part;cell part	GO:0000166;GO:0003824;GO:0003924;GO:0005102;GO:0005198;GO:0005488;GO:0005515;GO:0005525;GO:0016462;GO:0016787;GO:0016817;GO:0016818;GO:0017076;GO:0017111;GO:0019001;GO:0032553;GO:0032555;GO:0032561;GO:0042287;GO:0042288;GO:0051082	nucleotide binding;catalytic activity;GTPase activity;receptor binding;structural molecule activity;binding;protein binding;GTP binding;pyrophosphatase activity;hydrolase activity;hydrolase activity, acting on acid anhydrides	GO:0001906;GO:0001909;GO:0002228;GO:0002252;GO:0002376;GO:0002443;GO:0002449;GO:0006461;GO:0006917;GO:0006928;GO:0006950;GO:0006952;GO:0006955;GO:0007017;GO:0007018;GO:0009987;GO:0010926;GO:0010941;GO:0010942;GO:0012502;GO:0016043;GO:0022607;GO:0034621;GO:0034622;GO:0042267;GO:0042981;GO:0043065;GO:0043067;GO:0043068;GO:0043623;GO:0043933;GO:0045087;GO:0048518;GO:0048522;GO:0050789;GO:0050793;GO:…	cell killing;leukocyte mediated cytotoxicity;natural killer cell mediated immunity;immune effector process;immune system process;leukocyte mediated immunity;lymphocyte mediated immunity;protein complex assembly;induction of apoptosis;cell motion	hsa:10383	ko04540	Gap junction	K07375	11	20	25	45	4	5	10	1	1	2	60.4	13.3	2.7	49.83	445
237	2916;3704	IPI00007755	Ras-related protein Rab-21	RAB21;KIAA0118	Ras-related protein Rab-21	Q9UL25;Q96GX3	RAB21_HUMAN	ENST00000261263	OTTHUMP00000168505	NP_055814	PF00071	Ras	Ras family	GO:0000139;GO:0005789;GO:0010008;GO:0012506;GO:0016020;GO:0030659;GO:0031090;GO:0031901;GO:0044422;GO:0044424;GO:0044425;GO:0044431;GO:0044432;GO:0044433;GO:0044440;GO:0044444;GO:0044446;GO:0044464	Golgi membrane;endoplasmic reticulum membrane;endosome membrane;vesicle membrane;membrane;cytoplasmic vesicle membrane;organelle membrane;early endosome membrane;organelle part;intracellular part;membrane part;Golgi apparatus part	GO:0000166;GO:0005488;GO:0005525;GO:0017076;GO:0019001;GO:0032553;GO:0032555;GO:0032561	nucleotide binding;binding;GTP binding;purine nucleotide binding;guanyl nucleotide binding;ribonucleotide binding;purine ribonucleotide binding;guanyl ribonucleotide binding	GO:0006810;GO:0007154;GO:0007165;GO:0007242;GO:0007264;GO:0009987;GO:0015031;GO:0045184;GO:0050789;GO:0050794;GO:0051234;GO:0065007	transport;cell communication;signal transduction;intracellular signaling cascade;small GTPase mediated signal transduction;cellular process;protein transport;establishment of protein localization;regulation of biological process	hsa:23011			K07890	1	2	2	3	2	2	3	2	2	3	9.3	9.3	9.3	24.347	225
238	2014;3488;6800;9942;9943	IPI00007764;IPI00384857;IPI00917313;IPI00447316	Hematological and neurological expressed 1 protein;Androgen-regulated protein 2;Putative uncharacterized protein HN1	HN1;ARM2	Isoform 1 of Hematological and neurological expressed 1 protein;Isoform 2 of Hematological and neurological expressed 1 protein;Putative uncharacterized protein HN1;Isoform 3 of Hematological and neurological expressed 1 protein	Q9UK76-1;Q9UK76;B2R6K3;Q9UK76-2;B8ZZT7;Q9UK76-3	HN1_HUMAN;B8ZZT7_HUMAN	ENST00000304834;ENST00000356033;ENST00000392573;ENST00000409753;ENST00000409135	OTTHUMP00000182437;OTTHUMP00000205893;OTTHUMP00000182436;OTTHUMP00000205896;OTTHUMP00000205897	NP_057269;NP_001002032;NP_001002033				GO:0005634;GO:0043226;GO:0043227;GO:0043229;GO:0043231;GO:0044424;GO:0044464	nucleus;organelle;membrane-bounded organelle;intracellular organelle;intracellular membrane-bounded organelle;intracellular part;cell part					hsa:51155				4	5	5	7	5	5	7	5	5	7	61.7	61.7	61.7	16.014	154
239	617;1114;1180;2500;2516;6157;6772;6845;8652;9292;9555;9794;10104	IPI00007765;IPI00922694	Stress-70 protein, mitochondrial;75 kDa glucose-regulated protein;GRP 75;Heat shock 70 kDa protein 9;Peptide-binding protein 74;Mortalin;Catecholamine-regulated protein 40	HSPA9;GRP75;HSPA9B	Stress-70 protein, mitochondrial;cDNA FLJ51903, highly similar to Stress-70 protein, mitochondrial	P38646;B7Z1V7;B7Z4V2;Q2F839;Q8N1C8;A1XP52;B7Z4T3	GRP75_HUMAN;A1XP52_HUMAN	ENST00000297185	OTTHUMP00000159494	NP_004125	PF00012	HSP70	Hsp70 protein	GO:0009295;GO:0009986;GO:0042645;GO:0044422;GO:0044424;GO:0044429;GO:0044444;GO:0044446;GO:0044464;GO:0005739;GO:0043226;GO:0043227;GO:0043229;GO:0043231	nucleoid;cell surface;mitochondrial nucleoid;organelle part;intracellular part;mitochondrial part;cytoplasmic part;intracellular organelle part;cell part;mitochondrion;organelle;membrane-bounded organelle;intracellular organelle	GO:0000166;GO:0001882;GO:0001883;GO:0005488;GO:0005515;GO:0005524;GO:0017076;GO:0030554;GO:0032553;GO:0032555;GO:0032559;GO:0051082	nucleotide binding;nucleoside binding;purine nucleoside binding;binding;protein binding;ATP binding;purine nucleotide binding;adenyl nucleotide binding;ribonucleotide binding;purine ribonucleotide binding;adenyl ribonucleotide binding	GO:0006457;GO:0006916;GO:0008152;GO:0009987;GO:0010941;GO:0019538;GO:0034960;GO:0042981;GO:0043066;GO:0043067;GO:0043069;GO:0043170;GO:0043283;GO:0044237;GO:0044238;GO:0044260;GO:0044267;GO:0048519;GO:0048523;GO:0050789;GO:0050793;GO:0050794;GO:0051093;GO:0060548;GO:0065007;GO:0006605;GO:0006611;GO:0006810;GO:0006886;GO:0006913;GO:0015031;GO:0045184;GO:0046907;GO:0051168;GO:0051169;GO:0051234;GO:…	protein folding;anti-apoptosis;metabolic process;cellular process;regulation of cell death;protein metabolic process;cellular biopolymer metabolic process;regulation of apoptosis;negative regulation of apoptosis;regulation of programmed cell death	hsa:3313			K04043	2	13	13	23	13	13	23	13	13	23	24.9	24.9	24.9	73.68	679
240	770;1401;1643;7825	IPI00007778;IPI00643023	Di-N-acetylchitobiase;Chitobiase, di-N-acetyl-;Chitobiase, di-N-acetyl-, isoform CRA_a	CTBS;CTB;RP11-118B23.5-003;hCG_25086	Di-N-acetylchitobiase;Chitobiase, di-N-acetyl-, isoform CRA_a	Q01459;B2RBF5;B3KQS3;B4DQ98;Q5VX50;Q8TC97;Q5VX51	DIAC_HUMAN;Q5VX51_HUMAN	ENST00000370630;ENST00000370625	OTTHUMP00000011569;OTTHUMP00000011570	NP_004379	PF00704	Glyco_hydro_18	Glycosyl hydrolases family 18	GO:0000323;GO:0005764;GO:0005773;GO:0043226;GO:0043227;GO:0043229;GO:0043231;GO:0044424;GO:0044444;GO:0044464	lytic vacuole;lysosome;vacuole;organelle;membrane-bounded organelle;intracellular organelle;intracellular membrane-bounded organelle;intracellular part;cytoplasmic part;cell part	GO:0003824;GO:0004553;GO:0004568;GO:0005488;GO:0016787;GO:0016798;GO:0043167;GO:0043169	catalytic activity;hydrolase activity, hydrolyzing O-glycosyl compounds;chitinase activity;binding;hydrolase activity;hydrolase activity, acting on glycosyl bonds;ion binding;cation binding	GO:0000272;GO:0005975;GO:0005976;GO:0005996;GO:0006022;GO:0006026;GO:0006030;GO:0006032;GO:0006040;GO:0006041;GO:0006043;GO:0006044;GO:0006046;GO:0006066;GO:0006807;GO:0008152;GO:0009056;GO:0009057;GO:0009308;GO:0016052;GO:0043170;GO:0043283;GO:0043285;GO:0044238;GO:0046164;GO:0046348;GO:0046365	polysaccharide catabolic process;carbohydrate metabolic process;polysaccharide metabolic process;monosaccharide metabolic process;aminoglycan metabolic process;aminoglycan catabolic process;chitin metabolic process;chitin catabolic process	hsa:1486			K12310	2	4	4	5	4	4	5	4	4	5	12.7	12.7	12.7	43.759	385
241	1935;6362;9897;10756	IPI00007793;IPI00877634;IPI00878107;IPI00877815;IPI00878334;IPI00878660	Interleukin-6;B-cell stimulatory factor 2;Interferon beta-2;Hybridoma growth factor;CTL differentiation factor;Putative uncharacterized protein IL6;cDNA FLJ55231, highly similar to Interleukin-6;cDNA FLJ52006, moderately similar to Interleukin-6	IL6;IFNB2	Interleukin-6;Putative uncharacterized protein IL6;cDNA FLJ55231, highly similar to Interleukin-6;Putative uncharacterized protein IL6;17 kDa protein;cDNA FLJ52006, moderately similar to Interleukin-6	P05231;Q75MH2;B5MCZ3;B4DNQ5;B4DVM1;B5MC14;B5MC21;B4DNV3	IL6_HUMAN;B5MCZ3_HUMAN;B4DNQ5_HUMAN;B5MC21_HUMAN;B4DNV3_HUMAN	ENST00000258743;ENST00000404625;ENST00000401630;ENST00000406575;ENST00000407492;ENST00000401651	OTTHUMP00000158544;OTTHUMP00000198489;OTTHUMP00000198490;OTTHUMP00000198488;OTTHUMP00000198486;OTTHUMP00000198487	NP_000591	PF00489	IL6	Interleukin-6/G-CSF/MGF family	GO:0005615;GO:0005896;GO:0032991;GO:0043234;GO:0043235;GO:0044421;GO:0044425;GO:0044459;GO:0044464;GO:0009897;GO:0005576	extracellular space;interleukin-6 receptor complex;macromolecular complex;protein complex;receptor complex;extracellular region part;membrane part;plasma membrane part;cell part;external side of plasma membrane;extracellular region	GO:0005102;GO:0005125;GO:0005126;GO:0005138;GO:0005488;GO:0005515;GO:0070851	receptor binding;cytokine activity;cytokine receptor binding;interleukin-6 receptor binding;binding;protein binding;growth factor receptor binding	GO:0001775;GO:0001781;GO:0001817;GO:0001819;GO:0001932;GO:0001934;GO:0002237;GO:0002251;GO:0002252;GO:0002376;GO:0002384;GO:0002443;GO:0002444;GO:0002446;GO:0002526;GO:0002548;GO:0002637;GO:0002673;GO:0002675;GO:0002682;GO:0002684;GO:0002685;GO:0002687;GO:0002688;GO:0002690;GO:0002694;GO:0002696;GO:0002697;GO:0002700;GO:0002790;GO:0003001;GO:0006355;GO:0006357;GO:0006417;GO:0006810;GO:0006915;GO:…	cell activation;neutrophil apoptosis;regulation of cytokine production;positive regulation of cytokine production;regulation of protein amino acid phosphorylation;positive regulation of protein amino acid phosphorylation	hsa:3569	ko04630;ko04060;ko04640;ko04620;ko05200;ko05332	Jak-STAT signaling pathway;Cytokine-cytokine receptor interaction;Hematopoietic cell lineage;Toll-like receptor signaling pathway;Pathways in cancer;Graft-versus-host disease	K05405	6	4	4	5	4	4	5	4	4	5	22.6	22.6	22.6	23.718	212
242	2338;6687;6887;9242	IPI00007797;IPI00788781;IPI00737213;IPI00869087	Fatty acid-binding protein, epidermal;E-FABP;Fatty acid-binding protein 5;Psoriasis-associated fatty acid-binding protein homolog;Putative uncharacterized protein FABP5	FABP5	Fatty acid-binding protein, epidermal;Putative uncharacterized protein FABP5;15 kDa protein	Q01469;B2R4K0;A8MTQ5	FABP5_HUMAN;A8MTQ5_HUMAN	ENST00000297258;ENST00000396359	OTTHUMP00000166021;OTTHUMP00000177628;OTTHUMP00000166022;OTTHUMP00000176633	NP_001435	PF00061	Lipocalin	Lipocalin / cytosolic fatty-acid binding protein family	GO:0005737;GO:0044424;GO:0044464	cytoplasm;intracellular part;cell part	GO:0005215;GO:0005488;GO:0005504;GO:0005515;GO:0008289;GO:0031406;GO:0033293	transporter activity;binding;fatty acid binding;protein binding;lipid binding;carboxylic acid binding;monocarboxylic acid binding	GO:0006629;GO:0006810;GO:0008152;GO:0008544;GO:0009888;GO:0032502;GO:0044238;GO:0048856;GO:0051234	lipid metabolic process;transport;metabolic process;epidermis development;tissue development;developmental process;primary metabolic process;anatomical structure development;establishment of localization	hsa:2171;hsa:728641	ko03320	PPAR signaling pathway	K08754	4	4	4	8	4	4	8	4	4	8	44.4	44.4	44.4	15.164	135
[truncated: 1,850 more rows]
