# Supplementary material for: Quantitative proteomic analysis of amniocytes reveals potentially dysregulated molecular networks in Down syndrome
Source: Clin Proteomics. 2013 Feb 8;10(1):2. doi: 10.1186/1559-0275-10-2 (PMC3626793; doi:10.1186/1559-0275-10-2)
Supplement: Additional file 3 — Top physiological system development and functions that may be affected by Down syndrome. [file 1559-0275-10-2-S3.xls]

## Sheet: Additional file 3
Additional file 3. Top physiological system development and functions that may be affected by Down syndrome.
Name	p-value	# of Molecules
Tissue development	0.00134	315
Connective tissue development and function	0.00119	122
Organismal survival	9.78e-08	335
Hair and skin development and function	6.55e-07	21
Nervous system development and function	0.00102	156
