# Supplementary material for: Quantitative proteomic analysis of amniocytes reveals potentially dysregulated molecular networks in Down syndrome
Source: Clin Proteomics. 2013 Feb 8;10(1):2. doi: 10.1186/1559-0275-10-2 (PMC3626793; doi:10.1186/1559-0275-10-2)
Supplement: Additional file 4 — Top molecular and cellular functions that may be affected by Down syndrome. [file 1559-0275-10-2-S4.xls]

## Sheet: Additional file 4
Adittional file 4. Top molecular and cellular functions that may be affected by Down syndrome.
Name	p-value	# of Molecules
Molecular Transport	0.00134	313
Protein trafficking	0.000795	176
Protein synthesis	0.00116	461
RNA post-transcriptional modification	0.00119	172
Post-translational modification	0.000978	368
