# Supplementary material for: Quantitative proteomic analysis of amniocytes reveals potentially dysregulated molecular networks in Down syndrome
Source: Clin Proteomics. 2013 Feb 8;10(1):2. doi: 10.1186/1559-0275-10-2 (PMC3626793; doi:10.1186/1559-0275-10-2)
Supplement: Additional file 5 — SILAC (H/L) average ratios for seven housekeeping proteins. [file 1559-0275-10-2-S5.xls]

## Sheet: Additional file 5
Additional file 5. SILAC (H/L) average ratios for seven housekeeping proteins.
Gene Name	SILAC (average)
GAPDH	1.3751
RPL27A	0.800703
RPS3	0.921947
TALDO1	0.921133
TUBB	1.02641
TUBB2C	1.04347
UBB	0.970915
Average =	1.01479
