# Supplementary material for: Quantitative proteomic analysis of amniocytes reveals potentially dysregulated molecular networks in Down syndrome
Source: Clin Proteomics. 2013 Feb 8;10(1):2. doi: 10.1186/1559-0275-10-2 (PMC3626793; doi:10.1186/1559-0275-10-2)
Supplement: Additional file 6 — Final set of control peptides used for normalization. [file 1559-0275-10-2-S6.xls]

## Sheet: Additional file 6
Additional file 6. Final set of control peptides used for normalization
Precursor ion (m/z)	Fragment ion (m/z)	Collision energy	Scan time (ms)	Start time (min)	End time (min)	Gene name	Peptide
812.949	458.308	30.954	0.007	28.3	30.5	ATP5A1	TGAIVDVPVGEELLGR
812.949	587.351	30.954	0.007	28.3	30.5	ATP5A1	TGAIVDVPVGEELLGR
812.949	716.393	30.954	0.007	28.3	30.5	ATP5A1	TGAIVDVPVGEELLGR
765.901	549.281	29.355	0.007	31	33.2	GAPDH	VPTANVSVVDLTCR
765.901	862.445	29.355	0.007	31	33.2	GAPDH	VPTANVSVVDLTCR
765.901	949.477	29.355	0.007	31	33.2	GAPDH	VPTANVSVVDLTCR
556.327	601.366	22.229	0.007	18.4	20.6	RPL27A	TGAAPIIDVVR
556.327	811.503	22.229	0.007	18.4	20.6	RPL27A	TGAAPIIDVVR
556.327	882.54	22.229	0.007	18.4	20.6	RPL27A	TGAAPIIDVVR
546.788	665.361	21.905	0.007	17	19.2	RPS3	AELNEFLTR
546.788	779.404	21.905	0.007	17	19.2	RPS3	AELNEFLTR
546.788	892.488	21.905	0.007	17	19.2	RPS3	AELNEFLTR
735.888	701.382	28.334	0.007	19.3	21.5	RPS3	DEILPTTPISEQK
735.888	903.478	28.334	0.007	19.3	21.5	RPS3	DEILPTTPISEQK
735.888	1000.53	28.334	0.007	19.3	21.5	RPS3	DEILPTTPISEQK
617.304	400.255	24.302	0.007	20.6	22.8	TALDO1	SYEPLEDPGVK
617.304	644.325	24.302	0.007	20.6	22.8	TALDO1	SYEPLEDPGVK
617.304	854.461	24.302	0.007	20.6	22.8	TALDO1	SYEPLEDPGVK
830.451	936.478	31.549	0.007	29.1	31.3	TUBB	ALTVPELTQQVFDAK
830.451	1049.56	31.549	0.007	29.1	31.3	TUBB	ALTVPELTQQVFDAK
830.451	1275.66	31.549	0.007	29.1	31.3	TUBB	ALTVPELTQQVFDAK
664.828	839.389	25.918	0.007	11.3	13.5	TUBB2C	INVYYNEATGGK
664.828	1002.45	25.918	0.007	11.3	13.5	TUBB2C	INVYYNEATGGK
664.828	1101.52	25.918	0.007	11.3	13.5	TUBB2C	INVYYNEATGGK
894.467	703.398	33.726	0.007	9.2	11.4	UBB	TITLEVEPSDTIENVK
894.467	1002.51	33.726	0.007	9.2	11.4	UBB	TITLEVEPSDTIENVK
894.467	1131.55	33.726	0.007	9.2	11.4	UBB	TITLEVEPSDTIENVK
541.28	665.361	21.718	0.007	21.7	23.9	UBB	TLSDYNIQK
541.28	780.388	21.718	0.007	21.7	23.9	UBB	TLSDYNIQK
541.28	867.42	21.718	0.007	21.7	23.9	UBB	TLSDYNIQK
