# Supplementary material for: Quantitative proteomic analysis of amniocytes reveals potentially dysregulated molecular networks in Down syndrome
Source: Clin Proteomics. 2013 Feb 8;10(1):2. doi: 10.1186/1559-0275-10-2 (PMC3626793; doi:10.1186/1559-0275-10-2)
Supplement: Additional file 7 — Signal intensity for each peptide (raw SRM values). [file 1559-0275-10-2-S7.xls]

## Sheet: Additional file 7
Additional file 7. Signal intensity for each peptide (raw SRM values)
Absent values indicate that the peaks corresponding to the fragmented ions were not detected within the preprogramed time frame.
		SAMPLE
		Protein name	KLK3*-IS	AKAP12	AKAP12	IGF2R	IGF2R	LCRMP	LCRMP	MCAM	MCAM	NES	PLOD2	PLOD2	PYGL	SOD1	TPM2	TUBB	TUBB2C	ATP5A1	UBB	UBB	RPL27A	RPS3	RPS3	GAPDH	TALDO1
		Peptide sequence	LSEPAELTDAVK[HeavyK]	TQEVLQAVAEK	QLLQTVNVPIIDGAK	VPIDGPPIDIGR	SYEEC[Carboxyamidomethyl]IIESR	GAPLVVIC[Carboxyamidomethyl]QGK	ISVGSDSDLVIWDPDAVK	NGYPIPQVIWYK	GATLALTQVTPQDER	DNLAEELEGVAGR	SEDYVDIVQGNR	IVGPEENLSQAEAR	VLYPNDNFFEGK	GDGPVQGIINFEQK	SLMASEEEYSTK	ALTVPELTQQVFDAK	INVYYNEATGGK	TGAIVDVPVGEELLGR	TLSDYNIQK	TITLEVEPSDTIENVK	TGAAPIIDVVR	AELNEFLTR	DEILPTTPISEQK	VPTANVSVVDLTC[Carboxyamidomethyl]R	SYEPLEDPGVK
Sample No.	Group	Retention Time (in Reference File)	16.89	13.87	28.94	20.08	13.77	14.93	31.05	27.61	17.59	27.36	16.19	12.78	23.91	23.3	11.36	32.41	12.23	29.79	10.07	22.91	19.51	20.2	18.54	20.31	13.22
1	DS	Total File Area (AFClysate#1_10ug130uL_finalALL_08K11_M15_01.raw)	548900	46470	20300	231500	67190	723000	38520	8011	79180	8924	236900	239500	45080	869600	111600	1079000	510600	54950	4073000	1584000	1953000	576900	657500	10180000	600700
1	DS	Total File Area (AFClysate#1_10ug130uL_finalALL_08K11_M15_02.raw)	630000	43230	20920	217900	82560	741800	40420	8334	68140	8573	227700	237000	48580	891400	110500	1041000	623700	56670	4196000	1670000	2006000	475000	592200	10470000	552000
1	DS	Total File Area (AFClysate#1_10ug130uL_finalALL_08K11_M15_03.raw)	562300	42780	18590	219500	63600	666900	28790	7842	59900	7842	194800	215600	43910	755700	109300	964700	566600	52340	3847000	1659000	1819000	451100	565000	9910000	529300
1	DS	Total File Area (AFClysate#1-repl2_10ug130uL_finalALL_10K11_M15_01.raw)	411100	22100	18600	161400	34960	607200	16510	6190	30400	5385	98060	101000	23340	528900	82080	375500	173300	87850	2308000	1406000	1359000	228200	257100	7743000	282700
1	DS	Total File Area (AFClysate#1-repl2_10ug130uL_finalALL_10K11_M15_02.raw)	575600	43530	42330	244700	54200	1009000	35310	7832	62620	11070	177500	200900	48450	1108000	138800	1266000	237700	204300	3678000	2663000	2342000	530200	395700	11630000	410000
1	DS	Total File Area (AFClysate#1-repl2_10ug130uL_finalALL_10K11_M15_03.raw)	662700	49200	53760	288200	66560	1083000	64830	8217	62620	13270	186900	209800	51950	1410000	129400	1736000	596200	264700	3586000	3497000	2685000	782800	411200	12520000	516300
2	N	Total File Area (AFClysate#2_10ug130uL_finalALL_08K11_M15_01.raw)	601000	47380	24900	201400	71570	433100	20780	3217	79450	22690	353600	438800	32040	480600	94420	939200	399800	47780	2838000	1477000	1961000	510800	542100	7424000	562200
2	N	Total File Area (AFClysate#2_10ug130uL_finalALL_08K11_M15_02.raw)	509700	33400	25450	183500	56630	484700	14360	2978	60740	15350	363100	335500	29070	403300	90930	643900	399300	124600	3118000	1272000	1574000	474300	437100	7017000	399800
2	N	Total File Area (AFClysate#2_10ug130uL_finalALL_08K11_M15_03.raw)	698600	43600	42010	241600	65140	639300	24640	3934	87980	26590	459800	385200	36810	528400	87900	1058000	385400	166900	3053000	1655000	2074000	621700	547200	8392000	493900
2	N	Total File Area (AFClysate#2-repl2_10ug130uL_finalALL_10K11_M15_01.raw)	444000	46300	23490	148300	29270	473300	13130		44530	18700	236400	194100	18170	265900	47690	286500	326200	99530	1578000	1232000	1547000	236200	257700	5703000	318200
2	N	Total File Area (AFClysate#2-repl2_10ug130uL_finalALL_10K11_M15_02.raw)	510700	31790	32670	194100	43690	565500	15830	4896	51840	23500	241500	238500	22600	320700	70210	499700	355300	141500	3576000	1435000	1942000	394500	329800	8030000	348700
2	N	Total File Area (AFClysate#2-repl2_10ug130uL_finalALL_10K11_M15_03.raw)	581900	32190	30310	209600	44240	675100	14860		50790	21230	404200	248100	26280	372900	73460	335500	378600	154500	2770000	1453000	1971000		344800	8614000	358300
3	DS	Total File Area (AFClysate#3_10ug130uL_finalALL_08K11_M15_01.raw)	954800	93570	66650	249800	60680	1546000	71020	5555	175300	23180	275500	249700	37520	1106000	156300	1609000	431400	161600	3847000	2615000	3110000	772200	798500	15950000	574000
3	DS	Total File Area (AFClysate#3_10ug130uL_finalALL_08K11_M15_02.raw)	968700	86140	80430	229100	76000	1403000	67210	4876	164500	27150	266300	258900	31600	1067000	150300	1772000	518400	172400	3968000	2738000	3039000	709300	696900	15990000	495900
3	DS	Total File Area (AFClysate#3_10ug130uL_finalALL_08K11_M15_03.raw)	943500	80660	90440	252800	78550	1399000	75670	5014	156600	24900	270300	229300	34530	967000	160200	1784000	517200	164400	4400000	2490000	3063000	827600	676800	16580000	642500
3	DS	Total File Area (AFClysate#3-repl2_10ug130uL_finalALL_10K11_M15_01.raw)	1103000	138300	123600	332900	60450	2058000	148100	7069	185600	32500	298100	285600	50860	1293000	144200	2818000	907900	248800	6211000	3585000	4302000	1013000	867700	19190000	708000
3	DS	Total File Area (AFClysate#3-repl2_10ug130uL_finalALL_10K11_M15_02.raw)	985100	119100	127800	302800	92560	2098000	172700	7773	184400	32330	387600	252700	45150	1124000	135400	2983000	752400	284700	6529000	4046000	3938000	1236000	849800	18400000	565800
3	DS	Total File Area (AFClysate#3-repl2_10ug130uL_finalALL_10K11_M15_03.raw)	1024000	154300	139900	319800	77110	1906000	228100	7269	175700	34850	331400	294300	44990	1366000	128600	3327000	765800	283000	5822000	4424000	3837000	1296000	785900	17650000	707800
4	N	Total File Area (AFClysate#4_10ug130uL_finalALL_08K11_M15_01.raw)	1137000	97990	69020	141500	61770	1529000	65860	3271	138500	24330	269100	321900	36090	624600	147400	1380000	393600	135300	4236000	1811000	2325000	641100	762500	14430000	700500
4	N	Total File Area (AFClysate#4_10ug130uL_finalALL_08K11_M15_02.raw)	841800	118900	72810	168800	49790	1379000	80110	2968	150600	28840	384400	319100	41300	575700	116900	1547000	488500	153100	4265000	2164000	3085000	674200	735000	15650000	727200
4	N	Total File Area (AFClysate#4_10ug130uL_finalALL_08K11_M15_03.raw)	1029000	129200	80930	185600	54620	1580000	89860	3491	160600	31400	349000	373700	42710	659200	137400	1815000	473400	176000	4474000	2424000	3122000	751600	798100	16480000	779200
4	N	Total File Area (AFClysate#4-repl2_10ug130uL_finalALL_10K11_M15_01.raw)	840500	58480	60590	152500	31370	1209000	45080	5366	79560	20610	159900	164900	27220	443700	91660	913900	338800	113600	3343000	1778000	2230000	431800	406300	13230000	259800
4	N	Total File Area (AFClysate#4-repl2_10ug130uL_finalALL_10K11_M15_02.raw)	1077000	101700	110500	203700	46780	1542000	98870	5308	129300	35300	236000	249200	40980	630700	131100	1820000	513100	204000	4077000	2845000	3197000	852400	608600	17560000	543500
4	N	Total File Area (AFClysate#4-repl2_10ug130uL_finalALL_10K11_M15_03.raw)	1255000	91880	117400	228000	47960	2113000	154900	6644	159400	36580	283500	261700	52100	653100	126100	2539000	801800	284200	4268000	2976000	3188000	1038000	615900	20400000	618100
5	N	Total File Area (AFClysate#5_10ug130uL_finalALL_08K11_M15_01.raw)	1044000	51520	43220	208900	68500	939200	46110	2984	117400	54640	1283000	1252000	29380	238800	163000	1151000	469900	158900	3074000	1740000	3170000	985500	774900	9516000	236200
5	N	Total File Area (AFClysate#5_10ug130uL_finalALL_08K11_M15_02.raw)	705500	31740	17430	139500	47370	517800	15350	1838	70250	34760	915900	869100	16220	128500	128000	437300	318000	70180	2364000	757100	1984000	367700	633300	6874000	153300
5	N	Total File Area (AFClysate#5_10ug130uL_finalALL_08K11_M15_03.raw)	683500	48620	42110	224200	39440	641900	39410	2444	89550	59450	1220000	1086000	27630	272700	134100	1101000	332000	138900	2155000	1591000	3143000	804000	715900	7918000	148600
5	N	Total File Area (AFClysate#5-repl2_10ug130uL_finalALL_10K11_M15_01.raw)	876500	62430	66540	222900	72600	916400	124700	7909	135600	83340	1453000	1255000	33950	286800	218600	2103000	351300	301400	3265000	2256000	3688000	1566000	878500	10820000	180900
5	N	Total File Area (AFClysate#5-repl2_10ug130uL_finalALL_10K11_M15_02.raw)	764200	79530	65010	244700	69670	948000	125000	7711	146500	85260	1446000	1424000	38550	318900	181600	2034000	550900	283700	3635000	2542000	3854000	1640000	881800	11330000	268900
5	N	Total File Area (AFClysate#5-repl2_10ug130uL_finalALL_10K11_M15_03.raw)	980100	66470	72970	262400	70020	974700	154200	8712	129900	88060	1408000	1357000	36920	344100	149300	2141000	373600	346800	3399000	3315000	4170000	1519000	905300	11940000	195300
6	DS	Total File Area (AFClysate#6_10ug130uL_finalALL_08K11_M15_01.raw)	1511000	57070	42430	155200	54660	1077000	76690	7281	74120	121600	1458000	1275000	31850	685200	284900	1929000	598500	163700	3112000	2191000	4569000	1391000	1324000	18560000	522400
6	DS	Total File Area (AFClysate#6_10ug130uL_finalALL_08K11_M15_02.raw)	1541000	48670	51250	169300	64030	1119000	123300	5107	78950	126400	1597000	1183000	37100	727400	286600	2257000	631100	208400	3790000	3225000	5992000	1668000	1168000	18440000	534800
6	DS	Total File Area (AFClysate#6_10ug130uL_finalALL_08K11_M15_03.raw)	1537000	54820	56240	158600	59610	962500	108100	8432	73650	150700	1672000	1276000	37300	690100	265000	2274000	612200	209700	3709000	3384000	5646000	1571000	1141000	19710000	514100
6	DS	Total File Area (AFClysate#6-repl2_10ug130uL_finalALL_10K11_M15_01.raw)	1090000	61770	51880	279200	57010	1264000	169500		76910	135700	1387000	1449000	48430	714700	254500	2086000	674500	263600	4201000	3664000	4585000		1113000	24530000	580400
6	DS	Total File Area (AFClysate#6-repl2_10ug130uL_finalALL_10K11_M15_02.raw)	1258000	57140	55000	269700	63180	1329000	184900		73020	134100	1374000	1348000	47410	700200	250300	2118000	791600	249800	3490000	3358000	5804000		1181000	26090000	605200
6	DS	Total File Area (AFClysate#6-repl2_10ug130uL_finalALL_10K11_M15_03.raw)	1229000	68350	49820	277900	68340	1323000	172100		85540	121700	1339000	1546000	44370	810700	234400	2253000	703300	266300	3920000	3593000	6535000		1169000	26970000	543900
7	N	Total File Area (AFClysate#7_10ug130uL_finalALL_08K11_M15_01.raw)	825300	242100	183800	173900	50170	2133000	112600	7128	95280	82020	776400	743400	60300	831400	298400	2435000	662400	185900	4303000	3305000	3357000	1113000	875800	20700000	769600
7	N	Total File Area (AFClysate#7_10ug130uL_finalALL_08K11_M15_02.raw)	735700	200200	189700	144200	54170	1844000	106000	9001	79450	103200	649500	668100	62970	957100	226100	2582000	818100	198700	4077000	3359000	2762000	1215000	745300	19600000	879700
7	N	Total File Area (AFClysate#7_10ug130uL_finalALL_08K11_M15_03.raw)	737300	202600	199000	166400	60910	1756000	110500	9585	91240	96240	691100	699400	70140	911200	240900	2636000	938400	200700	5445000	2781000	3455000	1181000	833300	21250000	934300
7	N	Total File Area (AFClysate#7-repl2_10ug130uL_finalALL_10K11_M15_01.raw)	880800	217900	244700	220300	55960	2150000	250300	7819	107000	113700	721900	714000	71390	990900	215900	3401000	926300	225200	5342000	4437000	4463000	1663000	1014000	29470000	791300
7	N	Total File Area (AFClysate#7-repl2_10ug130uL_finalALL_10K11_M15_02.raw)	941400	208500	246900	211400	54910	2255000	271400		100800	89650	717200	690800	59140	1013000	204200	3226000	854200	276000	4178000	3994000	4813000		828300	28050000	897100
7	N	Total File Area (AFClysate#7-repl2_10ug130uL_finalALL_10K11_M15_03.raw)	880400	242500	258300	217300	54050	2167000	293600		104600	98330	808600	745700	71540	968800	202400	3546000	842800	286000	5139000	4667000	4958000	1671000	947700	30490000	895600
8	DS	Total File Area (AFClysate#8_10ug130uL_finalALL_08K11_M15_01.raw)	759200	62170	51630	112200	38840	902500	107800	7355	67710	36150	1483000	1194000	33090	835400		1430000	545200	138500	2448000	1443000	2637000	898500	692300	13190000	577900
8	DS	Total File Area (AFClysate#8_10ug130uL_finalALL_08K11_M15_02.raw)	826500	62170	55560	117700	33860	914000	123700	9005	68050	37810	1366000	1115000	38330	826700		1605000	525500	165800	2212000	1610000	2565000	1075000	718700	13710000	477100
8	DS	Total File Area (AFClysate#8_10ug130uL_finalALL_08K11_M15_03.raw)	710100	60570	57410	107100	30610	863100	117700	8717	56000	37690	1160000	1023000	36790	711000		1616000	502400	166900	2015000	1668000	2542000	1118000	503000	13790000	429000
8	DS	Total File Area (AFClysate#8-repl2_10ug130uL_finalALL_10K11_M15_01.raw)	809600	60180	37720	69550	23360	649100	29230	4814	48040	35070	1275000	908600	16180	428600	75100	695400	450800	98590	2762000	1172000	2359000	598500	804000	14150000	399100
8	DS	Total File Area (AFClysate#8-repl2_10ug130uL_finalALL_10K11_M15_02.raw)	823400	53340	34290	65030	25690	606800	27000	4747	45630	33380	1145000	919600	14460	406200	58820	563000	525100	89710	2561000	848900	2269000	591500	668700	13130000	447000
8	DS	Total File Area (AFClysate#8-repl2_10ug130uL_finalALL_10K11_M15_03.raw)	800800	50310	36240	63930	21840	591500	23950	4738	46720	27690	985200	861200	13610	391600	67000	522000	432200	86950	2936000	1004000	2198000	534800	689900	13100000	443600
9	DS	Total File Area (AFClysate#9_10ug130uL_finalALL_08K11_M15_01.raw)	1081000	177700	177400	225400	66870	1369000	156300	4501	187000	39900	2592000	2293000	34630	699800	383700	1971000	394400	391700	3250000	3130000	4377000	1370000	828400	12770000	1102000
9	DS	Total File Area (AFClysate#9_10ug130uL_finalALL_08K11_M15_02.raw)	1278000	161600	170400	234900	64380	1360000	148100	4223	197800	52420	2223000	2223000	36050	849000	447200	1956000	412100	385000	3661000	4323000	4687000	1480000	1038000	13560000	1062000
9	DS	Total File Area (AFClysate#9_10ug130uL_finalALL_08K11_M15_03.raw)	1049000	170700	181200	225900	65150	1352000	113300	4904	170300	45410	2583000	2157000	33500	840500	357900	1917000	485700	355900	4339000	3277000	4714000	1379000	926800	13150000	1107000
9	DS	Total File Area (AFClysate#9-repl2_10ug130uL_finalALL_10K11_M15_01.raw)	1063000	169500	203800	239800	69270	1412000	140900	8135	182600	44330	2672000	2052000	35660	783100	315100	2309000	513300	422100	4510000	3499000	4956000	1231000	905100	14960000	1073000
9	DS	Total File Area (AFClysate#9-repl2_10ug130uL_finalALL_10K11_M15_02.raw)	1137000	209900	199700	224700	59970	1436000	144300	7149	198200	53360	2013000	2290000	35890	697300	357900	2436000	388900	411200	4180000	3817000	4572000	1680000	881800	15540000	1143000
9	DS	Total File Area (AFClysate#9-repl2_10ug130uL_finalALL_10K11_M15_03.raw)	1028000	170700	207400	247600	53530	1408000	136800	6777	145100	49320	2402000	2129000	37090	769900	474800	2251000	445500	445100	4028000	3736000	4834000	1522000	853400	15490000	1072000
10	N	Total File Area (AFClysate#10_10ug130uL_finalALL_08K11_M15_01.raw)	1008000	187400	215100	220500	61650	899500	84940	5227	268900	155700	378600	348500	47790	545800	90430	2772000	629400	305400	5035000	3876000	4373000	1845000	1104000	12250000	882700
10	N	Total File Area (AFClysate#10_10ug130uL_finalALL_08K11_M15_02.raw)	1000000	190100	213200	228400	57650	791500	88430	5554	239600	148500	316100	337600	50550	563500	81920	2749000	578100	328000	5051000	3859000	4052000	1776000	808600	13320000	785100
10	N	Total File Area (AFClysate#10_10ug130uL_finalALL_08K11_M15_03.raw)	992300	162800	205600	222500	52120	796800	61000	5458	231300	170400	419900	297000	45630	539300	96770	2657000	601800	348000	4659000	4396000	3749000	1973000	950500	12150000	914400
10	N	Total File Area (AFClysate#10-repl2_10ug130uL_finalALL_10K11_M15_01.raw)	1097000	151200	261900	254600	58930	633400	68270	4874	219600	186400	398300	296800	50470	640900	99850	3065000	786700	425500	5001000	4640000	3997000		912700	14380000	790600
10	N	Total File Area (AFClysate#10-repl2_10ug130uL_finalALL_10K11_M15_02.raw)	1208000	185200	276100	235600	42380	684200	66430		214100	170700	306700	343000	47770	606000	111000	3375000	751700	395000	4937000	5258000	3202000		837400	14400000
10	N	Total File Area (AFClysate#10-repl2_10ug130uL_finalALL_10K11_M15_03.raw)	1026000	204600	262000	248700	60570	802000	75080		197600	164900	418900	374100	53070	557300	120900	3590000	716000	412400	5864000	3763000	4138000		913700	14590000	787400
