# Supplementary material for: Quantitative proteomic analysis of amniocytes reveals potentially dysregulated molecular networks in Down syndrome
Source: Clin Proteomics. 2013 Feb 8;10(1):2. doi: 10.1186/1559-0275-10-2 (PMC3626793; doi:10.1186/1559-0275-10-2)
Supplement: Additional file 8 — Normalized areas for each peptide. [file 1559-0275-10-2-S8.xls]

## Sheet: Additional file 8
Additional file 8. Normalized areas for each peptide
Sample	Group	Gestational age	Averaged gestational age	Pair No.	AKAP12	AKAP12	IGF2R	IGF2R	LCRMP	LCRMP	MCAM	MCAM	NES	PLOD2	PLOD2	PYGL	SOD1	TPM2	TUBB	TUBB2C	ATP5A1	UBB	UBB	RPL27A	RPS3	RPS3	GAPDH	TALDO1
					TQEVLQAVAEK	QLLQTVNVPIIDGAK	VPIDGPPIDIGR	SYEEC[Carboxyamidomethyl]IIESR	GAPLVVIC[Carboxyamidomethyl]QGK	ISVGSDSDLVIWDPDAVK	NGYPIPQVIWYK	GATLALTQVTPQDER	DNLAEELEGVAGR	SEDYVDIVQGNR	IVGPEENLSQAEAR	VLYPNDNFFEGK	GDGPVQGIINFEQK	SLMASEEEYSTK	ALTVPELTQQVFDAK	INVYYNEATGGK	TGAIVDVPVGEELLGR	TLSDYNIQK	TITLEVEPSDTIENVK	TGAAPIIDVVR	AELNEFLTR	DEILPTTPISEQK	VPTANVSVVDLTC[Carboxyamidomethyl]R	SYEPLEDPGVK
DS_3_1_01	DS	15.2	15.1	1	84434.6	60142.9	225412	54755.7	1.39506e+06	64086.2	5012.66	158185	20916.9	248603	225321	33856.9	998020	141040	1.45191e+06	389282	145823	3.47141e+06	2.35969e+06	2.80637e+06	696809	720541	1.43928e+07	517960
DS_3_1_02	DS	15.2	15.1	1	78239.7	73053.4	208088	69029.7	1.27432e+06	61045.8	4428.8	149413	24659.9	241876	235155	28701.8	969140	136515	1.60948e+06	470855	156588	3.60407e+06	2.48688e+06	2.76028e+06	644246	632984	1.45235e+07	450418
DS_3_1_03	DS	15.2	15.1	1	71489.5	80157.6	224058	69619.4	1.23994e+06	67066.9	4443.94	138796	22069	239569	203230	30604.2	857059	141986	1.58117e+06	458398	145709	3.89975e+06	2.2069e+06	2.71476e+06	733508	599853	1.4695e+07	569452
DS_3_2_01	DS	15.2	15.1	1	88203.3	78828.1	212313	38553.1	1.31253e+06	94453.4	4508.38	118370	20727.5	190119	182147	32436.9	824634	91966.1	1.79723e+06	579030	158677	3.96118e+06	2.2864e+06	2.74368e+06	646059	553391	1.22388e+07	451540
DS_3_2_02	DS	15.2	15.1	1	76510	82098.9	194519	59460.7	1.34776e+06	110943	4993.39	118459	20768.8	248995	162335	29004.4	722059	86981.2	1.91628e+06	483343	182892	4.19424e+06	2.59916e+06	2.52978e+06	794008	545913	1.18202e+07	363471
DS_3_2_03	DS	15.2	15.1	1	99898.2	90575.3	207048	49923.2	1.234e+06	147678	4706.16	113753	22562.9	214558	190538	29127.8	884387	83259.3	2.15399e+06	495801	183222	3.76933e+06	2.86422e+06	2.48418e+06	839067	508814	1.14271e+07	458250
DS_1_1_01	DS	15.5	15.85	2	46470	20300	231500	67190	723000	38520	8011	79180	8924	236900	239500	45080	869600	111600	1079000	510600	54950	4073000	1584000	1953000	576900	657500	10180000	600700
DS_1_1_02	DS	15.5	15.85	2	50614.3	24493.4	255120	96662.3	868509	47324.3	9757.56	79779.2	10037.4	266594	277483	56878.1	1.04366e+06	129375	1.21882e+06	730236	66350	4.91273e+06	1.95526e+06	2.34865e+06	556136	693356	1.22584e+07	646289
DS_1_1_03	DS	15.5	15.85	2	53344.5	23180.8	273706	79306	831591	35899.7	9778.58	74692.3	9778.58	242906	268843	54753.6	942320	136292	1.20293e+06	706522	65265.4	4.79702e+06	2.06869e+06	2.2682e+06	562499	704527	1.23573e+07	660011
DS_1_2_01	DS	15.5	15.85	2	47732.7	40173.2	348600	75508.4	1.31146e+06	35659.2	13369.5	65659.5	11630.8	211795	218145	50410.9	1.14235e+06	177281	811024	374302	189743	4.98494e+06	3.03675e+06	2.93524e+06	492878	555298	1.67237e+07	610590
DS_1_2_02	DS	15.5	15.85	2	52360	50916.6	294337	65194.4	1.21367e+06	42472.6	9420.71	75322.4	13315.5	213506	241652	58278	1.33276e+06	166955	1.52281e+06	285917	245742	4.42408e+06	3.20319e+06	2.81707e+06	637750	475967	1.39891e+07	493168
DS_1_2_03	DS	15.5	15.85	2	45711.7	49948.4	267767	61840.9	1.00622e+06	60233.5	7634.41	58180.2	12329.2	173649	194925	48266.7	1.31003e+06	120226	1.61292e+06	553929	245933	3.33175e+06	3.24906e+06	2.49463e+06	727299	382046	1.16323e+07	479694
DS_9_1_01	DS	16.2	16.3	3	147301	147052	186841	55430.6	1.13481e+06	129562	3731.01	155010	33074.3	2.14859e+06	1.90074e+06	28705.9	580085	318061	1.63382e+06	326930	324692	2.69402e+06	2.59455e+06	3.62823e+06	1.13563e+06	686686	1.05854e+07	913481
DS_9_1_02	DS	16.2	16.3	3	119493	126000	173693	47604.9	1.00563e+06	109510	3122.64	146260	38761.2	1.64377e+06	1.64377e+06	26656.7	627781	330676	1.44634e+06	304721	284683	2.70707e+06	3.19658e+06	3.46574e+06	1.09436e+06	767534	1.00267e+07	785281
DS_9_1_03	DS	16.2	16.3	3	131935	140051	174600	50354.8	1.04497e+06	87570.3	3790.33	131626	35097.7	1.99642e+06	1.66716e+06	25892.4	649628	276623	1.48166e+06	375401	275077	3.35364e+06	2.53281e+06	3.64348e+06	1.06584e+06	716330	1.01637e+07	855607
DS_9_2_01	DS	16.2	16.3	3	125079	150391	176956	51116.5	1.04196e+06	103975	6003.08	134746	32712.5	1.97175e+06	1.51424e+06	26314.7	577874	232522	1.70388e+06	378780	311481	3.32807e+06	2.58202e+06	3.65719e+06	908394	667902	1.10395e+07	791801
DS_9_2_02	DS	16.2	16.3	3	153415	145960	164232	43831.9	1.04957e+06	105468	5225.18	144864	39000.6	1.4713e+06	1.67375e+06	26231.9	509654	261588	1.78046e+06	284246	300545	3.05515e+06	2.78983e+06	3.34166e+06	1.22791e+06	644505	1.13581e+07	835415
DS_9_2_03	DS	16.2	16.3	3	126539	153745	183545	39681.6	1.04374e+06	101409	5023.76	107562	36560.7	1.78059e+06	1.57822e+06	27494.7	570724	351967	1.66866e+06	330247	329951	2.98594e+06	2.76948e+06	3.58342e+06	1.12825e+06	632622	1.14827e+07	794669
DS_6_1_01	DS	17.5	17.3	4	40808.9	30340.3	110978	39085.6	770128	54838.5	5206.41	53000.8	86952.2	1.04257e+06	911711	22774.9	489964	203723	1.37937e+06	427968	117057	2.22529e+06	1.56671e+06	3.26714e+06	994659	946749	1.32717e+07	373551
DS_6_1_02	DS	17.5	17.3	4	31994.9	33691	111295	42092.4	735614	81055.6	3357.27	51900.6	83093.5	1.04984e+06	777687	24389	478182	188407	1.48372e+06	414876	136999	2.49149e+06	2.12007e+06	3.93905e+06	1.09652e+06	767826	1.21222e+07	351570
DS_6_1_03	DS	17.5	17.3	4	35645.5	36568.8	103126	38760	625844	70289.6	5482.72	47889.2	97989.2	1.08718e+06	829690	24253.5	448722	172310	1.47862e+06	398069	136353	2.41169e+06	2.20037e+06	3.67118e+06	1.02151e+06	741909	1.2816e+07	334282
DS_6_2_01	DS	17.5	17.3	4	40268.6	33821.2	182014	37165.5	824016	110499		50138.5	88464.4	904201	944619	31572.1	465921	165911	1.35989e+06	439714	171844	2.73868e+06	2.3886e+06	2.98901e+06		725577	1.59914e+07	378369
DS_6_2_02	DS	17.5	17.3	4	36443.1	35078.2	172011	40295.3	847618	117927		46571.1	85527.1	876318	859736	30237.4	446578	159638	1.35083e+06	504871	159319	2.22587e+06	2.14169e+06	3.70171e+06		753225	1.66398e+07	385988
DS_6_2_03	DS	17.5	17.3	4	43939.3	32027.2	178650	43932.9	850501	110636		54990	78235.8	860786	993858	28523.6	521165	150686	1.44836e+06	452122	171193	2.52e+06	2.30979e+06	4.20107e+06		751501	1.73379e+07	349650
DS_8_1_01	DS	18.3	18.65	5	65739.4	54594.2	118642	41069.9	954315	113989	7777.27	71597.4	38225.5	1.56814e+06	1.26255e+06	34989.8	883363		1.5121e+06	576502	146452	2.58855e+06	1.52585e+06	2.7884e+06	950086	732047	1.39473e+07	611079
DS_8_1_02	DS	18.3	18.65	5	61331.5	54810.7	116113	33403.3	901673	122032	8883.55	67132.2	37300.1	1.34758e+06	1.09996e+06	37813	815550		1.58335e+06	518413	163564	2.18217e+06	1.58829e+06	2.53041e+06	1.0605e+06	709007	1.35251e+07	470665
DS_8_1_03	DS	18.3	18.65	5	64509	61143.5	114065	32600.6	919229	125354	9283.89	59641.8	40141.1	1.23544e+06	1.08953e+06	39182.5	757238		1.72109e+06	535072	177754	2.14604e+06	1.77647e+06	2.70731e+06	1.19071e+06	535711	1.46868e+07	456899
DS_8_2_01	DS	18.3	18.65	5	77454.6	48547.5	89514.2	30065.5	835423	37620.4	6195.85	61829.8	45136.8	1.64099e+06	1.16941e+06	20824.4	551629	96657.4	895014	580202	126890	3.55483e+06	1.50842e+06	3.03615e+06	770299	1.03479e+06	1.82117e+07	513661
DS_8_2_02	DS	18.3	18.65	5	75569.6	48580.5	92131.4	36396.4	859686	38252.3	6725.33	64646.4	47291.2	1.62218e+06	1.30285e+06	20486.2	575485	83333.4	797632	743937	127097	3.6283e+06	1.20268e+06	3.21461e+06	838009	947383	1.8602e+07	633289
DS_8_2_03	DS	18.3	18.65	5	69902	50352.8	88826	30345.1	821845	33276.8	6583.1	64914	38473.2	1.36886e+06	1.19657e+06	18910.1	544099	93091.5	725280	600510	120811	4.07935e+06	1.39498e+06	3.05396e+06	743065	958565	1.82015e+07	616349
N_4_1_01	N	15	15.1	1	97990	69020	141500	61770	1529000	65860	3271	138500	24330	269100	321900	36090	624600	147400	1380000	393600	135300	4236000	1811000	2325000	641100	762500	14430000	700500
N_4_1_02	N	15	15.1	1	108331	66337.8	153795	45364.1	1.25642e+06	72988.9	2704.17	137213	26276.4	350230	290735	37628.8	524525	106509	1.40948e+06	445076	139491	3.88588e+06	1.97164e+06	2.81077e+06	614269	669665	1.42588e+07	662558
N_4_1_03	N	15	15.1	1	110635	69301	158931	46771.5	1.35297e+06	76947.8	2989.37	137523	26888.1	298851	320002	36572.9	564478	117657	1.5542e+06	405376	150710	3.83112e+06	2.07569e+06	2.67339e+06	643601	683419	1.4112e+07	667235
N_4_2_01	N	15	15.1	1	74945.2	77649.2	195437	40202.3	1.5494e+06	57772.4	6876.81	101960	26412.8	204920	211328	34883.8	568625	117467	1.17121e+06	434190	145584	4.28423e+06	2.2786e+06	2.85786e+06	553374	520695	1.69549e+07	332947
N_4_2_02	N	15	15.1	1	85627.7	93037	171508	39387	1.29831e+06	83244.9	4469.14	108866	29721.3	198703	209817	34503.7	531026	110381	1.53237e+06	432011	171761	3.43268e+06	2.39539e+06	2.69176e+06	717690	512419	1.47849e+07	457607
N_4_2_03	N	15	15.1	1	65555.2	83763.5	162675	34218.9	1.5076e+06	110519	4740.41	113730	26099.4	202274	186720	37172.7	465979	89970.8	1.81155e+06	572074	202773	3.04517e+06	2.12334e+06	2.2746e+06	740600	439437	1.45551e+07	441007
N_2_1_01	N	16.2	15.85	2	63741.5	33498.6	270949	96285	582661	27955.9	4327.91	106886	30525.4	475707	590329	43104.2	646564	127026	1.26353e+06	537861	64279.7	3.81803e+06	1.98705e+06	2.63818e+06	687192	729301	9.9877e+06	756342
N_2_1_02	N	16.2	15.85	2	52278.2	39834.8	287217	88638.2	758661	22476.5	4661.22	95071.3	24026.1	568330	525130	45500.9	631252	142325	1.00784e+06	624991	195026	4.88035e+06	1.99096e+06	2.46365e+06	742382	684156	1.09831e+07	625774
N_2_1_03	N	16.2	15.85	2	54225.9	52248.4	300481	81015.5	795106	30645.1	4892.77	109422	33070.4	571860	479079	45781.1	657178	109322	1.31585e+06	479327	207576	3.79706e+06	2.05835e+06	2.57946e+06	773217	680560	1.04372e+07	614270
N_2_2_01	N	16.2	15.85	2	103279	52397.7	330804	65290.8	1.05576e+06	29288.3		99330.4	41713	527323	432967	40530.7	593127	106379	639079	727635	222016	3.51995e+06	2.74815e+06	3.4508e+06	526877	574836	1.27213e+07	709790
N_2_2_02	N	16.2	15.85	2	51780.1	53213.4	316153	71163	921095	25784.2	7974.68	84437.8	38277.2	393359	388473	36811.2	522361	114359	813919	578718	230477	5.82465e+06	2.33735e+06	3.16316e+06	642568	537184	1.30794e+07	567968
N_2_2_03	N	16.2	15.85	2	50516.5	47566.2	328930	69426.9	1.05945e+06	23320.2		79706	33316.8	634321	389349	41241.8	585201	115283	526508	594146	242461	4.34703e+06	2.28023e+06	3.09314e+06		541103	1.35182e+07	562289
N_10_1_01	N	16.4	16.3	3	124542	142951	146540	40971.3	597789	56449.4	3473.76	178705	103475	251610	231606	31760.3	362727	60097.9	1.84221e+06	418286	202963	3.34616e+06	2.57591e+06	2.90621e+06	1.22615e+06	733696	8.1411e+06	586624
N_10_1_02	N	16.4	16.3	3	130619	146492	156936	39611.8	543847	60761.1	3816.2	164631	102036	217195	231968	34733.4	387186	56288	1.88886e+06	397218	225372	3.47059e+06	2.65155e+06	2.78417e+06	1.22031e+06	555596	9.15229e+06	539449
N_10_1_03	N	16.4	16.3	3	113524	143369	155154	36344.4	555626	42536.6	3805.98	161290	118824	292805	207104	31818.8	376065	67479.8	1.85278e+06	419648	242668	3.24882e+06	3.06542e+06	2.61426e+06	1.37581e+06	662804	8.47245e+06	637631
N_10_2_01	N	16.4	16.3	3	101183	175264	170379	39436	423872	45686.4	3261.69	146957	124739	266543	198619	33774.6	428891	66819.7	2.0511e+06	526460	284745	3.34667e+06	3.10509e+06	2.6748e+06		610780	9.62311e+06	529070
N_10_2_02	N	16.4	16.3	3	127114	189505	161707	29088	469609	45595.1		146950	117162	210507	235422	32787.5	415936	76186.2	2.31647e+06	515939	271113	3.38857e+06	3.60889e+06	2.19773e+06		574760	9.88362e+06
N_10_2_03	N	16.4	16.3	3	136973	175400	166496	40549.6	536912	50263.5		132287	110395	280439	250447	35528.6	373094	80938.5	2.40338e+06	479338	276088	3.92575e+06	2.5192e+06	2.77025e+06		611691	9.76751e+06	527138
N_5_1_01	N	17.1	17.3	4	53648.6	45005.7	217531	71330.2	978004	48015.1	3107.29	122251	56897.5	1.33601e+06	1.30373e+06	30593.9	248666	169735	1.19856e+06	489315	165465	3.20101e+06	1.81189e+06	3.30097e+06	1.02622e+06	806916	9.90917e+06	245959
N_5_1_02	N	17.1	17.3	4	56062.5	30786.7	246399	83669.8	914592	27112.8	3246.47	124083	61396.7	1.61776e+06	1.53509e+06	28649.4	226970	226087	772404	561684	123959	4.17554e+06	1.33727e+06	3.50435e+06	649470	1.1186e+06	1.21416e+07	270774
N_5_1_03	N	17.1	17.3	4	60421.1	52331	278618	49012.9	797702	48975.6	3037.21	111286	73879.7	1.51612e+06	1.34959e+06	34336.4	338890	166649	1.36824e+06	412583	172614	2.67806e+06	1.97717e+06	3.90587e+06	999147	889664	9.83986e+06	184668
N_5_2_01	N	17.1	17.3	4	56277.1	59982.1	200932	65444.8	826083	112410	7129.52	122236	75126.3	1.3098e+06	1.13131e+06	30604	258534	197056	1.89574e+06	316677	271695	2.94321e+06	2.03366e+06	3.32452e+06	1.41166e+06	791918	9.75362e+06	163071
N_5_2_02	N	17.1	17.3	4	66886.8	54675.1	205799	58594.3	797293	105128	6485.15	123210	71705.9	1.21612e+06	1.19762e+06	32421.6	268203	152730	1.71065e+06	463321	238599	3.05713e+06	2.13789e+06	3.24131e+06	1.37928e+06	741617	9.52882e+06	226152
N_5_2_03	N	17.1	17.3	4	54015.5	59297.6	213234	56900.4	792071	125308	7079.63	105561	71560.2	1.14418e+06	1.10274e+06	30002.3	279626	121326	1.73984e+06	303599	281820	2.76213e+06	2.69387e+06	3.38867e+06	1.23439e+06	735674	9.70281e+06	158707
N_7_1_01	N	19	18.65	5	168933	128252	121344	35007.7	1.48837e+06	78570.2	4973.79	66484.7	57232.1	541758	518731	42076.2	580136	208218	1.6991e+06	462211	129718	3.00256e+06	2.30617e+06	2.34245e+06	776631	611117	1.44441e+07	537013
N_7_1_02	N	19	18.65	5	143617	136085	103445	38859.9	1.32283e+06	76041.1	6457.03	56994.9	74032.4	465931	479274	45172.7	686593	162197	1.85225e+06	586879	142541	2.92471e+06	2.40964e+06	1.98137e+06	871603	534655	1.40604e+07	631069
N_7_1_03	N	19	18.65	5	131226	128894	107779	39451.9	1.13738e+06	71571.8	6208.29	59096.9	62335.5	447632	453008	45430.3	590192	156033	1.70736e+06	607810	129995	3.52677e+06	1.80128e+06	2.23783e+06	764944	539736	1.37638e+07	605154
N_7_2_01	N	19	18.65	5	116618	130961	117902	29949.3	1.15066e+06	133958	4184.65	57265.4	60851.1	386354	382126	38207.2	530320	115548	1.82018e+06	495747	120525	2.85899e+06	2.37464e+06	2.38855e+06	890022	542683	1.57721e+07	423496
N_7_2_02	N	19	18.65	5	130965	155085	132786	34490.5	1.41643e+06	170474		63315.3	56311.7	450493	433911	37147.5	636294	128264	2.02634e+06	536547	173363	2.62432e+06	2.50874e+06	3.02318e+06		520278	1.7619e+07	563494
N_7_2_03	N	19	18.65	5	130796	139318	117204	29152.7	1.1688e+06	158358		56417.6	53035.8	436131	402204	38586.2	522537	109167	1.91259e+06	454577	154258	2.7718e+06	2.51722e+06	2.67417e+06	901279	511156	1.64452e+07	483055
