# Supplementary material for: Quantitative proteomic analysis of amniocytes reveals potentially dysregulated molecular networks in Down syndrome
Source: Clin Proteomics. 2013 Feb 8;10(1):2. doi: 10.1186/1559-0275-10-2 (PMC3626793; doi:10.1186/1559-0275-10-2)
Supplement: Additional file 9 — Individual and mean CV for each peptide. [file 1559-0275-10-2-S9.xls]

## Sheet: Additional file 9
Additional file 9. Individual and mean CV for each peptide
No.	Protein	Peptide	1	2	3	4	5	6	7	8	9	10	Mean CV
1	AKAP12	TQEVLQAVAEK	0.073008	0.310072	0.1121	0.183736	0.0708026	0.116748	0.143706	0.0736356	0.0862832	0.117596	0.128769
2	AKAP12	QLLQTVNVPIIDGAK	0.364312	0.164201	0.115381	0.146147	0.198205	0.0666425	0.0394796	0.108896	0.0669953	0.122309	0.139257
3	ATP5A1	TGAIVDVPVGEELLGR	0.614082	0.333278	0.0912494	0.170074	0.285276	0.141381	0.103335	0.179371	0.0694823	0.135034	0.212256
4	GAPDH	VPTANVSVVDLTC[Carboxyamidomethyl]R	0.142704	0.113662	0.126676	0.0932142	0.128257	0.141665	0.0738616	0.129387	0.0532104	0.0893496	0.109199
5	IGF2R	VPIDGPPIDIGR	0.112884	0.0658308	0.0649218	0.131735	0.152298	0.260845	0.0751872	0.156744	0.0493554	0.0728488	0.114265
6	IGF2R	SYEEC[Carboxyamidomethyl]IIESR	0.171648	0.171013	0.211444	0.20396	0.217212	0.0386399	0.13671	0.119853	0.118817	0.147821	0.153712
7	KLK3	LSEPAELTDAVK[HeavyK]	0.134687	0.0752545	0.155298	0.155888	0.279325	0.177704	0.0932134	0.170431	0.0834808	0.0620647	0.138735
8	LCRMP	GAPLVVIC[Carboxyamidomethyl]QGK	0.194331	0.203683	0.0633817	0.106248	0.117167	0.107214	0.113711	0.071427	0.0347227	0.129055	0.114094
9	LCRMP	ISVGSDSDLVIWDPDAVK	0.199931	0.128002	0.354816	0.237917	0.512313	0.274253	0.36546	0.603585	0.123089	0.163635	0.2963
10	MCAM	NGYPIPQVIWYK	0.189645	0.285617	0.060901	0.397215	0.392254	0.261502	0.189479	0.190219	0.2475	0.072186	0.228652
11	MCAM	GATLALTQVTPQDER	0.165558	0.136657	0.154566	0.117385	0.0768219	0.0647711	0.0768055	0.0700343	0.117122	0.107932	0.108765
12	NES	DNLAEELEGVAGR	0.113965	0.168603	0.0712822	0.0693037	0.0903649	0.0933875	0.129575	0.0827567	0.0730509	0.0769667	0.0969255
13	PLOD2	SEDYVDIVQGNR	0.176421	0.168039	0.107816	0.231375	0.160564	0.116812	0.123262	0.099352	0.139865	0.142395	0.14659
14	PLOD2	IVGPEENLSQAEAR	0.150183	0.186823	0.147585	0.220779	0.157726	0.0936489	0.126811	0.0532891	0.0707	0.0979673	0.130551
15	PYGL	VLYPNDNFFEGK	0.0753733	0.0964576	0.0828166	0.0318889	0.0587925	0.133795	0.110314	0.351292	0.0364288	0.076991	0.105415
16	RPL27A	TGAAPIIDVVR	0.104965	0.11825	0.0676803	0.100699	0.0885909	0.0971104	0.123705	0.0667516	0.0443269	0.119868	0.0931947
17	RPS3	AELNEFLTR	0.13821	0.16104	0.0912085	0.104347	0.230591	0.0289329	0.0616623	0.207606	0.0852456	0.0437291	0.115257
18	RPS3	DEILPTTPISEQK	0.260797	0.150312	0.14379	0.194779	0.202156	0.123598	0.0900603	0.219343	0.0805372	0.105717	0.157109
19	SOD1	GDGPVQGIINFEQK	0.131446	0.0998329	0.124202	0.0958882	0.137855	0.056971	0.0986934	0.231371	0.0932159	0.070967	0.114044
20	TALDO1	SYEPLEDPGVK	0.162439	0.128355	0.152802	0.264272	0.245169	0.0687486	0.145193	0.126883	0.0523341	0.0575917	0.140379
21	TPM2	SLMASEEEYSTK	0.155165	0.120915	0.264952	0.160706	0.232169	0.131239	0.271454	0.0879025	0.154959	0.136492	0.171595
22	TUBB	ALTVPELTQQVFDAK	0.0968399	0.228295	0.125	0.188311	0.320755	0.400346	0.151498	0.630086	0.0225754	0.13692	0.230063
23	TUBB2C	INVYYNEATGGK	0.338105	0.125695	0.127639	0.154572	0.260628	0.0773024	0.130019	0.113345	0.122967	0.120226	0.15705
24	UBB	TLSDYNIQK	0.142688	0.188173	0.064211	0.130668	0.20248	0.0876546	0.13345	0.258323	0.10106	0.0957858	0.140449
25	UBB	TITLEVEPSDTIENVK	0.250219	0.112051	0.0822979	0.111973	0.204262	0.131348	0.0971489	0.145491	0.092989	0.114681	0.134246
