# Supplementary material for: Quantitative proteomic analysis of amniocytes reveals potentially dysregulated molecular networks in Down syndrome
Source: Clin Proteomics. 2013 Feb 8;10(1):2. doi: 10.1186/1559-0275-10-2 (PMC3626793; doi:10.1186/1559-0275-10-2)
Supplement: Additional file 10 — SRM ratios for each peptide (DS/CN). [file 1559-0275-10-2-S10.xls]

## Sheet: Additional file 10
Additional file 10. SRM ratios for each peptide (DS/CN)
Protein	Peptide Sequence	Pair No.	Gestational Age	DS	N	Ratio (DS/N)
AKAP12	TQEVLQAVAEK	1	15.1	68525.3	77305.1	0.886426
AKAP12	TQEVLQAVAEK	2	15.85	43113.3	53319.5	0.808584
AKAP12	TQEVLQAVAEK	3	16.3	99968.4	93836.6	1.06535
AKAP12	TQEVLQAVAEK	4	17.3	31854.1	48542.4	0.656213
AKAP12	TQEVLQAVAEK	5	18.65	55950.5	111795	0.500476
AKAP12	QLLQTVNVPIIDGAK	1	15.1	63801.1	65636.2	0.972042
AKAP12	QLLQTVNVPIIDGAK	2	15.85	30007	39593.2	0.757883
AKAP12	QLLQTVNVPIIDGAK	3	16.3	107459	124262	0.864782
AKAP12	QLLQTVNVPIIDGAK	4	17.3	28006.8	42061.9	0.665847
AKAP12	QLLQTVNVPIIDGAK	5	18.65	43046.9	110996	0.387825
IGF2R	VPIDGPPIDIGR	1	15.1	174899	140722	1.24287
IGF2R	VPIDGPPIDIGR	2	15.85	242256	260802	0.928887
IGF2R	VPIDGPPIDIGR	3	16.3	131985	122389	1.07841
IGF2R	VPIDGPPIDIGR	4	17.3	119066	191090	0.62309
IGF2R	VPIDGPPIDIGR	5	18.65	83882.4	95044.7	0.882558
IGF2R	SYEEC[Carboxyamidomethyl]IIESR	1	15.1	46945.6	38157.6	1.23031
IGF2R	SYEEC[Carboxyamidomethyl]IIESR	2	15.85	64862	67279.4	0.964069
IGF2R	SYEEC[Carboxyamidomethyl]IIESR	3	16.3	35869.5	28975.9	1.23791
IGF2R	SYEEC[Carboxyamidomethyl]IIESR	4	17.3	33506.5	54056.6	0.619842
IGF2R	SYEEC[Carboxyamidomethyl]IIESR	5	18.65	27551.3	28132.4	0.979342
LCRMP	GAPLVVIC[Carboxyamidomethyl]QGK	1	15.1	1.07366e+06	1.2142e+06	0.884253
LCRMP	GAPLVVIC[Carboxyamidomethyl]QGK	2	15.85	859958	734116	1.17142
LCRMP	GAPLVVIC[Carboxyamidomethyl]QGK	3	16.3	786820	399844	1.96782
LCRMP	GAPLVVIC[Carboxyamidomethyl]QGK	4	17.3	646471	715837	0.903097
LCRMP	GAPLVVIC[Carboxyamidomethyl]QGK	5	18.65	715809	1.04303e+06	0.686277
LCRMP	ISVGSDSDLVIWDPDAVK	1	15.1	74589	66719.8	1.11794
LCRMP	ISVGSDSDLVIWDPDAVK	2	15.85	37764.8	22697	1.66387
LCRMP	ISVGSDSDLVIWDPDAVK	3	16.3	79331.3	38597.3	2.05536
LCRMP	ISVGSDSDLVIWDPDAVK	4	17.3	75540.6	64546.6	1.17033
LCRMP	ISVGSDSDLVIWDPDAVK	5	18.65	64175.7	92856.8	0.691125
MCAM	NGYPIPQVIWYK	1	15.1	3863.17	3600.89	1.07284
MCAM	NGYPIPQVIWYK	2	15.85	8408.73	4669.91	1.80062
MCAM	NGYPIPQVIWYK	3	16.3	3348.92	2766.72	1.21043
MCAM	NGYPIPQVIWYK	4	17.3	3949.83	4172.39	0.946658
MCAM	NGYPIPQVIWYK	5	18.65	6160.94	4523.34	1.36203
MCAM	GATLALTQVTPQDER	1	15.1	109769	105131	1.04412
MCAM	GATLALTQVTPQDER	2	15.85	63295.5	81888.1	0.772951
MCAM	GATLALTQVTPQDER	3	16.3	102064	118914	0.858299
MCAM	GATLALTQVTPQDER	4	17.3	42320.1	99197.4	0.426625
MCAM	GATLALTQVTPQDER	5	18.65	52697.2	48854.8	1.07865
NES	DNLAEELEGVAGR	1	15.1	18109	22809.6	0.79392
NES	DNLAEELEGVAGR	2	15.85	9559.33	28529.8	0.335065
NES	DNLAEELEGVAGR	3	16.3	26790	86404.8	0.310052
NES	DNLAEELEGVAGR	4	17.3	72393	57341.4	1.26249
NES	DNLAEELEGVAGR	5	18.65	33284.1	49457.6	0.672982
PLOD2	SEDYVDIVQGNR	1	15.1	190336	216930	0.877411
PLOD2	SEDYVDIVQGNR	2	15.85	196606	451722	0.435237
PLOD2	SEDYVDIVQGNR	3	16.3	1.37185e+06	194320	7.05974
PLOD2	SEDYVDIVQGNR	4	17.3	809966	1.14248e+06	0.708954
PLOD2	SEDYVDIVQGNR	5	18.65	1.18546e+06	370861	3.19651
PLOD2	IVGPEENLSQAEAR	1	15.1	165018	219230	0.752715
PLOD2	IVGPEENLSQAEAR	2	15.85	210137	399996	0.525349
PLOD2	IVGPEENLSQAEAR	3	16.3	1.24168e+06	173251	7.16695
PLOD2	IVGPEENLSQAEAR	4	17.3	739218	1.06962e+06	0.691102
PLOD2	IVGPEENLSQAEAR	5	18.65	961527	362952	2.64919
PYGL	VLYPNDNFFEGK	1	15.1	25282.6	30958.5	0.816663
PYGL	VLYPNDNFFEGK	2	15.85	45545.6	36035.6	1.26391
PYGL	VLYPNDNFFEGK	3	16.3	20081	25638.3	0.78324
PYGL	VLYPNDNFFEGK	4	17.3	22470.7	26097.6	0.861025
PYGL	VLYPNDNFFEGK	5	18.65	23399.7	33554.2	0.697368
SOD1	GDGPVQGIINFEQK	1	15.1	723194	468121	1.54489
SOD1	GDGPVQGIINFEQK	2	15.85	960815	517961	1.85499
SOD1	GDGPVQGIINFEQK	3	16.3	438070	299458	1.46288
SOD1	GDGPVQGIINFEQK	4	17.3	396101	226610	1.74794
SOD1	GDGPVQGIINFEQK	5	18.65	559471	481293	1.16243
TPM2	SLMASEEEYSTK	1	15.1	93976.6	98377.2	0.955269
TPM2	SLMASEEEYSTK	2	15.85	121892	101768	1.19773
TPM2	SLMASEEEYSTK	3	16.3	220547	52070.2	4.23557
TPM2	SLMASEEEYSTK	4	17.3	144891	145128	0.998366
TPM2	SLMASEEEYSTK	5	18.65	72696.8	119882	0.606405
ATP5A1	TGAIVDVPVGEELLGR	1	15.1	133620	135145	0.98872
ATP5A1	TGAIVDVPVGEELLGR	2	15.85	123629	164735	0.750473
ATP5A1	TGAIVDVPVGEELLGR	3	16.3	227370	192077	1.18374
ATP5A1	TGAIVDVPVGEELLGR	4	17.3	123924	174303	0.710972
ATP5A1	TGAIVDVPVGEELLGR	5	18.65	116896	115121	1.01542
GAPDH	VPTANVSVVDLTC[Carboxyamidomethyl]R	1	15.1	1.08895e+07	1.27381e+07	0.854876
GAPDH	VPTANVSVVDLTC[Carboxyamidomethyl]R	2	15.85	1.1171e+07	1.00478e+07	1.11179
GAPDH	VPTANVSVVDLTC[Carboxyamidomethyl]R	3	16.3	8.04867e+06	7.03574e+06	1.14397
GAPDH	VPTANVSVVDLTC[Carboxyamidomethyl]R	4	17.3	1.22419e+07	8.53852e+06	1.43372
GAPDH	VPTANVSVVDLTC[Carboxyamidomethyl]R	5	18.65	1.3107e+07	1.24866e+07	1.04969
RPL27A	TGAAPIIDVVR	1	15.1	2.20721e+06	2.23289e+06	0.9885
RPL27A	TGAAPIIDVVR	2	15.85	2.14502e+06	2.46955e+06	0.868587
RPL27A	TGAAPIIDVVR	3	16.3	2.65528e+06	2.04266e+06	1.29991
RPL27A	TGAAPIIDVVR	4	17.3	3.01832e+06	2.89457e+06	1.04275
RPL27A	TGAAPIIDVVR	5	18.65	2.3391e+06	1.98437e+06	1.17876
RPS3	AELNEFLTR	1	15.1	597724	558212	1.07078
RPS3	AELNEFLTR	2	15.85	517206	576383	0.89733
RPS3	AELNEFLTR	3	16.3	816064	975853	0.836258
RPS3	AELNEFLTR	4	17.3	872014	931447	0.936193
RPS3	AELNEFLTR	5	18.65	752631	692301	1.08714
RPS3	DEILPTTPISEQK	1	15.1	490549	511035	0.959913
RPS3	DEILPTTPISEQK	2	15.85	508439	534167	0.951837
RPS3	DEILPTTPISEQK	3	16.3	512662	479036	1.07019
RPS3	DEILPTTPISEQK	4	17.3	652263	714381	0.913047
RPS3	DEILPTTPISEQK	5	18.65	662799	443373	1.4949
TALDO1	SYEPLEDPGVK	1	15.1	386699	463625	0.834077
TALDO1	SYEPLEDPGVK	2	15.85	509722	546137	0.933323
TALDO1	SYEPLEDPGVK	3	16.3	619359	436582	1.41865
TALDO1	SYEPLEDPGVK	4	17.3	302240	175469	1.72247
TALDO1	SYEPLEDPGVK	5	18.65	445410	440482	1.01119
TUBB	ALTVPELTQQVFDAK	1	15.1	1.44232e+06	1.26402e+06	1.14106
TUBB	ALTVPELTQQVFDAK	2	15.85	1.08059e+06	795605	1.3582
TUBB	ALTVPELTQQVFDAK	3	16.3	1.20904e+06	1.57875e+06	0.765824
TUBB	ALTVPELTQQVFDAK	4	17.3	1.18123e+06	1.20673e+06	0.978869
TUBB	ALTVPELTQQVFDAK	5	18.65	983404	1.49421e+06	0.658145
TUBB2C	INVYYNEATGGK	1	15.1	395419	383453	1.03121
TUBB2C	INVYYNEATGGK	2	15.85	461520	503126	0.917306
TUBB2C	INVYYNEATGGK	3	16.3	249298	352130	0.707972
TUBB2C	INVYYNEATGGK	4	17.3	366386	357885	1.02375
TUBB2C	INVYYNEATGGK	5	18.65	479438	427208	1.12226
UBB	TLSDYNIQK	1	15.1	3.14779e+06	3.24412e+06	0.970307
UBB	TLSDYNIQK	2	15.85	3.8597e+06	3.72154e+06	1.03712
UBB	TLSDYNIQK	3	16.3	2.25756e+06	2.652e+06	0.851267
UBB	TLSDYNIQK	4	17.3	2.0316e+06	2.64208e+06	0.76894
UBB	TLSDYNIQK	5	18.65	2.44771e+06	2.41162e+06	1.01496
UBB	TITLEVEPSDTIENVK	1	15.1	2.03325e+06	1.80888e+06	1.12404
UBB	TITLEVEPSDTIENVK	2	15.85	2.17259e+06	1.90336e+06	1.14145
UBB	TITLEVEPSDTIENVK	3	16.3	2.05047e+06	2.23218e+06	0.918595
UBB	TITLEVEPSDTIENVK	4	17.3	1.76683e+06	1.67134e+06	1.05713
UBB	TITLEVEPSDTIENVK	5	18.65	1.21861e+06	1.88669e+06	0.645897
