# Supplementary material for: Quantitative proteomic analysis of amniocytes reveals potentially dysregulated molecular networks in Down syndrome
Source: Clin Proteomics. 2013 Feb 8;10(1):2. doi: 10.1186/1559-0275-10-2 (PMC3626793; doi:10.1186/1559-0275-10-2)
Supplement: Additional file 11 — SRM ratios (DS/CN) and mean CV. [file 1559-0275-10-2-S11.xls]

## Sheet: Additional file 11
Additional file 11. SRM ratios (DS/CN) and mean CV
									Legend (p value according to student t test)
				Gestational Age			Mean			p value
Protein	Peptide	15.1	15.85	16.3	17.3	18.65	CV			<0.05
AKAP12	TQEVLQAVAEK	0.886426	0.808584	1.06535	0.656213	0.500476	0.128769			<0.01
AKAP12	QLLQTVNVPIIDGAK	0.972042	0.757883	0.864782	0.665847	0.387825	0.139257			<0.001
IGF2R	VPIDGPPIDIGR	1.24287	0.928887	1.07841	0.62309	0.882558	0.114265
IGF2R	SYEEC[Carboxyamidomethyl]IIESR	1.23031	0.964069	1.23791	0.619842	0.979342	0.153712
LCRMP	GAPLVVIC[Carboxyamidomethyl]QGK	0.884253	1.17142	1.96782	0.903097	0.686277	0.114094
LCRMP	ISVGSDSDLVIWDPDAVK	1.11794	1.66387	2.05536	1.17033	0.691125	0.2963
MCAM	NGYPIPQVIWYK	1.07284	1.80062	1.21043	0.946658	1.36203	0.228652
MCAM	GATLALTQVTPQDER	1.04412	0.772951	0.858299	0.426625	1.07865	0.108765
NES	DNLAEELEGVAGR	0.79392	0.335065	0.310052	1.26249	0.672982	0.0969255
PLOD2	SEDYVDIVQGNR	0.877411	0.435237	7.05974	0.708954	3.19651	0.14659
PLOD2	IVGPEENLSQAEAR	0.752715	0.525349	7.16695	0.691102	2.64919	0.130551
PYGL	VLYPNDNFFEGK	0.816663	1.26391	0.78324	0.861025	0.697368	0.105415
SOD1	GDGPVQGIINFEQK	1.54489	1.85499	1.46288	1.74794	1.16243	0.114044
TPM2	SLMASEEEYSTK	0.955269	1.19773	4.23557	0.998366	0.606405	0.171595
ATP5A1	TGAIVDVPVGEELLGR	0.98872	0.750473	1.18374	0.710972	1.01542	0.212256
GAPDH	VPTANVSVVDLTC[Carboxyamidomethyl]R	0.854876	1.11179	1.14397	1.43372	1.04969	0.109199
RPL27A	TGAAPIIDVVR	0.9885	0.868587	1.29991	1.04275	1.17876	0.0931947
RPS3	AELNEFLTR	1.07078	0.89733	0.836258	0.936193	1.08714	0.115257
RPS3	DEILPTTPISEQK	0.959913	0.951837	1.07019	0.913047	1.4949	0.157109
TALDO1	SYEPLEDPGVK	0.834077	0.933323	1.41865	1.72247	1.01119	0.140379
TUBB	ALTVPELTQQVFDAK	1.14106	1.3582	0.765824	0.978869	0.658145	0.178252
TUBB2C	INVYYNEATGGK	1.03121	0.917306	0.707972	1.02375	1.12226	0.15705
UBB	TLSDYNIQK	0.970307	1.03712	0.851267	0.76894	1.01496	0.140449
UBB	TITLEVEPSDTIENVK	1.12404	1.14145	0.918595	1.05713	0.645897	0.134246
